# Supplementary material for: Targeted mRNA demethylation using an engineered dCas13b-ALKBH5 fusion protein
Source: Nucleic Acids Res. 2020 May 1;48(10):5684–94. doi: 10.1093/nar/gkaa269 (PMC7261189; doi:10.1093/nar/gkaa269)
Supplement: gkaa269_Supplemental_Files [file gkaa269_supplemental_files.zip]

Archive with 3 entries (3 files):
- SI_2nd revision.pdf
- Table S4 m6A_CY_IPVSNT_IP.xlsx
- Table S5 mRNA add_CY_Input VS NT_Input.xlsx
