# Supplementary material for: Targeted mRNA demethylation using an engineered dCas13b-ALKBH5 fusion protein
Source: Nucleic Acids Res. 2020 May 1;48(10):5684–94. doi: 10.1093/nar/gkaa269 (PMC7261189; doi:10.1093/nar/gkaa269)
Supplement: gkaa269_Supplemental_Files [file gkaa269_supplemental_files.zip › Table S4 m6A_CY_IPVSNT_IP.xlsx]

## Sheet: Peak Number
Chr	start	end	strand	gene_id	gene_name	transcript_id	GO	KEGG	KO_ENTRY	EC	Description	FPKM.CY3_IP	FPKM.CY4_IP	FPKM.CY5_IP	ave_CY_IP	FPKM.NT3_IP	FPKM.NT4_IP	FPKM.NT5_IP	ave_NT_IP	fc	log2(fc)	pval	qval	regulation	significant	sig
chr1	109687814	109709039	+	ENSG00000134184	GSTM1	ENST00000309851;ENST00000490171	GO:0004364(glutathione transferase activity);GO:0005515(protein binding);GO:0005737(cytoplasm);GO:0005829(cytosol);GO:0006749(glutathione metabolic process);GO:0016740(transferase activity);GO:0018916(nitrobenzene metabolic process);GO:0019899(enzyme binding);GO:0042178(xenobiotic catabolic process);GO:0042803(protein homodimerization activity);GO:0043295(glutathione binding);GO:0045171(intercell…	00480(Glutathione metabolism);00980(Metabolism of xenobiotics by cytochrome P450);00982(Drug metabolism - cytochrome P450);00983(Drug metabolism - other enzymes);01524(Platinum drug resistance);05200(Pathways in cancer);05204(Chemical carcinogenesis);05225(Hepatocellular carcinoma);05418(Fluid shear stress and atherosclerosis);05418(Fluid shear stress and atherosclerosis)	K00799	EC:2.5.1.18	glutathione S-transferase mu 1 [Source:HGNC Symbol;Acc:HGNC:4632]	0.0220613	0.0350079	0.00433203	0.0204671	1.0439	1.25503	0.194436	0.831121	0.0246259	-5.34368	6.60903e-13	2.14912e-09	down	yes	down
chr21	36320189	36386148	+	ENSG00000159256	MORC3	ENST00000400485;ENST00000549948;ENST00000487909;ENST00000546482;ENST00000547657;ENST00000485933;ENST00000484028;ENST00000492336	GO:0003723(RNA binding);GO:0005634(nucleus);GO:0005654(nucleoplasm);GO:0006468(protein phosphorylation);GO:0007569(cell aging);GO:0008270(zinc ion binding);GO:0009791(post-embryonic development);GO:0016032(viral process);GO:0016363(nuclear matrix);GO:0016605(PML body);GO:0018105(peptidyl-serine phosphorylation);GO:0046872(metal ion binding);GO:0048147(negative regulation of fibroblast proliferati…	NA	NA	NA	MORC family CW-type zinc finger 3 [Source:HGNC Symbol;Acc:HGNC:23572]	1.35847	1.39038	1.3674	1.37208	5.6938	5.57167	3.13786	4.80111	0.285785	-1.807	4.2912e-11	1.16284e-07	down	yes	down
chr19	55635459	55645623	+	ENSG00000171425	ZNF581	ENST00000270451;ENST00000587252;ENST00000585995;ENST00000588537	GO:0000981(DNA-binding transcription factor activity, RNA polymerase II-specific);GO:0003676(nucleic acid binding);GO:0003677(DNA binding);GO:0005515(protein binding);GO:0005634(nucleus);GO:0006357(regulation of transcription by RNA polymerase II);GO:0046872(metal ion binding);GO:0046872(metal ion binding)	NA	NA	NA	zinc finger protein 581 [Source:HGNC Symbol;Acc:HGNC:25017]	36.2197	34.6131	33.3557	34.7295	80.3555	89.5363	84.8451	84.9123	0.409004	-1.28981	7.09854e-11	1.64879e-07	down	yes	down
chr19	42325609	42378769	+	ENSG00000105429	MEGF8	ENST00000378073;ENST00000334370;ENST00000593647;ENST00000251268;ENST00000599787;ENST00000593840	GO:0003143(embryonic heart tube morphogenesis);GO:0005509(calcium ion binding);GO:0005515(protein binding);GO:0005634(nucleus);GO:0007368(determination of left/right symmetry);GO:0010468(regulation of gene expression);GO:0016020(membrane);GO:0016021(integral component of membrane);GO:0030326(embryonic limb morphogenesis);GO:0030509(BMP signaling pathway);GO:0035108(limb morphogenesis);GO:0042074(…	NA	NA	NA	multiple EGF like domains 8 [Source:HGNC Symbol;Acc:HGNC:3233]	2.01392	1.8639	2.01199	1.96327	11.1041	4.54817	6.48399	7.37875	0.266071	-1.91012	2.33339e-10	4.74233e-07	down	yes	down
chr18	6729718	6915716	+	ENSG00000088756	ARHGAP28	ENST00000419673;ENST00000583410;ENST00000532723;ENST00000383472;ENST00000262227;ENST00000579689;ENST00000314319;ENST00000579245;ENST00000579796	GO:0005096(GTPase activator activity);GO:0005737(cytoplasm);GO:0005829(cytosol);GO:0007165(signal transduction);GO:0030833(regulation of actin filament polymerization);GO:0032956(regulation of actin cytoskeleton organization);GO:0043547(positive regulation of GTPase activity);GO:0051056(regulation of small GTPase mediated signal transduction);GO:0051497(negative regulation of stress fiber assembl…	NA	K20639	NA	Rho GTPase activating protein 28 [Source:HGNC Symbol;Acc:HGNC:25509]	0.0748252	0.0511442	0.0601614	0.0620436	0.298189	0.250307	0.283215	0.277237	0.223793	-2.15976	4.24878e-10	7.63659e-07	down	yes	down
chr9	130693721	130704894	+	ENSG00000130713	EXOSC2	ENST00000372358;ENST00000467138;ENST00000372351;ENST00000430138;ENST00000546165;ENST00000495699;ENST00000463488;ENST00000490641;ENST00000491115;ENST00000372352	GO:0000175(3'-5'-exoribonuclease activity);GO:0000176(nuclear exosome (RNase complex));GO:0000177(cytoplasmic exosome (RNase complex));GO:0000178(exosome (RNase complex));GO:0000467(exonucleolytic trimming to generate mature 3'-end of 5.8S rRNA from tricistronic rRNA transcript (SSU-rRNA, 5.8S rRNA, LSU-rRNA));GO:0003723(RNA binding);GO:0005515(protein binding);GO:0005634(nucleus);GO:0005654(nucl…	03018(RNA degradation);03018(RNA degradation)	K03679	NA	exosome component 2 [Source:HGNC Symbol;Acc:HGNC:17097]	31.077	30.8026	29.681	30.5202	69.6877	68.4716	67.7136	68.6243	0.444743	-1.16896	4.69684e-10	7.63659e-07	down	yes	down
chr19	47290023	47322066	+	ENSG00000197405	C5AR1	ENST00000355085;ENST00000594787;ENST00000595501	GO:0000187(activation of MAPK activity);GO:0001856(complement component C5a binding);GO:0002430(complement receptor mediated signaling pathway);GO:0004875(complement receptor activity);GO:0004878(complement component C5a receptor activity);GO:0004930(G protein-coupled receptor activity);GO:0005886(plasma membrane);GO:0005887(integral component of plasma membrane);GO:0006915(apoptotic process);GO:…	04080(Neuroactive ligand-receptor interaction);04610(Complement and coagulation cascades);05150(Staphylococcus aureus infection);05150(Staphylococcus aureus infection)	NA	NA	complement C5a receptor 1 [Source:HGNC Symbol;Acc:HGNC:1338]	0.369881	0.344094	0.387611	0.367196	1.56604	1.7465	1.05144	1.45466	0.252427	-1.98606	1.68628e-09	2.45391e-06	down	yes	down
chr7	159028175	159144867	-	ENSG00000106018	VIPR2	ENST00000262178;ENST00000421760;ENST00000377633	GO:0004888(transmembrane signaling receptor activity);GO:0004930(G protein-coupled receptor activity);GO:0004999(vasoactive intestinal polypeptide receptor activity);GO:0005886(plasma membrane);GO:0005887(integral component of plasma membrane);GO:0007165(signal transduction);GO:0007166(cell surface receptor signaling pathway);GO:0007186(G protein-coupled receptor signaling pathway);GO:0007190(act…	04024(cAMP signaling pathway);04080(Neuroactive ligand-receptor interaction);04080(Neuroactive ligand-receptor interaction)	K04590	NA	vasoactive intestinal peptide receptor 2 [Source:HGNC Symbol;Acc:HGNC:12695]	0.0417448	0.0399397	0.0399497	0.0405447	0.271881	0.177645	0.334379	0.261301	0.155165	-2.68813	1.81111e-09	2.45391e-06	down	yes	down
chr15	41283990	41309737	+	ENSG00000247556	OIP5-AS1	ENST00000500949;ENST00000501665;ENST00000561226;ENST00000559368;ENST00000558945;ENST00000557993;ENST00000561275;ENST00000560706;ENST00000558457;ENST00000560545	NA	NA	NA	NA	OIP5 antisense RNA 1 [Source:HGNC Symbol;Acc:HGNC:43563]	1.72133	1.97789	1.55753	1.75225	4.53326	4.59999	4.19951	4.44425	0.394274	-1.34273	2.85885e-09	3.32015e-06	down	yes	down
chr8	33370824	33473422	-	ENSG00000172728	FUT10	ENST00000518672;ENST00000327671;ENST00000520767;ENST00000518076;ENST00000416169;ENST00000520935;ENST00000517942;ENST00000519440;ENST00000520503	GO:0000139(Golgi membrane);GO:0005654(nucleoplasm);GO:0005783(endoplasmic reticulum);GO:0005794(Golgi apparatus);GO:0006457(protein folding);GO:0006486(protein glycosylation);GO:0006605(protein targeting);GO:0007399(nervous system development);GO:0008417(fucosyltransferase activity);GO:0009566(fertilization);GO:0016020(membrane);GO:0016021(integral component of membrane);GO:0016740(transferase ac…	NA	K09669	EC:2.4.1.-	fucosyltransferase 10 [Source:HGNC Symbol;Acc:HGNC:19234]	5.61634	5.62152	4.92269	5.38685	12.96	11.6713	12.3216	12.3176	0.437329	-1.19321	2.71232e-08	2.44998e-05	down	yes	down
chr18	74250846	74291973	-	ENSG00000166347	CYB5A	ENST00000340533;ENST00000583418;ENST00000397914;ENST00000299438;ENST00000580678;ENST00000494131	GO:0004129(cytochrome-c oxidase activity);GO:0005737(cytoplasm);GO:0005741(mitochondrial outer membrane);GO:0005783(endoplasmic reticulum);GO:0005789(endoplasmic reticulum membrane);GO:0005829(cytosol);GO:0016020(membrane);GO:0016021(integral component of membrane);GO:0019852(L-ascorbic acid metabolic process);GO:0019899(enzyme binding);GO:0020037(heme binding);GO:0022900(electron transport chain…	NA	NA	NA	cytochrome b5 type A [Source:HGNC Symbol;Acc:HGNC:2570]	0.252431	0.398167	0.287904	0.312834	1.47076	1.34437	1.40034	1.40516	0.222633	-2.16726	2.43499e-06	6.22559e-07	doown	Yes	down
chr12	57452323	57459280	+	ENSG00000139269	INHBE	ENST00000266646;ENST00000553033;ENST00000547970;ENST00000551553	GO:0005125(cytokine activity);GO:0005160(transforming growth factor beta receptor binding);GO:0005179(hormone activity);GO:0005576(extracellular region);GO:0005615(extracellular space);GO:0008083(growth factor activity);GO:0010469(regulation of signaling receptor activity);GO:0010862(positive regulation of pathway-restricted SMAD protein phosphorylation);GO:0042981(regulation of apoptotic process…	04060(Cytokine-cytokine receptor interaction);04350(TGF-beta signaling pathway);04550(Signaling pathways regulating pluripotency of stem cells);04550(Signaling pathways regulating pluripotency of stem cells)	K22689	NA	inhibin subunit beta E [Source:HGNC Symbol;Acc:HGNC:24029]	2.64328	2.88761	1.8714	2.46743	6.56922	5.61062	12.9915	8.39045	0.294076	-1.76574	9.36197e-08	6.75782e-05	down	yes	down
chr17	7015818	7019659	-	ENSG00000267532	MIR497HG	ENST00000572453;ENST00000443997	NA	NA	NA	NA	mir-497-195 cluster host gene [Source:HGNC Symbol;Acc:HGNC:39523]	0.21382	0.2093	0.614508	0.345876	1.30221	2.21462	1.64926	1.72203	0.200854	-2.31578	9.55962e-08	6.75782e-05	down	yes	down
chr11	74876286	74920022	+	ENSG00000241170	AP001992	ENST00000525104;ENST00000529570;ENST00000533875;ENST00000462248;ENST00000487111;ENST00000649255	NA	NA	NA	NA	ribosomal protein L31 (RPL31) pseudogene	0.134174	0.0651211	0.0873719	0.0955556	0.421236	0.60179	0.73455	0.585859	0.163103	-2.61614	2.40138e-07	0.000156176	down	yes	down
chr16	4243943	4253817	-	ENSG00000262468	LINC01569	ENST00000649264;ENST00000573042;ENST00000648108;ENST00000573268;ENST00000571970;ENST00000650502;ENST00000648010;ENST00000648147	NA	NA	NA	NA	long intergenic non-protein coding RNA 1569 [Source:HGNC Symbol;Acc:HGNC:51380]	0.630213	0.652396	0.748978	0.677196	1.40347	1.78694	2.06499	1.7518	0.386571	-1.37119	5.51385e-07	0.000309137	down	yes	down
chr11	62559603	62591531	-	ENSG00000255508	AP002990	ENST00000496634;ENST00000526409;ENST00000534745	GO:0003676(nucleic acid binding);GO:0003723(RNA binding);GO:0003730(mRNA 3'-UTR binding);GO:0005634(nucleus);GO:0006378(mRNA polyadenylation);GO:0050265(RNA uridylyltransferase activity);GO:0050265(RNA uridylyltransferase activity)	NA	NA	NA	novel transcript	3.59604	5.96806	4.66907	4.74439	193.339	13.7616	12.9718	73.3574	0.064675	-3.95065	9.45002e-07	0.000495638	down	yes	down
chr1	145289900	145405778	-	ENSG00000162825	NBPF20	ENST00000369373;ENST00000392971	GO:0005737(cytoplasm);GO:0005737(cytoplasm)	NA	NA	NA	NBPF member 20 [Source:HGNC Symbol;Acc:HGNC:32000]	0.182208	0.286862	0.208903	0.225991	1.97636	2.20572	0.25486	1.47898	0.152801	-2.71027	1.07345e-06	0.000545412	down	yes	down
chr19	48748011	48755390	-	ENSG00000174951	FUT1	ENST00000310160;ENST00000601931;ENST00000601988;ENST00000645652	GO:0005794(Golgi apparatus);GO:0005887(integral component of plasma membrane);GO:0005975(carbohydrate metabolic process);GO:0006486(protein glycosylation);GO:0008107(galactoside 2-alpha-L-fucosyltransferase activity);GO:0008417(fucosyltransferase activity);GO:0016020(membrane);GO:0016021(integral component of membrane);GO:0016740(transferase activity);GO:0016757(transferase activity, transferring…	00601(Glycosphingolipid biosynthesis - lacto and neolacto series);00603(Glycosphingolipid biosynthesis - globo and isoglobo series);00603(Glycosphingolipid biosynthesis - globo and isoglobo series)	K00718	EC:2.4.1.69	fucosyltransferase 1 (H blood group) [Source:HGNC Symbol;Acc:HGNC:4012]	0.771665	0.876604	0.45317	0.700479	1.65179	1.6802	2.50287	1.94495	0.360152	-1.47332	4.24324e-06	0.00191641	down	yes	down
chr9	109780309	110172512	+	ENSG00000157654	PALM2-AKAP2	ENST00000302798;ENST00000413420;ENST00000374530	GO:0008360(regulation of cell shape);GO:0016020(membrane);GO:0016020(membrane)	NA	K16519	NA	PALM2-AKAP2 readthrough [Source:HGNC Symbol;Acc:HGNC:33529]	0.495563	0.392858	0.895381	0.594601	4.88691	4.72415	0.627227	3.41276	0.174229	-2.52095	8.53549e-06	0.00355842	down	yes	down
chr16	27313668	27364778	+	ENSG00000077238	IL4R	ENST00000543915;ENST00000395762;ENST00000563926;ENST00000628578;ENST00000565179;ENST00000566318;ENST00000562142;ENST00000170630;ENST00000566117;ENST00000563886;ENST00000568746;ENST00000565915;ENST00000562968;ENST00000561742;ENST00000565696;ENST00000563002;ENST00000563787	GO:0002376(immune system process);GO:0002532(production of molecular mediator involved in inflammatory response);GO:0002639(positive regulation of immunoglobulin production);GO:0004896(cytokine receptor activity);GO:0004913(interleukin-4 receptor activity);GO:0005515(protein binding);GO:0005576(extracellular region);GO:0005615(extracellular space);GO:0005886(plasma membrane);GO:0005887(integral c…	04060(Cytokine-cytokine receptor interaction);04151(PI3K-Akt signaling pathway);04630(Jak-STAT signaling pathway);04640(Hematopoietic cell lineage);04658(Th1 and Th2 cell differentiation);04659(Th17 cell differentiation);05200(Pathways in cancer);05321(Inflammatory bowel disease (IBD));05321(Inflammatory bowel disease (IBD))	K05071	NA	interleukin 4 receptor [Source:HGNC Symbol;Acc:HGNC:6015]	0.910715	1.1557	2.58624	1.55089	0.993855	23.8872	24.5784	16.4865	0.0940702	-3.41012	1.07995e-05	0.00433634	down	yes	down
chr7	25134692	25180356	-	ENSG00000153790	C7orf31	ENST00000283905;ENST00000415598;ENST00000409280;ENST00000443822	GO:0005515(protein binding);GO:0005737(cytoplasm);GO:0005813(centrosome);GO:0005815(microtubule organizing center);GO:0005856(cytoskeleton);GO:0005856(cytoskeleton)	NA	NA	NA	chromosome 7 open reading frame 31 [Source:HGNC Symbol;Acc:HGNC:21722]	0.428565	0.582234	0.61714	0.542646	3.89713	3.48526	0.545755	2.64272	0.205337	-2.28394	1.69834e-05	0.00642168	down	yes	down
chr10	68827531	68895432	+	ENSG00000165730	STOX1	ENST00000642869;ENST00000298596;ENST00000399162;ENST00000399165;ENST00000399169	GO:0000977(RNA polymerase II regulatory region sequence-specific DNA binding);GO:0001650(fibrillar center);GO:0003677(DNA binding);GO:0005515(protein binding);GO:0005634(nucleus);GO:0005654(nucleoplasm);GO:0005730(nucleolus);GO:0005737(cytoplasm);GO:0005813(centrosome);GO:0005815(microtubule organizing center);GO:0005829(cytosol);GO:0005856(cytoskeleton);GO:0005938(cell cortex);GO:0006357(regulat…	NA	NA	NA	storkhead box 1 [Source:HGNC Symbol;Acc:HGNC:23508]	0.338434	0.419198	0.27383	0.343821	2.93504	0.311345	2.6939	1.98009	0.173639	-2.52584	1.8354e-05	0.00678222	down	yes	down
chr16	89267630	89490561	-	ENSG00000167522	ANKRD11	ENST00000301030;ENST00000330736;ENST00000645212;ENST00000642600;ENST00000378332;ENST00000643964;ENST00000647238;ENST00000623388;ENST00000642443;ENST00000567736;ENST00000378330;ENST00000562275;ENST00000564553;ENST00000644045;ENST00000567699;ENST00000568924;ENST00000643147;ENST00000645278;ENST00000645666;ENST00000568512;ENST00000642333;ENST00000645844;ENST00000642695;ENST00000646166;ENST00000613312…	GO:0001701(in utero embryonic development);GO:0001894(tissue homeostasis);GO:0005515(protein binding);GO:0005634(nucleus);GO:0005654(nucleoplasm);GO:0005829(cytosol);GO:0005886(plasma membrane);GO:0035264(multicellular organism growth);GO:0042475(odontogenesis of dentin-containing tooth);GO:0048705(skeletal system morphogenesis);GO:0060323(head morphogenesis);GO:0060325(face morphogenesis);GO:006…	NA	K21436	NA	ankyrin repeat domain 11 [Source:HGNC Symbol;Acc:HGNC:21316]	24.1012	10.7889	9.85082	14.9136	37.17	35.0194	34.8131	35.6675	0.41813	-1.25798	2.03531e-05	0.00720755	down	yes	down
chr7	112819147	112939875	-	ENSG00000164603	BMT2	ENST00000297145;ENST00000485446;ENST00000432572	GO:0005730(nucleolus);GO:0008168(methyltransferase activity);GO:0016433(rRNA (adenine) methyltransferase activity);GO:0016740(transferase activity);GO:0031167(rRNA methylation);GO:0032259(methylation);GO:0034198(cellular response to amino acid starvation);GO:0140007(KICSTOR complex);GO:1904047(S-adenosyl-L-methionine binding);GO:1904262(negative regulation of TORC1 signaling);GO:1990130(GATOR1 co…	NA	K18849	EC:2.1.1.286	base methyltransferase of 25S rRNA 2 homolog [Source:HGNC Symbol;Acc:HGNC:26475]	0.494981	0.365114	0.510132	0.456743	1.13292	1.17836	1.00727	1.10618	0.4129	-1.27614	2.03916e-05	0.00720755	down	yes	down
chr4	108808725	109302752	-	ENSG00000188517	COL25A1	ENST00000642955;ENST00000494183;ENST00000399127;ENST00000512961;ENST00000399126;ENST00000610288;ENST00000622134;ENST00000399132;ENST00000505377	GO:0001540(amyloid-beta binding);GO:0005201(extracellular matrix structural constituent);GO:0005576(extracellular region);GO:0005581(collagen trimer);GO:0005615(extracellular space);GO:0005788(endoplasmic reticulum lumen);GO:0005886(plasma membrane);GO:0005887(integral component of plasma membrane);GO:0008201(heparin binding);GO:0016020(membrane);GO:0016021(integral component of membrane);GO:0030…	NA	NA	NA	collagen type XXV alpha 1 chain [Source:HGNC Symbol;Acc:HGNC:18603]	1.83069	2.41888	3.11375	2.45444	6.8959	5.73428	3.96787	5.53269	0.443626	-1.17258	2.84401e-05	0.00983848	down	yes	down
chr6	34248568	34286768	+	ENSG00000225339	AL354740	ENST00000429998;ENST00000586726;ENST00000612837;ENST00000593917	NA	NA	NA	NA	novel transcript, antisense to C6orf1	0.157957	0.219856	0.186685	0.188166	0.103682	1.83992	1.9241	1.28923	0.145952	-2.77644	5.43345e-05	0.0179847	down	yes	down
chr5	140401814	140539856	+	ENSG00000131503	ANKHD1	ENST00000394722;ENST00000360839;ENST00000435794;ENST00000432301;ENST00000394723;ENST00000297183;ENST00000462121;ENST00000511151;ENST00000431508;ENST00000421134;ENST00000433049;ENST00000506930;ENST00000246149;ENST00000490185;ENST00000421706;ENST00000412116;ENST00000475148;ENST00000495578;ENST00000506755;ENST00000465435	GO:0003676(nucleic acid binding);GO:0003723(RNA binding);GO:0005515(protein binding);GO:0005737(cytoplasm);GO:0045087(innate immune response);GO:0045087(innate immune response)	NA	K16726	NA	ankyrin repeat and KH domain containing 1 [Source:HGNC Symbol;Acc:HGNC:24714]	3.47737	4.46314	2.48965	3.47672	9.80082	10.5166	4.49087	8.26942	0.420431	-1.25006	9.57916e-05	0.0305387	down	yes	down
chr19	35540738	35546029	-	ENSG00000236144	TMEM147-AS1	ENST00000590717;ENST00000444728;ENST00000588286;ENST00000589137;ENST00000590125	NA	NA	NA	NA	TMEM147 antisense RNA 1 [Source:HGNC Symbol;Acc:HGNC:51273]	9.92489	11.1727	10.6464	10.5813	27.2052	23.6788	13.0943	21.3261	0.496168	-1.0111	0.000142794	0.0436453	down	yes	down
chr20	49936336	49953885	+	ENSG00000124226	RNF114	ENST00000244061;ENST00000624666;ENST00000622999;ENST00000623732;ENST00000625177;ENST00000624620;ENST00000623528;ENST00000622920	GO:0000209(protein polyubiquitination);GO:0005622(intracellular);GO:0005634(nucleus);GO:0005737(cytoplasm);GO:0005829(cytosol);GO:0005886(plasma membrane);GO:0007275(multicellular organism development);GO:0007283(spermatogenesis);GO:0016567(protein ubiquitination);GO:0016740(transferase activity);GO:0030154(cell differentiation);GO:0046872(metal ion binding);GO:0046872(metal ion binding)	NA	K15697	EC:2.3.2.27	ring finger protein 114 [Source:HGNC Symbol;Acc:HGNC:13094]	1.61068	1.41022	1.55623	1.52571	1.85819	4.66335	3.85081	3.45745	0.441282	-1.18023	0.00025167	0.0717877	down	yes	down
chr16	66878589	66895754	+	ENSG00000172840	PDP2	ENST00000311765;ENST00000561704;ENST00000566805;ENST00000568398;ENST00000568720;ENST00000568869;ENST00000566776	GO:0003824(catalytic activity);GO:0004721(phosphoprotein phosphatase activity);GO:0004722(protein serine/threonine phosphatase activity);GO:0004724(magnesium-dependent protein serine/threonine phosphatase activity);GO:0004741([pyruvate dehydrogenase (lipoamide)] phosphatase activity);GO:0005739(mitochondrion);GO:0005759(mitochondrial matrix);GO:0006470(protein dephosphorylation);GO:0010510(regula…	NA	K01102	EC:3.1.3.43	pyruvate dehyrogenase phosphatase catalytic subunit 2 [Source:HGNC Symbol;Acc:HGNC:30263]	2.38947	1.55744	1.93917	1.96203	15.633	1.67455	5.87268	7.72674	0.253927	-1.97751	0.000266736	0.0735061	down	yes	down
chr19	43967862	43998326	+	ENSG00000204920	ZNF155	ENST00000407951;ENST00000270014;ENST00000590615;ENST00000591532;ENST00000611002;ENST00000587302;ENST00000590411;ENST00000586454;ENST00000588531	GO:0000981(DNA-binding transcription factor activity, RNA polymerase II-specific);GO:0003676(nucleic acid binding);GO:0003677(DNA binding);GO:0003700(DNA-binding transcription factor activity);GO:0005622(intracellular);GO:0005634(nucleus);GO:0006355(regulation of transcription, DNA-templated);GO:0006357(regulation of transcription by RNA polymerase II);GO:0046872(metal ion binding);GO:0046872(met…	05168(Herpes simplex virus 1 infection);05168(Herpes simplex virus 1 infection)	K09228	NA	zinc finger protein 155 [Source:HGNC Symbol;Acc:HGNC:12940]	1.42584	1.47595	2.02029	1.64069	5.78285	5.07063	1.82748	4.22699	0.388147	-1.36532	0.000299467	0.0785327	down	yes	down
chr1	203795654	203854999	+	ENSG00000058673	ZC3H11A	ENST00000332127;ENST00000367214;ENST00000638800;ENST00000639812;ENST00000367210;ENST00000466470;ENST00000367212;ENST00000453771;ENST00000640465;ENST00000461980;ENST00000488411;ENST00000495527;ENST00000480354;ENST00000432282;ENST00000492823	GO:0000346(transcription export complex);GO:0003723(RNA binding);GO:0003729(mRNA binding);GO:0005515(protein binding);GO:0005654(nucleoplasm);GO:0006405(RNA export from nucleus);GO:0006406(mRNA export from nucleus);GO:0016973(poly(A)+ mRNA export from nucleus);GO:0031124(mRNA 3'-end processing);GO:0046872(metal ion binding);GO:0051028(mRNA transport);GO:0051028(mRNA transport)	NA	K22415	NA	zinc finger CCCH-type containing 11A [Source:HGNC Symbol;Acc:HGNC:29093]	0.728896	1.06533	1.43059	1.07494	1.82499	1.06289	16.2791	6.38898	0.168249	-2.57133	0.000441785	0.108833	down	yes	down
chr6	32153845	32171978	+	ENSG00000258388	PPT2-EGFL8	ENST00000428388;ENST00000422437;ENST00000479001;ENST00000583227;ENST00000585246;ENST00000421600;ENST00000453656	GO:0008474(palmitoyl-(protein) hydrolase activity);GO:0016020(membrane);GO:0016021(integral component of membrane);GO:0016790(thiolester hydrolase activity);GO:0098599(palmitoyl hydrolase activity);GO:0098734(macromolecule depalmitoylation);GO:0098734(macromolecule depalmitoylation)	NA	NA	NA	PPT2-EGFL8 readthrough (NMD candidate) [Source:HGNC Symbol;Acc:HGNC:48343]	0.241259	0.241568	0.238228	0.240352	0.505516	0.514959	0.536224	0.5189	0.463195	-1.11031	0.000493283	0.119706	down	yes	down
chr1	234607008	234609483	+	ENSG00000228830	AL160408	ENST00000436039	NA	NA	NA	NA	novel transcript	0.998379	1.24228	0	0.746886	25.9476	18.2504	0.448209	14.8821	0.050187	-4.31654	0.000550958	0.127972	down	yes	down
chr3	51541144	51668667	+	ENSG00000164080	RAD54L2	ENST00000409535;ENST00000461680;ENST00000602430;ENST00000462377;ENST00000487093	GO:0000166(nucleotide binding);GO:0003677(DNA binding);GO:0004386(helicase activity);GO:0005515(protein binding);GO:0005524(ATP binding);GO:0005634(nucleus);GO:0016787(hydrolase activity);GO:0016787(hydrolase activity)	NA	K10876	EC:3.6.4.12	RAD54 like 2 [Source:HGNC Symbol;Acc:HGNC:29123]	2.3797	1.2338	1.18396	1.59915	3.51001	2.82426	3.28037	3.20488	0.498974	-1.00296	0.00063666	0.145795	down	yes	down
chr16	31700590	31711986	+	ENSG00000131797	CLUHP3	ENST00000562354;ENST00000254109;ENST00000525610;ENST00000563678;ENST00000532304;ENST00000411844;ENST00000431761	NA	NA	NA	NA	clustered mitochondria homolog pseudogene 3 [Source:HGNC Symbol;Acc:HGNC:28447]	0.76307	1.8638	0.768978	1.13195	4.89838	3.09523	1.44874	3.14745	0.35964	-1.47537	0.000680303	0.153626	down	yes	down
chr1	235131183	235161283	-	ENSG00000188739	RBM34	ENST00000495224;ENST00000447801;ENST00000408888;ENST00000475960;ENST00000485019;ENST00000476261;ENST00000486751;ENST00000429912;ENST00000468751;ENST00000474086	GO:0003676(nucleic acid binding);GO:0003723(RNA binding);GO:0005634(nucleus);GO:0005730(nucleolus);GO:0005730(nucleolus)	NA	K14837	NA	RNA binding motif protein 34 [Source:HGNC Symbol;Acc:HGNC:28965]	11.7202	11.7721	7.59553	10.3626	28.3425	11.7891	25.6593	21.9303	0.472526	-1.08154	0.000695255	0.154851	down	yes	down
chr13	100530164	100589528	-	ENSG00000134864	GGACT	ENST00000376250;ENST00000492399;ENST00000455100;ENST00000467518;ENST00000464500;ENST00000471912	GO:0005515(protein binding);GO:0016829(lyase activity);GO:0042219(cellular modified amino acid catabolic process);GO:0061929(gamma-glutamylaminecyclotransferase activity);GO:0070062(extracellular exosome);GO:0070062(extracellular exosome)	NA	K19761	EC:2.3.2.-	gamma-glutamylamine cyclotransferase [Source:HGNC Symbol;Acc:HGNC:25100]	0.324738	0.228808	0.39235	0.315299	1.14047	1.08627	0.384552	0.870431	0.362233	-1.46501	0.00109051	0.206082	down	yes	down
chr5	138439057	138446969	+	ENSG00000132563	REEP2	ENST00000378339;ENST00000254901;ENST00000613650;ENST00000510467;ENST00000506158;ENST00000507635;ENST00000512126;ENST00000464751;ENST00000504163;ENST00000503379	GO:0005783(endoplasmic reticulum);GO:0005789(endoplasmic reticulum membrane);GO:0005881(cytoplasmic microtubule);GO:0005887(integral component of plasma membrane);GO:0016020(membrane);GO:0016021(integral component of membrane);GO:0031883(taste receptor binding);GO:0032386(regulation of intracellular transport);GO:0032596(protein transport into membrane raft);GO:0050913(sensory perception of bitte…	NA	K17338	NA	receptor accessory protein 2 [Source:HGNC Symbol;Acc:HGNC:17975]	4.59678	3.42069	3.18204	3.73317	3.38088	12.5692	11.2397	9.06328	0.4119	-1.27963	0.00110272	0.206082	down	yes	down
chr16	1363205	1414751	-	ENSG00000059145	UNKL	ENST00000248104;ENST00000397464;ENST00000389221;ENST00000508903;ENST00000566707;ENST00000562537;ENST00000502438;ENST00000561783;ENST00000403703;ENST00000515195;ENST00000301712;ENST00000402641;ENST00000511095;ENST00000513783;ENST00000503648;ENST00000509981;ENST00000382757	GO:0000209(protein polyubiquitination);GO:0004842(ubiquitin-protein transferase activity);GO:0005515(protein binding);GO:0005634(nucleus);GO:0005737(cytoplasm);GO:0005829(cytosol);GO:0016567(protein ubiquitination);GO:0016740(transferase activity);GO:0046872(metal ion binding);GO:0046872(metal ion binding)	NA	K23047	EC:2.3.2.27	unk like zinc finger [Source:HGNC Symbol;Acc:HGNC:14184]	1.25527	1.40525	1.2228	1.29444	1.35629	3.63676	3.23705	2.74337	0.471845	-1.08362	0.00117412	0.216931	down	yes	down
chr5	271670	438291	+	ENSG00000286169	AHRR	ENST00000316418;ENST00000505113;ENST00000506909;ENST00000512529	GO:0000122(negative regulation of transcription by RNA polymerase II);GO:0000981(DNA-binding transcription factor activity, RNA polymerase II-specific);GO:0003677(DNA binding);GO:0005509(calcium ion binding);GO:0005515(protein binding);GO:0005634(nucleus);GO:0005654(nucleoplasm);GO:0005737(cytoplasm);GO:0005829(cytosol);GO:0006355(regulation of transcription, DNA-templated);GO:0006805(xenobiotic …	NA	K09094	NA	aryl-hydrocarbon receptor repressor [Source:HGNC Symbol;Acc:HGNC:346]	4.3984	4.83231	4.56517	4.59863	4.19227	12.2289	14.6558	10.359	0.443926	-1.17161	0.00119306	0.217954	down	yes	down
chr17	49598884	49678163	-	ENSG00000121067	SPOP	ENST00000504102;ENST00000572686;ENST00000347630;ENST00000504212;ENST00000509869;ENST00000505581;ENST00000509079;ENST00000510476;ENST00000515508;ENST00000393328;ENST00000507551;ENST00000513080;ENST00000504889;ENST00000451526;ENST00000577134;ENST00000503676;ENST00000514121;ENST00000507970;ENST00000502385;ENST00000509765;ENST00000506399	GO:0005515(protein binding);GO:0005634(nucleus);GO:0005654(nucleoplasm);GO:0005737(cytoplasm);GO:0006511(ubiquitin-dependent protein catabolic process);GO:0016567(protein ubiquitination);GO:0016607(nuclear speck);GO:0030162(regulation of proteolysis);GO:0031463(Cul3-RING ubiquitin ligase complex);GO:0031625(ubiquitin protein ligase binding);GO:0043161(proteasome-mediated ubiquitin-dependent prote…	04340(Hedgehog signaling pathway);04340(Hedgehog signaling pathway)	NA	NA	speckle type BTB/POZ protein [Source:HGNC Symbol;Acc:HGNC:11254]	4.61586	4.60514	4.91797	4.71299	4.57152	13.8113	11.6396	10.0075	0.470947	-1.08636	0.00121717	0.218731	down	yes	down
chr8	143289676	143298061	+	ENSG00000185730	ZNF696	ENST00000330143;ENST00000518575;ENST00000521537;ENST00000523891;ENST00000520333;ENST00000518432	GO:0000981(DNA-binding transcription factor activity, RNA polymerase II-specific);GO:0003676(nucleic acid binding);GO:0003677(DNA binding);GO:0005634(nucleus);GO:0006357(regulation of transcription by RNA polymerase II);GO:0046872(metal ion binding);GO:0046872(metal ion binding)	NA	NA	NA	zinc finger protein 696 [Source:HGNC Symbol;Acc:HGNC:25872]	1.33344	1.90328	1.72022	1.65231	1.13134	6.21162	7.02169	4.78822	0.345079	-1.535	0.00151666	0.247977	down	yes	down
chr7	2558972	2614733	+	ENSG00000106012	IQCE	ENST00000402050;ENST00000611775;ENST00000623361;ENST00000438376;ENST00000470731;ENST00000476665;ENST00000422276;ENST00000497572;ENST00000325979;ENST00000423196;ENST00000415271;ENST00000486730;ENST00000325997;ENST00000427817;ENST00000490913	GO:0005515(protein binding);GO:0005886(plasma membrane);GO:0005929(cilium);GO:0016020(membrane);GO:0035108(limb morphogenesis);GO:0042995(cell projection);GO:0060170(ciliary membrane);GO:0060170(ciliary membrane)	NA	NA	NA	IQ motif containing E [Source:HGNC Symbol;Acc:HGNC:29171]	1.59165	1.46916	1.68149	1.58077	1.64968	1.92837	14.3584	5.97883	0.264394	-1.91924	0.00172447	0.272215	down	yes	down
chr19	19668796	19683509	+	ENSG00000181896	ZNF101	ENST00000592502;ENST00000444249;ENST00000541458;ENST00000415440;ENST00000318110;ENST00000585565;ENST00000586745;ENST00000415784	GO:0000981(DNA-binding transcription factor activity, RNA polymerase II-specific);GO:0003676(nucleic acid binding);GO:0003677(DNA binding);GO:0005515(protein binding);GO:0005622(intracellular);GO:0005634(nucleus);GO:0006355(regulation of transcription, DNA-templated);GO:0006357(regulation of transcription by RNA polymerase II);GO:0046872(metal ion binding);GO:0046872(metal ion binding)	05168(Herpes simplex virus 1 infection);05168(Herpes simplex virus 1 infection)	K09228	NA	zinc finger protein 101 [Source:HGNC Symbol;Acc:HGNC:12881]	3.03126	3.24582	2.91856	3.06521	3.03521	6.46894	8.91729	6.14048	0.499181	-1.00236	0.00259422	0.369996	down	yes	down
chr12	49127782	49147869	+	ENSG00000258017	AC011603	ENST00000547387;ENST00000547712;ENST00000551496	NA	NA	NA	NA	novel transcript, antisense to TUBA1B	9.3454	20.4112	29.7193	19.8253	30.7802	41.897	52.6982	41.7918	0.474382	-1.07588	0.00278929	0.381101	down	yes	down
chr16	30773532	30776033	-	ENSG00000280211	AC106886	ENST00000623557	NA	NA	NA	NA	novel transcript, antisense to RNF40	1.76969	1.87505	1.46232	1.70235	2.74035	5.93309	2.14206	3.60516	0.472199	-1.08253	0.00285795	0.383491	down	yes	down
chr6	24494852	24537207	+	ENSG00000112294	ALDH5A1	ENST00000357578;ENST00000479394;ENST00000492697;ENST00000348925	GO:0004777(succinate-semialdehyde dehydrogenase (NAD+) activity);GO:0005739(mitochondrion);GO:0005759(mitochondrial matrix);GO:0006006(glucose metabolic process);GO:0006083(acetate metabolic process);GO:0006105(succinate metabolic process);GO:0006536(glutamate metabolic process);GO:0006541(glutamine metabolic process);GO:0006650(glycerophospholipid metabolic process);GO:0006678(glucosylceramide m…	00250(Alanine, aspartate and glutamate metabolism);00650(Butanoate metabolism);00650(Butanoate metabolism)	NA	NA	aldehyde dehydrogenase 5 family member A1 [Source:HGNC Symbol;Acc:HGNC:408]	1.02919	0.835474	0.790219	0.88496	2.35054	2.79519	0.781191	1.97564	0.447936	-1.15863	0.00295524	0.387923	down	yes	down
chr17	15651590	15654489	+	ENSG00000266261	AC005324	ENST00000584540	NA	NA	NA	NA	novel transcript	2.00123	2.30189	1.71365	2.00559	3.79538	3.36076	5.04422	4.06679	0.493163	-1.01986	0.00351956	0.440189	down	yes	down
chr11	78188812	78215232	+	ENSG00000118369	USP35	ENST00000530535;ENST00000526425;ENST00000529308;ENST00000530521;ENST00000530546;ENST00000528910;ENST00000530267	GO:0004197(cysteine-type endopeptidase activity);GO:0004843(thiol-dependent ubiquitin-specific protease activity);GO:0006508(proteolysis);GO:0006511(ubiquitin-dependent protein catabolic process);GO:0008233(peptidase activity);GO:0008234(cysteine-type peptidase activity);GO:0016579(protein deubiquitination);GO:0016787(hydrolase activity);GO:0036459(thiol-dependent ubiquitinyl hydrolase activity);…	NA	K11854	EC:3.4.19.12	ubiquitin specific peptidase 35 [Source:HGNC Symbol;Acc:HGNC:20061]	1.35699	1.29727	1.57381	1.40936	2.56394	1.42175	5.09124	3.02564	0.465806	-1.1022	0.00368735	0.454186	down	yes	down
chr3	51968510	51983409	-	ENSG00000114779	ABHD14B	ENST00000395008;ENST00000461108;ENST00000487005;ENST00000315877;ENST00000473912;ENST00000361143;ENST00000483233;ENST00000525795	GO:0005515(protein binding);GO:0005634(nucleus);GO:0005730(nucleolus);GO:0005737(cytoplasm);GO:0005829(cytosol);GO:0016787(hydrolase activity);GO:0045944(positive regulation of transcription by RNA polymerase II);GO:0050427(3'-phosphoadenosine 5'-phosphosulfate metabolic process);GO:0070062(extracellular exosome);GO:0070062(extracellular exosome)	NA	K13706	NA	abhydrolase domain containing 14B [Source:HGNC Symbol;Acc:HGNC:28235]	0.961248	1.33804	1.27572	1.19167	1.2939	2.73377	3.16788	2.39852	0.496836	-1.00916	0.00384352	0.462902	down	yes	down
chr16	68530090	68576072	+	ENSG00000184939	ZFP90	ENST00000398253;ENST00000571720;ENST00000563169;ENST00000570495;ENST00000566573;ENST00000571809;ENST00000564558;ENST00000569109;ENST00000611381;ENST00000569323;ENST00000576305;ENST00000570884;ENST00000571382;ENST00000562156;ENST00000573161;ENST00000573113;ENST00000576805;ENST00000573685;ENST00000564323	GO:0000122(negative regulation of transcription by RNA polymerase II);GO:0000981(DNA-binding transcription factor activity, RNA polymerase II-specific);GO:0001227(DNA-binding transcription repressor activity, RNA polymerase II-specific);GO:0003676(nucleic acid binding);GO:0003677(DNA binding);GO:0005622(intracellular);GO:0005634(nucleus);GO:0006355(regulation of transcription, DNA-templated);GO:0…	05168(Herpes simplex virus 1 infection);05168(Herpes simplex virus 1 infection)	K09228	NA	ZFP90 zinc finger protein [Source:HGNC Symbol;Acc:HGNC:23329]	1.52434	3.10127	1.36575	1.99712	4.86966	2.51422	4.67386	4.01925	0.496888	-1.00901	0.00397673	0.474566	down	yes	down
chr11	65422774	65445540	+	ENSG00000245532	NEAT1	ENST00000501122;ENST00000612303;ENST00000499732;ENST00000601801	NA	NA	NA	NA	nuclear paraspeckle assembly transcript 1 [Source:HGNC Symbol;Acc:HGNC:30815]	0.301327	1.13584	0.597297	0.678154	4.56384	0.899007	0.825196	2.09602	0.323544	-1.62796	0.00565156	0.578467	down	yes	down
chr17	76565379	76586956	-	ENSG00000070731	ST6GALNAC2	ENST00000225276;ENST00000592508;ENST00000588920;ENST00000585390;ENST00000585736;ENST00000592979;ENST00000588005;ENST00000588120;ENST00000586520	GO:0000139(Golgi membrane);GO:0001665(alpha-N-acetylgalactosaminide alpha-2,6-sialyltransferase activity);GO:0005794(Golgi apparatus);GO:0006486(protein glycosylation);GO:0006493(protein O-linked glycosylation);GO:0008373(sialyltransferase activity);GO:0016020(membrane);GO:0016021(integral component of membrane);GO:0016266(O-glycan processing);GO:0016740(transferase activity);GO:0016757(transfera…	NA	K06616	EC:2.4.99.-	ST6 N-acetylgalactosaminide alpha-2,6-sialyltransferase 2 [Source:HGNC Symbol;Acc:HGNC:10867]	0.31424	1.21431	0.763992	0.764179	0.822946	1.33334	4.53916	2.23182	0.342402	-1.54624	0.00746143	0.71362	down	yes	down
chr18	14253548	14254075	+	ENSG00000274214	AP005212	ENST00000619964	NA	NA	NA	NA	sorting nexin 18 (SNX18) pseudogene	0.849649	0.685297	0.85872	0.797889	1.62775	1.42349	1.88399	1.64508	0.485016	-1.0439	0.010791	0.904384	down	yes	down
chr2	134918235	134959342	+	ENSG00000082258	CCNT2	ENST00000419781;ENST00000264157;ENST00000295238;ENST00000452839;ENST00000475094;ENST00000438691;ENST00000452521;ENST00000446247;ENST00000464932;ENST00000417175	GO:0000079(regulation of cyclin-dependent protein serine/threonine kinase activity);GO:0001223(transcription coactivator binding);GO:0003682(chromatin binding);GO:0005515(protein binding);GO:0005634(nucleus);GO:0005654(nucleoplasm);GO:0005737(cytoplasm);GO:0005829(cytosol);GO:0005886(plasma membrane);GO:0006351(transcription, DNA-templated);GO:0006357(regulation of transcription by RNA polymerase…	05202(Transcriptional misregulation in cancer);05202(Transcriptional misregulation in cancer)	NA	NA	cyclin T2 [Source:HGNC Symbol;Acc:HGNC:1600]	2.56876	2.31513	2.54261	2.4755	12.3447	2.07248	3.10617	5.84112	0.423805	-1.23853	0.0118823	0.951208	down	yes	down
chrX	48521806	48545469	+	ENSG00000286268	AF196969	ENST00000651615	GO:0016021(integral component of membrane);GO:0016125(sterol metabolic process);GO:0047750(cholestenol delta-isomerase activity)	NA	NA	NA	novel protein	0.203794	0.202607	0.548713	0.318371	1.08335	0.95546	0.370175	0.802996	0.396479	-1.33468	0.0119932	0.951208	down	yes	down
chr5	132311285	132369916	-	ENSG00000233006	MIR3936HG	ENST00000453876;ENST00000616965;ENST00000649993;ENST00000457998;ENST00000621103	NA	NA	NA	NA	MIR3936 host gene [Source:HGNC Symbol;Acc:HGNC:40538]	0.197686	0.219399	0.257981	0.225022	0.214479	0.622492	0.663238	0.50007	0.449982	-1.15206	0.012479	0.975462	down	yes	down
chr16	2969245	2973489	+	ENSG00000162073	PAQR4	ENST00000293978;ENST00000318782;ENST00000574988;ENST00000576565	GO:0016020(membrane);GO:0016021(integral component of membrane);GO:0038023(signaling receptor activity);GO:0038023(signaling receptor activity)	NA	NA	NA	progestin and adipoQ receptor family member 4 [Source:HGNC Symbol;Acc:HGNC:26386]	22.6063	27.6885	21.8046	24.0332	26.8262	23.2544	103.12	51.0669	0.470621	-1.08736	0.0132448	1	down	yes	down
chr1	153626332	153634340	-	ENSG00000271853	AL162258	ENST00000484413;ENST00000472233;ENST00000497086	NA	NA	NA	NA	novel transcript	0.638078	0.175358	0.70944	0.507625	0.646928	2.73176	0.930449	1.43638	0.353406	-1.5006	0.0134238	1	down	yes	down
chr22	46150521	46243756	+	ENSG00000186951	PPARA	ENST00000402126;ENST00000407236;ENST00000262735;ENST00000493286;ENST00000440343;ENST00000415785;ENST00000420804;ENST00000624793;ENST00000484619;ENST00000460086;ENST00000481567	GO:0000122(negative regulation of transcription by RNA polymerase II);GO:0000976(transcription regulatory region sequence-specific DNA binding);GO:0000977(RNA polymerase II regulatory region sequence-specific DNA binding);GO:0000978(RNA polymerase II proximal promoter sequence-specific DNA binding);GO:0000981(DNA-binding transcription factor activity, RNA polymerase II-specific);GO:0001103(RNA po…	03320(PPAR signaling pathway);04024(cAMP signaling pathway);04920(Adipocytokine signaling pathway);04922(Glucagon signaling pathway);04931(Insulin resistance);04932(Non-alcoholic fatty liver disease (NAFLD));05160(Hepatitis C);05160(Hepatitis C)	NA	NA	peroxisome proliferator activated receptor alpha [Source:HGNC Symbol;Acc:HGNC:9232]	1.51302	1.01645	0.842363	1.12394	4.33975	1.69289	0.994056	2.34223	0.47986	-1.05932	0.0146336	1	down	yes	down
chr17	15436021	15563561	-	ENSG00000259024	TVP23C-CDRT4	ENST00000522212;ENST00000557349;ENST00000481756;ENST00000518506	GO:0016020(membrane);GO:0016021(integral component of membrane);GO:0016021(integral component of membrane)	NA	NA	NA	TVP23C-CDRT4 readthrough [Source:HGNC Symbol;Acc:HGNC:42961]	4.65061	0.946449	3.26916	2.95541	5.56016	5.95122	6.4191	5.97683	0.494477	-1.01602	0.0154279	1	down	yes	down
chr12	23529500	24562544	-	ENSG00000134532	SOX5	ENST00000451604;ENST00000546136;ENST00000441133;ENST00000381381;ENST00000446891;ENST00000538083;ENST00000536850;ENST00000646273;ENST00000536911;ENST00000538905;ENST00000456299;ENST00000536729;ENST00000545921;ENST00000429944;ENST00000541536;ENST00000541847;ENST00000537393;ENST00000367206;ENST00000542241	GO:0000981(DNA-binding transcription factor activity, RNA polymerase II-specific);GO:0003677(DNA binding);GO:0003700(DNA-binding transcription factor activity);GO:0005515(protein binding);GO:0005634(nucleus);GO:0006366(transcription by RNA polymerase II);GO:0032332(positive regulation of chondrocyte differentiation);GO:0045165(cell fate commitment);GO:0045892(negative regulation of transcription,…	NA	K09269	NA	SRY-box 5 [Source:HGNC Symbol;Acc:HGNC:11201]	0.285428	0.268711	0.200304	0.251481	1.06311	0.256725	0.326585	0.548808	0.458231	-1.12585	0.0154901	1	down	yes	down
chr2	99154955	99163157	+	ENSG00000144182	LIPT1	ENST00000651691;ENST00000393473;ENST00000434566;ENST00000480170;ENST00000449211;ENST00000415142;ENST00000436234;ENST00000393471	GO:0005739(mitochondrion);GO:0005759(mitochondrial matrix);GO:0006464(cellular protein modification process);GO:0006629(lipid metabolic process);GO:0009249(protein lipoylation);GO:0016740(transferase activity);GO:0016746(transferase activity, transferring acyl groups);GO:0034641(cellular nitrogen compound metabolic process);GO:0034641(cellular nitrogen compound metabolic process)	00785(Lipoic acid metabolism);00785(Lipoic acid metabolism)	K10105	NA	lipoyltransferase 1 [Source:HGNC Symbol;Acc:HGNC:29569]	5.93637	1.49762	1.72059	3.05153	5.05534	9.16282	5.32783	6.51533	0.468361	-1.09431	0.0162852	1	down	yes	down
chr1	161225939	161230746	+	ENSG00000158882	TOMM40L	ENST00000367987;ENST00000367988;ENST00000465512;ENST00000474486;ENST00000545897;ENST00000468803;ENST00000492482;ENST00000470426;ENST00000475793	GO:0003674(molecular_function);GO:0005739(mitochondrion);GO:0005741(mitochondrial outer membrane);GO:0005742(mitochondrial outer membrane translocase complex);GO:0006811(ion transport);GO:0008150(biological_process);GO:0008320(protein transmembrane transporter activity);GO:0015031(protein transport);GO:0015288(porin activity);GO:0016020(membrane);GO:0016021(integral component of membrane);GO:0030…	05014(Amyotrophic lateral sclerosis (ALS));05014(Amyotrophic lateral sclerosis (ALS))	K11518	NA	translocase of outer mitochondrial membrane 40 like [Source:HGNC Symbol;Acc:HGNC:25756]	27.3204	2.9214	8.71896	12.9869	33.0428	28.343	32.0253	31.137	0.417089	-1.26157	0.0168214	1	down	yes	down
chr1	248838210	248849517	+	ENSG00000171161	ZNF672	ENST00000306562;ENST00000510904;ENST00000423362;ENST00000502697;ENST00000428515;ENST00000515369;ENST00000505503	GO:0000981(DNA-binding transcription factor activity, RNA polymerase II-specific);GO:0003676(nucleic acid binding);GO:0003677(DNA binding);GO:0005634(nucleus);GO:0005654(nucleoplasm);GO:0006357(regulation of transcription by RNA polymerase II);GO:0046872(metal ion binding);GO:0046872(metal ion binding)	NA	NA	NA	zinc finger protein 672 [Source:HGNC Symbol;Acc:HGNC:26179]	3.22002	2.32078	3.86825	3.13635	2.1299	19.1408	3.65835	8.30969	0.377433	-1.40571	0.0168704	1	down	yes	down
chr10	100505628	100529881	-	ENSG00000255339	AL133352	ENST00000557395;ENST00000527595;ENST00000528174;ENST00000529568;ENST00000533549	GO:0003954(NADH dehydrogenase activity);GO:0005739(mitochondrion);GO:0005747(mitochondrial respiratory chain complex I);GO:0006120(mitochondrial electron transport, NADH to ubiquinone);GO:0008137(NADH dehydrogenase (ubiquinone) activity);GO:0016020(membrane);GO:0016021(integral component of membrane);GO:0055114(oxidation-reduction process);GO:0055114(oxidation-reduction process)	NA	NA	NA	NADH dehydrogenase (ubiquinone) 1 beta subcomplex, 8, 19kDa (NDUFB8) and SEC31 homolog B (S. cerevisiae) (SEC31B) readthrough	1.44955	0.985933	0.732023	1.05584	2.28259	0.917343	3.29086	2.1636	0.488	-1.03505	0.0171033	1	down	yes	down
chr19	12576100	12640098	-	ENSG00000188033	ZNF490	ENST00000311437;ENST00000465656;ENST00000414906	GO:0000981(DNA-binding transcription factor activity, RNA polymerase II-specific);GO:0003676(nucleic acid binding);GO:0003677(DNA binding);GO:0005515(protein binding);GO:0005622(intracellular);GO:0005634(nucleus);GO:0006355(regulation of transcription, DNA-templated);GO:0006357(regulation of transcription by RNA polymerase II);GO:0046872(metal ion binding);GO:0046872(metal ion binding)	05168(Herpes simplex virus 1 infection);05168(Herpes simplex virus 1 infection)	K09228	NA	zinc finger protein 490 [Source:HGNC Symbol;Acc:HGNC:23705]	0.432146	1.93778	0.322275	0.897401	2.29703	1.68747	2.33792	2.10747	0.425819	-1.23169	0.0175689	1	down	yes	down
chr12	53441741	53467528	+	ENSG00000257379	AC023509	ENST00000547717	NA	NA	NA	NA	novel transcript	1.24127	0	0	0.413757	8.86186	0.483079	6.26116	5.20203	0.0795375	-3.65222	0.0179177	1	down	yes	down
chr3	142960650	143001559	+	ENSG00000241570	PAQR9-AS1	ENST00000627207;ENST00000598787;ENST00000598139;ENST00000595774;ENST00000625677;ENST00000593321;ENST00000594095;ENST00000607937;ENST00000608349;ENST00000478823;ENST00000608686;ENST00000595248;ENST00000493825	NA	NA	NA	NA	PAQR9 antisense RNA 1 [Source:HGNC Symbol;Acc:HGNC:50861]	0.0745056	0.113131	0.0728038	0.0868133	0.196824	0.102944	0.270392	0.190053	0.456784	-1.13042	0.0199663	1	down	yes	down
chr19	34677639	34686397	+	ENSG00000089335	ZNF302	ENST00000509196;ENST00000446502;ENST00000613363;ENST00000505242;ENST00000423823;ENST00000457781;ENST00000502743;ENST00000507959;ENST00000512455;ENST00000506901;ENST00000627982;ENST00000510002;ENST00000505365	GO:0000981(DNA-binding transcription factor activity, RNA polymerase II-specific);GO:0003676(nucleic acid binding);GO:0003677(DNA binding);GO:0005515(protein binding);GO:0005622(intracellular);GO:0005634(nucleus);GO:0006355(regulation of transcription, DNA-templated);GO:0006357(regulation of transcription by RNA polymerase II);GO:0046872(metal ion binding);GO:0046872(metal ion binding)	05168(Herpes simplex virus 1 infection);05168(Herpes simplex virus 1 infection)	K09228	NA	zinc finger protein 302 [Source:HGNC Symbol;Acc:HGNC:13848]	2.19726	2.07567	2.29062	2.18785	2.41223	2.04991	9.31283	4.59165	0.476484	-1.0695	0.0202654	1	down	yes	down
chr8	118189455	118622112	-	ENSG00000177570	SAMD12	ENST00000409003;ENST00000445741;ENST00000453675;ENST00000649198;ENST00000648422;ENST00000649630;ENST00000314727;ENST00000526765;ENST00000524796	GO:0005515(protein binding);GO:0005515(protein binding)	NA	NA	NA	sterile alpha motif domain containing 12 [Source:HGNC Symbol;Acc:HGNC:31750]	0.51497	0.0798651	0.0816218	0.225486	0.615016	0.538684	0.520724	0.558141	0.403994	-1.3076	0.0203096	1	down	yes	down
chr19	44025354	44087318	+	ENSG00000267022	AC067968	ENST00000591793	GO:0003676(nucleic acid binding);GO:0003700(DNA-binding transcription factor activity);GO:0005634(nucleus);GO:0006355(regulation of transcription, DNA-templated);GO:0046872(metal ion binding)	NA	NA	NA	novel transcript	0.161309	0	0	0.0537697	0.341793	0.306288	0.295147	0.314409	0.171018	-2.54778	0.0261739	1	down	yes	down
chr19	44051367	44067999	+	ENSG00000178386	AC092072	ENST00000434772;ENST00000585552;ENST00000591850;ENST00000593088	GO:0003676(nucleic acid binding);GO:0003677(DNA binding);GO:0003700(DNA-binding transcription factor activity);GO:0005515(protein binding);GO:0005622(intracellular);GO:0005634(nucleus);GO:0006355(regulation of transcription, DNA-templated);GO:0008150(biological_process);GO:0046872(metal ion binding);GO:0046872(metal ion binding)	05168(Herpes simplex virus 1 infection);05168(Herpes simplex virus 1 infection)	K09228	NA	zinc finger protein 223 [Source:NCBI gene;Acc:7766]	0.488443	0.162627	0.362651	0.337907	0.344089	0.431898	1.7591	0.845029	0.399876	-1.32237	0.0266238	1	down	yes	down
chr20	18288283	18316996	+	ENSG00000125846	ZNF133	ENST00000396026;ENST00000377671;ENST00000622607;ENST00000316358;ENST00000401790;ENST00000402618;ENST00000434018;ENST00000462170;ENST00000425686;ENST00000626025;ENST00000360010;ENST00000628216	GO:0000981(DNA-binding transcription factor activity, RNA polymerase II-specific);GO:0003676(nucleic acid binding);GO:0003677(DNA binding);GO:0003700(DNA-binding transcription factor activity);GO:0005515(protein binding);GO:0005622(intracellular);GO:0005634(nucleus);GO:0006355(regulation of transcription, DNA-templated);GO:0006357(regulation of transcription by RNA polymerase II);GO:0046872(metal…	05168(Herpes simplex virus 1 infection);05168(Herpes simplex virus 1 infection)	K09228	NA	zinc finger protein 133 [Source:HGNC Symbol;Acc:HGNC:12917]	0.955426	1.64948	0.740267	1.11506	0.821761	1.35703	5.16917	2.44932	0.455252	-1.13526	0.0356732	1	down	yes	down
chr7	156388922	156640654	-	ENSG00000182648	LINC01006	ENST00000333319;ENST00000447933;ENST00000624071;ENST00000435354;ENST00000651649;ENST00000440711;ENST00000418309;ENST00000425712;ENST00000652322	NA	NA	NA	NA	long intergenic non-protein coding RNA 1006 [Source:HGNC Symbol;Acc:HGNC:48971]	0.0990837	0.416611	0.0803274	0.198674	0.472702	0.375495	0.39969	0.415962	0.477625	-1.06605	0.04118	1	down	yes	down
chr1	1921951	2003837	-	ENSG00000142609	CFAP74	ENST00000642590;ENST00000493964;ENST00000412120;ENST00000378592;ENST00000461752;ENST00000468610;ENST00000493316;ENST00000270720;ENST00000464311	GO:0005737(cytoplasm);GO:0005856(cytoskeleton);GO:0005929(cilium);GO:0005930(axoneme);GO:0035082(axoneme assembly);GO:0042995(cell projection);GO:0042995(cell projection)	NA	NA	NA	cilia and flagella associated protein 74 [Source:HGNC Symbol;Acc:HGNC:29368]	0.156344	0.22884	0.210563	0.198582	0.199242	0.186822	0.822226	0.402763	0.493049	-1.0202	0.0459918	1	down	yes	down
chr4	183444635	183449064	+	ENSG00000168564	CDKN2AIP	ENST00000302350;ENST00000504169;ENST00000502924;ENST00000506835;ENST00000510928	GO:0001652(granular component);GO:0002039(p53 binding);GO:0003723(RNA binding);GO:0005515(protein binding);GO:0005634(nucleus);GO:0005654(nucleoplasm);GO:0005730(nucleolus);GO:0006974(cellular response to DNA damage stimulus);GO:0009967(positive regulation of signal transduction);GO:0030307(positive regulation of cell growth);GO:0030308(negative regulation of cell growth);GO:0031647(regulation of…	NA	NA	NA	CDKN2A interacting protein [Source:HGNC Symbol;Acc:HGNC:24325]	0.97419	8.49159	0.815069	3.42695	9.12187	7.7138	8.13371	8.32313	0.411738	-1.2802	0.0470897	1	down	yes	down
chr12	57623409	57633239	-	ENSG00000135454	B4GALNT1	ENST00000341156;ENST00000553142;ENST00000552468;ENST00000549391;ENST00000449184;ENST00000552350;ENST00000418555;ENST00000551925;ENST00000548487;ENST00000550943;ENST00000548888;ENST00000547741;ENST00000552219;ENST00000551220;ENST00000550764	GO:0000139(Golgi membrane);GO:0001574(ganglioside biosynthetic process);GO:0003947((N-acetylneuraminyl)-galactosylglucosylceramide N-acetylgalactosaminyltransferase activity);GO:0005794(Golgi apparatus);GO:0005886(plasma membrane);GO:0005975(carbohydrate metabolic process);GO:0006629(lipid metabolic process);GO:0006665(sphingolipid metabolic process);GO:0006687(glycosphingolipid metabolic process…	00604(Glycosphingolipid biosynthesis - ganglio series);00604(Glycosphingolipid biosynthesis - ganglio series)	NA	NA	beta-1,4-N-acetyl-galactosaminyltransferase 1 [Source:HGNC Symbol;Acc:HGNC:4117]	7.99311	9.42549	9.74469	9.05443	4.60766	5.33013	4.9186	4.95213	1.82839	0.870575	2.9789e-05	0.0100904	up	no	no_diff
chr6	34279679	34392669	-	ENSG00000272325	NUDT3	ENST00000607016	GO:0000287(magnesium ion binding);GO:0000298(endopolyphosphatase activity);GO:0005634(nucleus);GO:0005737(cytoplasm);GO:0005829(cytosol);GO:0007267(cell-cell signaling);GO:0008486(diphosphoinositol-polyphosphate diphosphatase activity);GO:0015961(diadenosine polyphosphate catabolic process);GO:0016787(hydrolase activity);GO:0034431(bis(5'-adenosyl)-hexaphosphatase activity);GO:0034432(bis(5'-aden…	NA	K07766	EC:3.6.1.52	nudix hydrolase 3 [Source:HGNC Symbol;Acc:HGNC:8050]	5.57513	5.63292	5.68552	5.63119	3.76157	2.64058	2.7047	3.03561	1.85504	0.891452	5.53069e-05	0.0179847	up	no	no_diff
chr10	99532942	99536524	+	ENSG00000119919	NKX2-3	ENST00000344586	GO:0000978(RNA polymerase II proximal promoter sequence-specific DNA binding);GO:0000981(DNA-binding transcription factor activity, RNA polymerase II-specific);GO:0001776(leukocyte homeostasis);GO:0002317(plasma cell differentiation);GO:0003674(molecular_function);GO:0003677(DNA binding);GO:0003700(DNA-binding transcription factor activity);GO:0005575(cellular_component);GO:0005634(nucleus);GO:00…	NA	K09343	NA	NK2 homeobox 3 [Source:HGNC Symbol;Acc:HGNC:7836]	2.59945	2.64777	2.81688	2.68803	5.16604	4.47836	5.54393	5.06278	0.530941	-0.913377	0.000258851	0.0725632	down	no	no_diff
chr19	39412669	39428415	+	ENSG00000090924	PLEKHG2	ENST00000458508;ENST00000425673;ENST00000205135;ENST00000474449;ENST00000451354;ENST00000478523;ENST00000596339;ENST00000595920;ENST00000594124;ENST00000409797;ENST00000596443;ENST00000438123;ENST00000594307	GO:0005085(guanyl-nucleotide exchange factor activity);GO:0005089(Rho guanyl-nucleotide exchange factor activity);GO:0005829(cytosol);GO:0007186(G protein-coupled receptor signaling pathway);GO:0030833(regulation of actin filament polymerization);GO:0035023(regulation of Rho protein signal transduction);GO:0043065(positive regulation of apoptotic process);GO:0051056(regulation of small GTPase med…	NA	NA	NA	pleckstrin homology and RhoGEF domain containing G2 [Source:HGNC Symbol;Acc:HGNC:29515]	8.83704	9.08873	7.49238	8.47272	12.4197	15.7947	14.4648	14.2264	0.595564	-0.747672	0.00029453	0.0785042	down	no	no_diff
chr12	6724014	6731875	+	ENSG00000111652	COPS7A	ENST00000229251;ENST00000543155;ENST00000539735;ENST00000626119;ENST00000455113;ENST00000538375;ENST00000536872;ENST00000542630;ENST00000542150;ENST00000538410;ENST00000541866;ENST00000534877;ENST00000537022;ENST00000544725;ENST00000534947;ENST00000538753;ENST00000540408;ENST00000543939;ENST00000544316;ENST00000543170;ENST00000546229	GO:0000338(protein deneddylation);GO:0000715(nucleotide-excision repair, DNA damage recognition);GO:0005515(protein binding);GO:0005634(nucleus);GO:0005654(nucleoplasm);GO:0005737(cytoplasm);GO:0005829(cytosol);GO:0006283(transcription-coupled nucleotide-excision repair);GO:0008180(COP9 signalosome);GO:0010387(COP9 signalosome assembly);GO:0016032(viral process);GO:0043687(post-translational prot…	NA	K12180	NA	COP9 signalosome subunit 7A [Source:HGNC Symbol;Acc:HGNC:16758]	3.88325	3.39299	4.62655	3.9676	7.7685	7.65147	6.49582	7.30526	0.543115	-0.880671	0.00032851	0.0847817	down	no	no_diff
chr12	47963569	47968878	+	ENSG00000134291	TMEM106C	ENST00000549287;ENST00000256686;ENST00000429772;ENST00000449758;ENST00000551305;ENST00000548640;ENST00000551705;ENST00000615597;ENST00000547682;ENST00000550146;ENST00000550161;ENST00000552187;ENST00000549288;ENST00000547136;ENST00000548965;ENST00000546749;ENST00000550552;ENST00000548153;ENST00000548355;ENST00000552561	GO:0003674(molecular_function);GO:0005515(protein binding);GO:0005575(cellular_component);GO:0005783(endoplasmic reticulum);GO:0005789(endoplasmic reticulum membrane);GO:0008150(biological_process);GO:0016020(membrane);GO:0016021(integral component of membrane);GO:0016021(integral component of membrane)	NA	NA	NA	transmembrane protein 106C [Source:HGNC Symbol;Acc:HGNC:28775]	10.8518	7.23199	10.2479	9.4439	4.94179	6.27821	4.62651	5.28217	1.78788	0.838251	0.000534989	0.12786	up	no	no_diff
chr17	4143168	4187310	+	ENSG00000167740	CYB5D2	ENST00000575251;ENST00000577075;ENST00000301391;ENST00000575411;ENST00000573984	GO:0005576(extracellular region);GO:0007399(nervous system development);GO:0020037(heme binding);GO:0045666(positive regulation of neuron differentiation);GO:0045666(positive regulation of neuron differentiation)	NA	NA	NA	cytochrome b5 domain containing 2 [Source:HGNC Symbol;Acc:HGNC:28471]	5.81451	5.37376	4.85146	5.34657	8.43886	13.4264	8.03323	9.96616	0.536473	-0.898423	0.000782542	0.169379	down	no	no_diff
chr12	94897055	95003748	-	ENSG00000184752	NDUFA12	ENST00000327772;ENST00000547986;ENST00000546788;ENST00000547157;ENST00000552205;ENST00000550187;ENST00000538372;ENST00000551991;ENST00000547447	GO:0005739(mitochondrion);GO:0005743(mitochondrial inner membrane);GO:0005747(mitochondrial respiratory chain complex I);GO:0005829(cytosol);GO:0006120(mitochondrial electron transport, NADH to ubiquinone);GO:0006979(response to oxidative stress);GO:0007585(respiratory gaseous exchange);GO:0008137(NADH dehydrogenase (ubiquinone) activity);GO:0009055(electron transfer activity);GO:0016020(membrane…	00190(Oxidative phosphorylation);04714(Thermogenesis);04723(Retrograde endocannabinoid signaling);04932(Non-alcoholic fatty liver disease (NAFLD));05010(Alzheimer disease);05012(Parkinson disease);05016(Huntington disease);05016(Huntington disease)	K11352	NA	NADH:ubiquinone oxidoreductase subunit A12 [Source:HGNC Symbol;Acc:HGNC:23987]	6.24596	8.03925	7.68312	7.32278	15.7143	14.0857	10.1712	13.3237	0.549604	-0.863536	0.000795597	0.169379	down	no	no_diff
chr20	63272785	63289790	+	ENSG00000101199	ARFGAP1	ENST00000395285;ENST00000519273;ENST00000370283;ENST00000520485;ENST00000518794;ENST00000519604;ENST00000519531;ENST00000549076;ENST00000370275;ENST00000522403;ENST00000549047;ENST00000518691;ENST00000523114;ENST00000524192;ENST00000522959;ENST00000353546;ENST00000518618;ENST00000550188;ENST00000518601	GO:0000139(Golgi membrane);GO:0005096(GTPase activator activity);GO:0005515(protein binding);GO:0005737(cytoplasm);GO:0005794(Golgi apparatus);GO:0005829(cytosol);GO:0006888(endoplasmic reticulum to Golgi vesicle-mediated transport);GO:0006890(retrograde vesicle-mediated transport, Golgi to endoplasmic reticulum);GO:0014069(postsynaptic density);GO:0015031(protein transport);GO:0016192(vesicle-me…	04144(Endocytosis);04144(Endocytosis)	K12492	NA	ADP ribosylation factor GTPase activating protein 1 [Source:HGNC Symbol;Acc:HGNC:15852]	29.8794	30.8657	28.5103	29.7518	23.8601	15.9048	15.4894	18.4181	1.61536	0.691853	0.000810723	0.169379	up	no	no_diff
chr9	37512547	37592469	-	ENSG00000256966	AL513165	ENST00000544475;ENST00000537239	GO:0005742(mitochondrial outer membrane translocase complex);GO:0005742(mitochondrial outer membrane translocase complex)	NA	NA	NA	novel transcript	3.91009	3.31238	3.37529	3.53259	5.76588	5.67774	7.08541	6.17634	0.571954	-0.806028	0.00081257	0.169379	down	no	no_diff
chr7	72969696	73005922	-	ENSG00000174353	STAG3L3	ENST00000436857;ENST00000428423;ENST00000448173;ENST00000608210;ENST00000423834;ENST00000569650	NA	NA	K12024	NA	stromal antigen 3-like 3 (pseudogene) [Source:HGNC Symbol;Acc:HGNC:33845]	1.9889	2.37409	2.32127	2.22809	3.3077	4.05967	4.62647	3.99795	0.557307	-0.843455	0.000887676	0.180409	down	no	no_diff
chr17	18183078	18209954	+	ENSG00000091542	ALKBH5	ENST00000399138;ENST00000541285;ENST00000490106	GO:0001666(response to hypoxia);GO:0003723(RNA binding);GO:0005634(nucleus);GO:0005654(nucleoplasm);GO:0005794(Golgi apparatus);GO:0005829(cytosol);GO:0006307(DNA dealkylation involved in DNA repair);GO:0006397(mRNA processing);GO:0006406(mRNA export from nucleus);GO:0007283(spermatogenesis);GO:0016491(oxidoreductase activity);GO:0016607(nuclear speck);GO:0016706(2-oxoglutarate-dependent dioxygen…	NA	K10767	EC:1.14.11.53	alkB homolog 5, RNA demethylase [Source:HGNC Symbol;Acc:HGNC:25996]	73.5477	88.5389	91.9434	84.6767	42.8324	55.7173	62.2822	53.6106	1.57948	0.659446	0.000978571	0.195327	up	no	no_diff
chr17	28724348	28727935	-	ENSG00000160606	TLCD1	ENST00000292090;ENST00000581236;ENST00000394933;ENST00000580518	GO:0005886(plasma membrane);GO:0007009(plasma membrane organization);GO:0016020(membrane);GO:0016021(integral component of membrane);GO:0055091(phospholipid homeostasis);GO:0071709(membrane assembly);GO:0097035(regulation of membrane lipid distribution);GO:0097035(regulation of membrane lipid distribution)	NA	NA	NA	TLC domain containing 1 [Source:HGNC Symbol;Acc:HGNC:25177]	25.3356	30.8245	28.6914	28.2838	47.1346	41.1975	54.4406	47.5909	0.594312	-0.750707	0.000996257	0.195327	down	no	no_diff
chr3	146069440	146163653	-	ENSG00000152952	PLOD2	ENST00000282903;ENST00000461497;ENST00000494950;ENST00000495700;ENST00000360060;ENST00000480704;ENST00000475505;ENST00000469350;ENST00000460520;ENST00000478436	GO:0001666(response to hypoxia);GO:0005506(iron ion binding);GO:0005783(endoplasmic reticulum);GO:0005789(endoplasmic reticulum membrane);GO:0006464(cellular protein modification process);GO:0008475(procollagen-lysine 5-dioxygenase activity);GO:0016020(membrane);GO:0016491(oxidoreductase activity);GO:0016705(oxidoreductase activity, acting on paired donors, with incorporation or reduction of mole…	00310(Lysine degradation);00310(Lysine degradation)	K13645	EC:1.14.11.4	procollagen-lysine,2-oxoglutarate 5-dioxygenase 2 [Source:HGNC Symbol;Acc:HGNC:9082]	12.0136	10.8169	25.5994	16.1433	7.1322	9.03522	8.94366	8.37036	1.92863	0.947577	0.00102926	0.199223	up	no	no_diff
chr3	15738515	15738809	+	ENSG00000263740	RN7SL4P	ENST00000584058	NA	NA	NA	NA	RNA, 7SL, cytoplasmic 4, pseudogene [Source:HGNC Symbol;Acc:HGNC:10039]	50.6317	55.3374	44.1909	50.0533	77.4792	71.3007	132.174	93.6513	0.534465	-0.903834	0.00134458	0.230122	down	no	no_diff
chr22	46762617	47175699	+	ENSG00000054611	TBC1D22A	ENST00000407381;ENST00000380995;ENST00000337137;ENST00000441162;ENST00000472791;ENST00000406733;ENST00000394449	GO:0005096(GTPase activator activity);GO:0005515(protein binding);GO:0005623(cell);GO:0006886(intracellular protein transport);GO:0017137(Rab GTPase binding);GO:0042803(protein homodimerization activity);GO:0071889(14-3-3 protein binding);GO:0090630(activation of GTPase activity);GO:0090630(activation of GTPase activity)	NA	K20360	NA	TBC1 domain family member 22A [Source:HGNC Symbol;Acc:HGNC:1309]	1.63638	1.27854	1.56327	1.49273	2.55419	2.45887	2.6813	2.56478	0.582012	-0.780879	0.00144835	0.24277	down	no	no_diff
chr15	73683966	73714514	+	ENSG00000103855	CD276	ENST00000559073;ENST00000559465;ENST00000564751;ENST00000318424;ENST00000537340;ENST00000318443;ENST00000561213;ENST00000557951;ENST00000559978;ENST00000567189;ENST00000563584;ENST00000560995;ENST00000561416;ENST00000558689;ENST00000561260;ENST00000560928	GO:0005102(signaling receptor binding);GO:0005515(protein binding);GO:0006955(immune response);GO:0008283(cell population proliferation);GO:0009897(external side of plasma membrane);GO:0016020(membrane);GO:0016021(integral component of membrane);GO:0042102(positive regulation of T cell proliferation);GO:0042110(T cell activation);GO:0045078(positive regulation of interferon-gamma biosynthetic pro…	04514(Cell adhesion molecules (CAMs));04514(Cell adhesion molecules (CAMs))	K06746	NA	CD276 molecule [Source:HGNC Symbol;Acc:HGNC:19137]	5.58143	4.91811	5.16302	5.22085	2.95507	3.77586	2.84596	3.1923	1.63545	0.709691	0.00150465	0.247977	up	no	no_diff
chr2	136114349	136118165	-	ENSG00000121966	CXCR4	ENST00000409817;ENST00000241393;ENST00000466288	GO:0000187(activation of MAPK activity);GO:0001618(virus receptor activity);GO:0001666(response to hypoxia);GO:0001764(neuron migration);GO:0002064(epithelial cell development);GO:0002407(dendritic cell chemotaxis);GO:0003779(actin binding);GO:0004930(G protein-coupled receptor activity);GO:0004950(chemokine receptor activity);GO:0005515(protein binding);GO:0005634(nucleus);GO:0005737(cytoplasm);…	04020(Calcium signaling pathway);04060(Cytokine-cytokine receptor interaction);04062(Chemokine signaling pathway);04144(Endocytosis);04360(Axon guidance);04670(Leukocyte transendothelial migration);04672(Intestinal immune network for IgA production);04810(Regulation of actin cytoskeleton);05163(Human cytomegalovirus infection);05170(Human immunodeficiency virus 1 infection);05200(Pathways in canc…	K04189	NA	C-X-C motif chemokine receptor 4 [Source:HGNC Symbol;Acc:HGNC:2561]	86.0642	89.4322	88.2732	87.9232	42.1587	62.3737	64.2791	56.2705	1.56251	0.643865	0.00152517	0.247977	up	no	no_diff
chr8	90791741	90959393	+	ENSG00000123119	NECAB1	ENST00000417640;ENST00000522729;ENST00000523962	GO:0001835(blastocyst hatching);GO:0003674(molecular_function);GO:0005509(calcium ion binding);GO:0005634(nucleus);GO:0005654(nucleoplasm);GO:0005737(cytoplasm);GO:0005829(cytosol);GO:0008150(biological_process);GO:0042984(regulation of amyloid precursor protein biosynthetic process);GO:0046872(metal ion binding);GO:0046872(metal ion binding)	NA	NA	NA	N-terminal EF-hand calcium binding protein 1 [Source:HGNC Symbol;Acc:HGNC:20983]	0.512516	0.603007	0.544893	0.553472	0.360528	0.22828	0.266713	0.285174	1.94082	0.956669	0.00154646	0.24895	up	no	no_diff
chr3	12897043	13283281	-	ENSG00000144711	IQSEC1	ENST00000613206;ENST00000648386;ENST00000646269;ENST00000273221;ENST00000618604;ENST00000648114;ENST00000473088;ENST00000474467;ENST00000647458	GO:0005085(guanyl-nucleotide exchange factor activity);GO:0005086(ARF guanyl-nucleotide exchange factor activity);GO:0005515(protein binding);GO:0005634(nucleus);GO:0005730(nucleolus);GO:0005737(cytoplasm);GO:0008289(lipid binding);GO:0016020(membrane);GO:0030036(actin cytoskeleton organization);GO:0032012(regulation of ARF protein signal transduction);GO:0043231(intracellular membrane-bounded or…	04144(Endocytosis);04144(Endocytosis)	K12495	NA	IQ motif and Sec7 domain 1 [Source:HGNC Symbol;Acc:HGNC:29112]	6.20694	5.77797	5.56542	5.85011	12.0176	14.1973	6.09819	10.771	0.543135	-0.880618	0.00165072	0.263128	down	no	no_diff
chr4	67468762	67545503	-	ENSG00000145241	CENPC	ENST00000510189;ENST00000273853;ENST00000507196;ENST00000515140;ENST00000506882;ENST00000506410;ENST00000513216	GO:0000278(mitotic cell cycle);GO:0000775(chromosome, centromeric region);GO:0000776(kinetochore);GO:0000777(condensed chromosome kinetochore);GO:0000778(condensed nuclear chromosome kinetochore);GO:0000780(condensed nuclear chromosome, centromeric region);GO:0003677(DNA binding);GO:0005515(protein binding);GO:0005634(nucleus);GO:0005654(nucleoplasm);GO:0005694(chromosome);GO:0005721(pericentric …	NA	NA	NA	centromere protein C [Source:HGNC Symbol;Acc:HGNC:1854]	1.99321	1.7413	2.38081	2.03844	1.16398	1.49863	0.752762	1.13845	1.79053	0.840388	0.0019969	0.309216	up	no	no_diff
chr7	128455849	128458418	+	ENSG00000135245	HILPDA	ENST00000257696;ENST00000435296;ENST00000481454;ENST00000466473	GO:0001819(positive regulation of cytokine production);GO:0005102(signaling receptor binding);GO:0005515(protein binding);GO:0005576(extracellular region);GO:0005615(extracellular space);GO:0005654(nucleoplasm);GO:0005811(lipid droplet);GO:0005829(cytosol);GO:0008284(positive regulation of cell population proliferation);GO:0009986(cell surface);GO:0010884(positive regulation of lipid storage);GO:…	NA	NA	NA	hypoxia inducible lipid droplet associated [Source:HGNC Symbol;Acc:HGNC:28859]	238.652	238.575	178.908	218.712	88.7908	170.672	140.616	133.36	1.64002	0.713711	0.00208233	0.317046	up	no	no_diff
chr2	27032910	27041694	+	ENSG00000119777	TMEM214	ENST00000460665;ENST00000495312;ENST00000435172;ENST00000404032;ENST00000238788;ENST00000425720;ENST00000460904;ENST00000444135;ENST00000321326;ENST00000475258;ENST00000434544;ENST00000469445;ENST00000478980	GO:0005783(endoplasmic reticulum);GO:0005789(endoplasmic reticulum membrane);GO:0005794(Golgi apparatus);GO:0005829(cytosol);GO:0005881(cytoplasmic microtubule);GO:0006915(apoptotic process);GO:0016020(membrane);GO:0016021(integral component of membrane);GO:0016021(integral component of membrane)	NA	NA	NA	transmembrane protein 214 [Source:HGNC Symbol;Acc:HGNC:25983]	6.37009	6.15452	6.04578	6.19013	12.8276	13.6878	6.8517	11.1224	0.556549	-0.84542	0.00208647	0.317046	down	no	no_diff
chr12	110372900	110403730	-	ENSG00000196510	ANAPC7	ENST00000455511;ENST00000481473;ENST00000552087;ENST00000452721;ENST00000450008;ENST00000546720;ENST00000552170;ENST00000548234;ENST00000471602;ENST00000486321;ENST00000464697;ENST00000547199	GO:0005515(protein binding);GO:0005634(nucleus);GO:0005654(nucleoplasm);GO:0005680(anaphase-promoting complex);GO:0005829(cytosol);GO:0006511(ubiquitin-dependent protein catabolic process);GO:0007049(cell cycle);GO:0016567(protein ubiquitination);GO:0019903(protein phosphatase binding);GO:0031145(anaphase-promoting complex-dependent catabolic process);GO:0051301(cell division);GO:0070979(protein …	04110(Cell cycle);04114(Oocyte meiosis);04120(Ubiquitin mediated proteolysis);04914(Progesterone-mediated oocyte maturation);05166(Human T-cell leukemia virus 1 infection);05166(Human T-cell leukemia virus 1 infection)	K03354	NA	anaphase promoting complex subunit 7 [Source:HGNC Symbol;Acc:HGNC:17380]	23.9102	10.6472	28.4623	21.0066	12.1053	10.026	11.9645	11.3653	1.84831	0.88621	0.002122	0.319459	up	no	no_diff
chr5	151437046	151492379	+	ENSG00000123643	SLC36A1	ENST00000243389;ENST00000521925;ENST00000519829;ENST00000521351;ENST00000520111;ENST00000522185;ENST00000517945;ENST00000429484;ENST00000517628	GO:0003333(amino acid transmembrane transport);GO:0005280(amino acid:proton symporter activity);GO:0005764(lysosome);GO:0005765(lysosomal membrane);GO:0005783(endoplasmic reticulum);GO:0005886(plasma membrane);GO:0006811(ion transport);GO:0006865(amino acid transport);GO:0015078(proton transmembrane transporter activity);GO:0015171(amino acid transmembrane transporter activity);GO:0015175(neutral…	04974(Protein digestion and absorption);04974(Protein digestion and absorption)	K14209	NA	solute carrier family 36 member 1 [Source:HGNC Symbol;Acc:HGNC:18761]	0.793003	0.586148	1.22624	0.868464	1.60619	1.58722	1.76434	1.65259	0.525519	-0.928186	0.00216287	0.322283	down	no	no_diff
chr11	128965060	129279324	-	ENSG00000134909	ARHGAP32	ENST00000527272;ENST00000310343;ENST00000524655;ENST00000526162;ENST00000525234;ENST00000533509;ENST00000534357	GO:0000139(Golgi membrane);GO:0001650(fibrillar center);GO:0005096(GTPase activator activity);GO:0005515(protein binding);GO:0005654(nucleoplasm);GO:0005737(cytoplasm);GO:0005768(endosome);GO:0005783(endoplasmic reticulum);GO:0005789(endoplasmic reticulum membrane);GO:0005794(Golgi apparatus);GO:0005829(cytosol);GO:0005886(plasma membrane);GO:0005938(cell cortex);GO:0007165(signal transduction);G…	NA	K20647	NA	Rho GTPase activating protein 32 [Source:HGNC Symbol;Acc:HGNC:17399]	7.05198	2.883	6.30465	5.41321	2.94607	2.70327	3.20145	2.95026	1.83482	0.87564	0.0021804	0.322283	up	no	no_diff
chr14	103556544	103562831	-	ENSG00000166170	BAG5	ENST00000299204;ENST00000337322;ENST00000445922;ENST00000557666	GO:0005515(protein binding);GO:0005634(nucleus);GO:0005739(mitochondrion);GO:0005829(cytosol);GO:0006457(protein folding);GO:0007030(Golgi organization);GO:0010977(negative regulation of neuron projection development);GO:0016020(membrane);GO:0016234(inclusion body);GO:0019901(protein kinase binding);GO:0031397(negative regulation of protein ubiquitination);GO:0031625(ubiquitin protein ligase bind…	NA	K09559	NA	BCL2 associated athanogene 5 [Source:HGNC Symbol;Acc:HGNC:941]	17.5173	31.4641	31.0554	26.6789	15.139	17.2036	17.03	16.4575	1.62108	0.696953	0.00235667	0.345199	up	no	no_diff
chr16	23463542	23521995	-	ENSG00000103365	GGA2	ENST00000309859;ENST00000568922;ENST00000567201;ENST00000566651;ENST00000567339;ENST00000569300;ENST00000569182;ENST00000570111;ENST00000569189;ENST00000568799;ENST00000563494;ENST00000566547;ENST00000562117;ENST00000562944	GO:0005515(protein binding);GO:0005622(intracellular);GO:0005623(cell);GO:0005768(endosome);GO:0005794(Golgi apparatus);GO:0005802(trans-Golgi network);GO:0006886(intracellular protein transport);GO:0010008(endosome membrane);GO:0015031(protein transport);GO:0016020(membrane);GO:0016192(vesicle-mediated transport);GO:0030136(clathrin-coated vesicle);GO:0030306(ADP-ribosylation factor binding);GO:…	04142(Lysosome);04142(Lysosome)	K12404	NA	golgi associated, gamma adaptin ear containing, ARF binding protein 2 [Source:HGNC Symbol;Acc:HGNC:16064]	12.6974	12.4279	12.2075	12.4443	17.7879	19.3791	18.6927	18.6199	0.668333	-0.581361	0.00253277	0.364427	down	no	no_diff
chr17	8377516	8383250	-	ENSG00000161970	RPL26	ENST00000578069;ENST00000582556;ENST00000583515;ENST00000293842;ENST00000584441;ENST00000583011;ENST00000584164;ENST00000584343;ENST00000584906;ENST00000578812;ENST00000582485;ENST00000578115;ENST00000585176;ENST00000648839	GO:0000184(nuclear-transcribed mRNA catabolic process, nonsense-mediated decay);GO:0002181(cytoplasmic translation);GO:0003723(RNA binding);GO:0003735(structural constituent of ribosome);GO:0005515(protein binding);GO:0005622(intracellular);GO:0005654(nucleoplasm);GO:0005730(nucleolus);GO:0005737(cytoplasm);GO:0005829(cytosol);GO:0005840(ribosome);GO:0006364(rRNA processing);GO:0006412(translatio…	03010(Ribosome);03010(Ribosome)	K02898	NA	ribosomal protein L26 [Source:HGNC Symbol;Acc:HGNC:10327]	110.072	127.591	107.986	115.217	147.6	221.943	169.296	179.613	0.641471	-0.640543	0.00276112	0.381101	down	no	no_diff
chr22	46360834	46537170	-	ENSG00000075275	CELSR1	ENST00000262738;ENST00000473624;ENST00000454637;ENST00000497509	GO:0001736(establishment of planar polarity);GO:0001764(neuron migration);GO:0001843(neural tube closure);GO:0001942(hair follicle development);GO:0004888(transmembrane signaling receptor activity);GO:0004930(G protein-coupled receptor activity);GO:0005509(calcium ion binding);GO:0005654(nucleoplasm);GO:0005886(plasma membrane);GO:0005887(integral component of plasma membrane);GO:0007155(cell adh…	NA	K04600	NA	cadherin EGF LAG seven-pass G-type receptor 1 [Source:HGNC Symbol;Acc:HGNC:1850]	7.44669	7.9517	6.86158	7.41999	12.7552	8.13369	16.8206	12.5698	0.590302	-0.760474	0.00283066	0.383491	down	no	no_diff
chr17	2405562	2511891	-	ENSG00000127804	METTL16	ENST00000574752;ENST00000263092;ENST00000571669;ENST00000571332;ENST00000381977;ENST00000577148;ENST00000576976;ENST00000571298;ENST00000574623;ENST00000576556	GO:0001510(RNA methylation);GO:0001734(mRNA (N6-adenosine)-methyltransferase activity);GO:0003723(RNA binding);GO:0005634(nucleus);GO:0006402(mRNA catabolic process);GO:0006556(S-adenosylmethionine biosynthetic process);GO:0008168(methyltransferase activity);GO:0010608(posttranscriptional regulation of gene expression);GO:0016740(transferase activity);GO:0030629(U6 snRNA 3'-end binding);GO:003225…	NA	K11393	EC:2.1.1.346	methyltransferase like 16 [Source:HGNC Symbol;Acc:HGNC:28484]	5.97842	10.9105	7.56672	8.15188	3.3248	4.30514	6.24039	4.62344	1.76316	0.818165	0.00287754	0.383491	up	no	no_diff
chr14	49862550	49862849	-	ENSG00000274012	RN7SL2	ENST00000490232	NA	NA	NA	NA	RNA, 7SL, cytoplasmic 2 [Source:HGNC Symbol;Acc:HGNC:23134]	321.108	378.009	313.761	337.626	516.992	428.268	648.152	531.138	0.635665	-0.65366	0.00295851	0.387923	down	no	no_diff
chr10	124984317	125161170	-	ENSG00000175029	CTBP2	ENST00000494626;ENST00000411419;ENST00000337195;ENST00000531469;ENST00000395705;ENST00000467395;ENST00000476817;ENST00000334808;ENST00000530930;ENST00000486955;ENST00000460976;ENST00000309035;ENST00000530884	GO:0003682(chromatin binding);GO:0003713(transcription coactivator activity);GO:0003714(transcription corepressor activity);GO:0005515(protein binding);GO:0005634(nucleus);GO:0008285(negative regulation of cell population proliferation);GO:0016032(viral process);GO:0016081(synaptic vesicle docking);GO:0016491(oxidoreductase activity);GO:0016616(oxidoreductase activity, acting on the CH-OH group o…	04310(Wnt signaling pathway);04330(Notch signaling pathway);05200(Pathways in cancer);05220(Chronic myeloid leukemia);05220(Chronic myeloid leukemia)	NA	NA	C-terminal binding protein 2 [Source:HGNC Symbol;Acc:HGNC:2495]	12.5302	24.1545	7.10533	14.5967	31.3704	30.0011	25.7526	29.0414	0.502617	-0.992468	0.00329549	0.425249	down	no	no_diff
chr11	65497688	65506516	+	ENSG00000251562	MALAT1	ENST00000534336;ENST00000508832;ENST00000616691;ENST00000610851;ENST00000619449	NA	NA	NA	NA	metastasis associated lung adenocarcinoma transcript 1 [Source:HGNC Symbol;Acc:HGNC:29665]	7.95219	7.59792	7.91961	7.82324	8.98979	15.6978	13.4239	12.7039	0.615816	-0.699428	0.0033431	0.427996	down	no	no_diff
chr3	119211732	119240946	-	ENSG00000121578	B4GALT4	ENST00000359213;ENST00000480814;ENST00000393765;ENST00000467604;ENST00000475803;ENST00000487579;ENST00000459778;ENST00000472471;ENST00000459820;ENST00000473887;ENST00000479150;ENST00000483209;ENST00000460321;ENST00000493932;ENST00000470111;ENST00000460395	GO:0000139(Golgi membrane);GO:0003945(N-acetyllactosamine synthase activity);GO:0005794(Golgi apparatus);GO:0005975(carbohydrate metabolic process);GO:0006486(protein glycosylation);GO:0006643(membrane lipid metabolic process);GO:0008378(galactosyltransferase activity);GO:0016020(membrane);GO:0016021(integral component of membrane);GO:0016740(transferase activity);GO:0016757(transferase activity,…	00533(Glycosaminoglycan biosynthesis - keratan sulfate);00601(Glycosphingolipid biosynthesis - lacto and neolacto series);00601(Glycosphingolipid biosynthesis - lacto and neolacto series)	K07969	2.4.1.-;2.4.1.275;EC:2.4.1.90	beta-1,4-galactosyltransferase 4 [Source:HGNC Symbol;Acc:HGNC:927]	1.77648	1.47694	1.82672	1.69338	3.51758	1.99215	3.37837	2.9627	0.571567	-0.807006	0.00344086	0.43707	down	no	no_diff
chr16	1678256	1702280	+	ENSG00000206053	JPT2	ENST00000248098;ENST00000562684;ENST00000566691;ENST00000382710;ENST00000561516;ENST00000565851;ENST00000566742;ENST00000567717;ENST00000562569;ENST00000569256;ENST00000569765;ENST00000566925;ENST00000568376	GO:0005634(nucleus);GO:0005737(cytoplasm);GO:0005829(cytosol);GO:0005886(plasma membrane);GO:0005886(plasma membrane)	NA	NA	NA	Jupiter microtubule associated homolog 2 [Source:HGNC Symbol;Acc:HGNC:14137]	9.33746	16.5674	5.63783	10.5142	4.72656	7.0652	4.28354	5.35843	1.96218	0.972458	0.00347117	0.437502	up	no	no_diff
chr1	13892792	15118043	+	ENSG00000189337	KAZN	ENST00000376030;ENST00000361144;ENST00000491547;ENST00000636203;ENST00000376028;ENST00000400797;ENST00000400798;ENST00000636564	GO:0001533(cornified envelope);GO:0005515(protein binding);GO:0005634(nucleus);GO:0005654(nucleoplasm);GO:0005737(cytoplasm);GO:0005829(cytosol);GO:0005856(cytoskeleton);GO:0016607(nuclear speck);GO:0030054(cell junction);GO:0030057(desmosome);GO:0031424(keratinization);GO:0070268(cornification);GO:0070268(cornification)	NA	NA	NA	kazrin, periplakin interacting protein [Source:HGNC Symbol;Acc:HGNC:29173]	0.934563	1.09082	0.951419	0.992269	1.24552	2.06429	1.70833	1.67271	0.593209	-0.753388	0.00373069	0.45607	down	no	no_diff
chr16	20780193	20900349	-	ENSG00000196678	ERI2	ENST00000562215;ENST00000563117;ENST00000569729;ENST00000357967;ENST00000565884;ENST00000567562;ENST00000566223;ENST00000562987;ENST00000567859;ENST00000564349;ENST00000562277;ENST00000563537;ENST00000568805;ENST00000300005;ENST00000568251	GO:0000175(3'-5'-exoribonuclease activity);GO:0003676(nucleic acid binding);GO:0004518(nuclease activity);GO:0004527(exonuclease activity);GO:0006259(DNA metabolic process);GO:0008270(zinc ion binding);GO:0008310(single-stranded DNA 3'-5' exodeoxyribonuclease activity);GO:0016787(hydrolase activity);GO:0046872(metal ion binding);GO:0090305(nucleic acid phosphodiester bond hydrolysis);GO:0090503(R…	NA	K18417	EC:3.1.-.-	ERI1 exoribonuclease family member 2 [Source:HGNC Symbol;Acc:HGNC:30541]	2.24975	2.66153	3.2062	2.70582	2.1543	1.46484	0.925991	1.51504	1.78597	0.836709	0.00399874	0.474566	up	no	no_diff
chr15	72199029	72231822	-	ENSG00000067225	PKM	ENST00000565184;ENST00000565143;ENST00000568459;ENST00000335181;ENST00000563275;ENST00000564440;ENST00000319622;ENST00000569857;ENST00000389093;ENST00000564993;ENST00000561609;ENST00000567118;ENST00000566809;ENST00000562997;ENST00000563986;ENST00000564178;ENST00000569050;ENST00000565154;ENST00000449901;ENST00000568743;ENST00000570166;ENST00000562784;ENST00000564276	GO:0000166(nucleotide binding);GO:0000287(magnesium ion binding);GO:0001666(response to hypoxia);GO:0001889(liver development);GO:0003723(RNA binding);GO:0003824(catalytic activity);GO:0004743(pyruvate kinase activity);GO:0005515(protein binding);GO:0005524(ATP binding);GO:0005576(extracellular region);GO:0005634(nucleus);GO:0005737(cytoplasm);GO:0005739(mitochondrion);GO:0005829(cytosol);GO:0005…	00010(Glycolysis / Gluconeogenesis);00230(Purine metabolism);00620(Pyruvate metabolism);04922(Glucagon signaling pathway);04930(Type II diabetes mellitus);05165(Human papillomavirus infection);05203(Viral carcinogenesis);05230(Central carbon metabolism in cancer);05230(Central carbon metabolism in cancer)	K00873	EC:2.7.1.40	pyruvate kinase M1/2 [Source:HGNC Symbol;Acc:HGNC:9021]	60.1071	73.8671	34.6406	56.2049	32.7902	37.4721	35.2142	35.1588	1.5986	0.67681	0.00418282	0.488461	up	no	no_diff
chr9	113313222	113340298	-	ENSG00000148225	WDR31	ENST00000374193;ENST00000465979;ENST00000374195;ENST00000461942;ENST00000465205;ENST00000341761	GO:0005515(protein binding);GO:0005515(protein binding)	NA	NA	NA	WD repeat domain 31 [Source:HGNC Symbol;Acc:HGNC:21421]	0.516601	0.448531	0.370246	0.445126	0.72661	0.769007	0.950922	0.815513	0.545823	-0.873495	0.00420595	0.488461	down	no	no_diff
chr16	28532708	28539174	-	ENSG00000176046	NUPR1	ENST00000324873;ENST00000567646;ENST00000395641	GO:0002526(acute inflammatory response);GO:0003677(DNA binding);GO:0003682(chromatin binding);GO:0003713(transcription coactivator activity);GO:0005515(protein binding);GO:0005634(nucleus);GO:0005737(cytoplasm);GO:0005829(cytosol);GO:0006473(protein acetylation);GO:0008283(cell population proliferation);GO:0008285(negative regulation of cell population proliferation);GO:0008584(male gonad develop…	05202(Transcriptional misregulation in cancer);05202(Transcriptional misregulation in cancer)	K15626	NA	nuclear protein 1, transcriptional regulator [Source:HGNC Symbol;Acc:HGNC:29990]	2.88594	3.63014	2.84305	3.11971	5.55608	5.03464	4.52367	5.03813	0.61922	-0.691477	0.00423626	0.488492	down	no	no_diff
chr6	139371807	139374648	-	ENSG00000164442	CITED2	ENST00000367651;ENST00000537332;ENST00000536159	GO:0000122(negative regulation of transcription by RNA polymerase II);GO:0000790(nuclear chromatin);GO:0001102(RNA polymerase II activating transcription factor binding);GO:0001568(blood vessel development);GO:0001570(vasculogenesis);GO:0001666(response to hypoxia);GO:0001701(in utero embryonic development);GO:0001829(trophectodermal cell differentiation);GO:0001841(neural tube formation);GO:0001…	04137(Mitophagy - animal);04137(Mitophagy - animal)	K21361	NA	Cbp/p300 interacting transactivator with Glu/Asp rich carboxy-terminal domain 2 [Source:HGNC Symbol;Acc:HGNC:1987]	86.956	84.7784	82.7314	84.8219	52.4253	51.3129	70.8783	58.2055	1.45728	0.543281	0.00458115	0.520874	up	no	no_diff
chr22	37805093	37807436	+	ENSG00000189060	H1F0	ENST00000340857	GO:0000122(negative regulation of transcription by RNA polymerase II);GO:0000786(nucleosome);GO:0000790(nuclear chromatin);GO:0003677(DNA binding);GO:0003680(AT DNA binding);GO:0003690(double-stranded DNA binding);GO:0003723(RNA binding);GO:0005515(protein binding);GO:0005634(nucleus);GO:0005654(nucleoplasm);GO:0005694(chromosome);GO:0005719(nuclear euchromatin);GO:0005794(Golgi apparatus);GO:000…	NA	K11275	NA	H1 histone family member 0 [Source:HGNC Symbol;Acc:HGNC:4714]	246.511	248.741	249.451	248.235	339.51	332.155	428.914	366.86	0.676646	-0.563526	0.00468209	0.528654	down	no	no_diff
chr11	6612768	6619448	-	ENSG00000166340	TPP1	ENST00000647346;ENST00000299427;ENST00000646691;ENST00000643479;ENST00000644831;ENST00000533371;ENST00000528917;ENST00000436873;ENST00000528807;ENST00000645331;ENST00000644151;ENST00000644933;ENST00000645020;ENST00000524788;ENST00000643342;ENST00000528571;ENST00000645620;ENST00000524903;ENST00000643516;ENST00000524611;ENST00000646777;ENST00000643439;ENST00000524924;ENST00000644218;ENST00000644683…	GO:0004175(endopeptidase activity);GO:0004252(serine-type endopeptidase activity);GO:0005515(protein binding);GO:0005764(lysosome);GO:0006508(proteolysis);GO:0006629(lipid metabolic process);GO:0007040(lysosome organization);GO:0007399(nervous system development);GO:0007417(central nervous system development);GO:0008233(peptidase activity);GO:0008236(serine-type peptidase activity);GO:0008240(tri…	04142(Lysosome);04142(Lysosome)	NA	NA	tripeptidyl peptidase 1 [Source:HGNC Symbol;Acc:HGNC:2073]	1.79247	1.8067	1.96025	1.85314	2.38011	3.00588	3.78313	3.05637	0.60632	-0.721849	0.0048276	0.537616	down	no	no_diff
chr19	36636618	36666853	-	ENSG00000197808	ZNF461	ENST00000396893;ENST00000360357;ENST00000588268;ENST00000591827;ENST00000590487;ENST00000592829;ENST00000590361;ENST00000592496;ENST00000540605	GO:0000981(DNA-binding transcription factor activity, RNA polymerase II-specific);GO:0003676(nucleic acid binding);GO:0003677(DNA binding);GO:0005622(intracellular);GO:0005634(nucleus);GO:0006355(regulation of transcription, DNA-templated);GO:0006357(regulation of transcription by RNA polymerase II);GO:0046872(metal ion binding);GO:0046872(metal ion binding)	05168(Herpes simplex virus 1 infection);05168(Herpes simplex virus 1 infection)	K09228	NA	zinc finger protein 461 [Source:HGNC Symbol;Acc:HGNC:21629]	1.39582	1.85207	0.835569	1.36115	0.730105	0.786358	0.725261	0.747241	1.82157	0.865181	0.00498051	0.548326	up	no	no_diff
chr5	34915376	34925996	+	ENSG00000113460	BRIX1	ENST00000510834;ENST00000336767;ENST00000515798;ENST00000506023;ENST00000510960	GO:0000027(ribosomal large subunit assembly);GO:0003723(RNA binding);GO:0005515(protein binding);GO:0005634(nucleus);GO:0005730(nucleolus);GO:0042254(ribosome biogenesis);GO:0042254(ribosome biogenesis)	NA	K14820	NA	BRX1, biogenesis of ribosomes [Source:HGNC Symbol;Acc:HGNC:24170]	10.9848	11.5415	11.1022	11.2095	6.78468	5.72828	9.23251	7.24849	1.54646	0.628966	0.00511536	0.558192	up	no	no_diff
chrX	40579372	40606848	+	ENSG00000182220	ATP6AP2	ENST00000636580;ENST00000637165;ENST00000638046;ENST00000378438;ENST00000637955;ENST00000637019;ENST00000636787;ENST00000487051;ENST00000636409;ENST00000635774;ENST00000423649;ENST00000635734;ENST00000636251;ENST00000637954;ENST00000479120;ENST00000636574;ENST00000636223;ENST00000637327;ENST00000636970;ENST00000637614;ENST00000637930;ENST00000637482;ENST00000637140;ENST00000636639;ENST00000635829…	GO:0002003(angiotensin maturation);GO:0003824(catalytic activity);GO:0005515(protein binding);GO:0005615(extracellular space);GO:0005886(plasma membrane);GO:0009897(external side of plasma membrane);GO:0016020(membrane);GO:0016021(integral component of membrane);GO:0016324(apical plasma membrane);GO:0021903(rostrocaudal neural tube patterning);GO:0030177(positive regulation of Wnt signaling pathw…	04614(Renin-angiotensin system);04614(Renin-angiotensin system)	K19514	NA	ATPase H+ transporting accessory protein 2 [Source:HGNC Symbol;Acc:HGNC:18305]	1.15836	1.02429	0.968352	1.05033	0.53931	0.476168	0.853311	0.62293	1.68612	0.753705	0.00520844	0.561592	up	no	no_diff
chr14	66012830	66013789	-	ENSG00000224861	YBX1P1	ENST00000445822	NA	NA	NA	NA	Y-box binding protein 1 pseudogene 1 [Source:HGNC Symbol;Acc:HGNC:8015]	9.13005	10.1669	8.34199	9.21298	13.6797	13.5374	17.7452	14.9874	0.614714	-0.702012	0.00530768	0.567747	down	no	no_diff
chr9	133097720	133149334	-	ENSG00000160271	RALGDS	ENST00000493438;ENST00000469972;ENST00000482648;ENST00000393160;ENST00000372050;ENST00000372047;ENST00000498797;ENST00000477660;ENST00000372062;ENST00000493067;ENST00000495621;ENST00000424572;ENST00000460587;ENST00000471109;ENST00000393157	GO:0005085(guanyl-nucleotide exchange factor activity);GO:0005515(protein binding);GO:0005622(intracellular);GO:0005634(nucleus);GO:0005737(cytoplasm);GO:0005829(cytosol);GO:0005903(brush border);GO:0007165(signal transduction);GO:0007264(small GTPase mediated signal transduction);GO:0007265(Ras protein signal transduction);GO:0030695(GTPase regulator activity);GO:0050790(regulation of catalytic …	04014(Ras signaling pathway);04015(Rap1 signaling pathway);04072(Phospholipase D signaling pathway);05200(Pathways in cancer);05210(Colorectal cancer);05212(Pancreatic cancer);05231(Choline metabolism in cancer);05231(Choline metabolism in cancer)	K08732	NA	ral guanine nucleotide dissociation stimulator [Source:HGNC Symbol;Acc:HGNC:9842]	16.4031	20.387	22.0207	19.6036	10.854	16.6877	11.6172	13.053	1.50185	0.586739	0.00556283	0.578436	up	no	no_diff
chr5	177519789	177554563	-	ENSG00000146067	FAM193B	ENST00000506955;ENST00000510163;ENST00000514747;ENST00000505569;ENST00000513502;ENST00000524677;ENST00000510479;ENST00000510429;ENST00000506064;ENST00000502403;ENST00000507212;ENST00000504130;ENST00000505241;ENST00000506879;ENST00000515394;ENST00000506432;ENST00000508298;ENST00000507587;ENST00000513282	GO:0005634(nucleus);GO:0005654(nucleoplasm);GO:0005730(nucleolus);GO:0005737(cytoplasm);GO:0005737(cytoplasm)	NA	NA	NA	family with sequence similarity 193 member B [Source:HGNC Symbol;Acc:HGNC:25524]	7.31387	15.5857	7.65904	10.1862	16.4	17.6763	18.8483	17.6415	0.577399	-0.792358	0.00558161	0.578436	down	no	no_diff
chr12	56222015	56229854	+	ENSG00000139579	NABP2	ENST00000341463;ENST00000380198;ENST00000267023;ENST00000399713;ENST00000479016;ENST00000447747	GO:0000724(double-strand break repair via homologous recombination);GO:0000784(nuclear chromosome, telomeric region);GO:0003676(nucleic acid binding);GO:0003677(DNA binding);GO:0003697(single-stranded DNA binding);GO:0005515(protein binding);GO:0005634(nucleus);GO:0005654(nucleoplasm);GO:0005829(cytosol);GO:0006281(DNA repair);GO:0006974(cellular response to DNA damage stimulus);GO:0007093(mitoti…	NA	NA	NA	nucleic acid binding protein 2 [Source:HGNC Symbol;Acc:HGNC:28412]	5.35939	6.33062	4.1034	5.26447	12.0776	4.83516	14.3193	10.4107	0.505678	-0.983709	0.00565695	0.578467	down	no	no_diff
chr19	56132599	56160893	+	ENSG00000167685	ZNF444	ENST00000587236;ENST00000337080;ENST00000592949;ENST00000588358;ENST00000586123;ENST00000587195;ENST00000591564;ENST00000588203;ENST00000587664;ENST00000593100;ENST00000592171	GO:0000981(DNA-binding transcription factor activity, RNA polymerase II-specific);GO:0003676(nucleic acid binding);GO:0003677(DNA binding);GO:0003700(DNA-binding transcription factor activity);GO:0005634(nucleus);GO:0006355(regulation of transcription, DNA-templated);GO:0006357(regulation of transcription by RNA polymerase II);GO:0045893(positive regulation of transcription, DNA-templated);GO:004…	NA	K09230	NA	zinc finger protein 444 [Source:HGNC Symbol;Acc:HGNC:16052]	5.43143	5.19526	9.09172	6.57281	2.26451	2.83346	5.51162	3.53653	1.85855	0.894175	0.00583958	0.593411	up	no	no_diff
chr15	40382721	40394246	+	ENSG00000128944	KNSTRN	ENST00000560220;ENST00000561169;ENST00000416151;ENST00000608100;ENST00000448395;ENST00000249776;ENST00000560981;ENST00000560673;ENST00000557920;ENST00000561196;ENST00000559304;ENST00000560321;ENST00000561367;ENST00000559604;ENST00000559591;ENST00000559083	GO:0000070(mitotic sister chromatid segregation);GO:0000775(chromosome, centromeric region);GO:0000776(kinetochore);GO:0000777(condensed chromosome kinetochore);GO:0000922(spindle pole);GO:0005515(protein binding);GO:0005634(nucleus);GO:0005694(chromosome);GO:0005737(cytoplasm);GO:0005829(cytosol);GO:0005856(cytoskeleton);GO:0005874(microtubule);GO:0007049(cell cycle);GO:0007051(spindle organizat…	NA	NA	NA	kinetochore localized astrin (SPAG5) binding protein [Source:HGNC Symbol;Acc:HGNC:30767]	34.5268	35.2807	33.4918	34.4331	12.2138	12.2215	32.2868	18.9074	1.82114	0.864845	0.00589867	0.595505	up	no	no_diff
chr19	52838010	52890375	-	ENSG00000204604	ZNF468	ENST00000391781;ENST00000595646;ENST00000243639;ENST00000396409;ENST00000602144;ENST00000597924;ENST00000601847;ENST00000601980	GO:0000981(DNA-binding transcription factor activity, RNA polymerase II-specific);GO:0003676(nucleic acid binding);GO:0003677(DNA binding);GO:0005622(intracellular);GO:0005634(nucleus);GO:0006355(regulation of transcription, DNA-templated);GO:0006357(regulation of transcription by RNA polymerase II);GO:0046872(metal ion binding);GO:0046872(metal ion binding)	05168(Herpes simplex virus 1 infection);05168(Herpes simplex virus 1 infection)	K09228	NA	zinc finger protein 468 [Source:HGNC Symbol;Acc:HGNC:33105]	3.12855	3.2035	3.16017	3.16407	3.28702	6.47033	6.14571	5.30102	0.59688	-0.744487	0.00601176	0.599664	down	no	no_diff
chr6	89433152	89633834	+	ENSG00000135299	ANKRD6	ENST00000518253;ENST00000415924;ENST00000339746;ENST00000520458;ENST00000520793;ENST00000369408;ENST00000485637;ENST00000483473;ENST00000522779;ENST00000521004;ENST00000523798;ENST00000520886;ENST00000520839;ENST00000447838;ENST00000521240;ENST00000524056;ENST00000479572	GO:0005515(protein binding);GO:0005634(nucleus);GO:0005737(cytoplasm);GO:0043231(intracellular membrane-bounded organelle);GO:0046330(positive regulation of JNK cascade);GO:0090090(negative regulation of canonical Wnt signaling pathway);GO:2000096(positive regulation of Wnt signaling pathway, planar cell polarity pathway);GO:2000096(positive regulation of Wnt signaling pathway, planar cell polari…	NA	K21435	NA	ankyrin repeat domain 6 [Source:HGNC Symbol;Acc:HGNC:17280]	1.96169	1.84012	3.66592	2.48924	4.75257	4.1306	4.17353	4.35224	0.571946	-0.806049	0.00621978	0.613506	down	no	no_diff
chr16	19501693	19522123	-	ENSG00000006007	GDE1	ENST00000564172;ENST00000563645;ENST00000353258;ENST00000569899;ENST00000569773	GO:0004622(lysophospholipase activity);GO:0005886(plasma membrane);GO:0006629(lipid metabolic process);GO:0006644(phospholipid metabolic process);GO:0008081(phosphoric diester hydrolase activity);GO:0008889(glycerophosphodiester phosphodiesterase activity);GO:0016020(membrane);GO:0016021(integral component of membrane);GO:0016787(hydrolase activity);GO:0030659(cytoplasmic vesicle membrane);GO:003…	NA	K19179	EC:3.1.4.44	glycerophosphodiester phosphodiesterase 1 [Source:HGNC Symbol;Acc:HGNC:29644]	9.96493	9.74389	9.27663	9.66181	18.873	19.0159	10.1386	16.0092	0.603517	-0.728533	0.006226	0.613506	down	no	no_diff
chr1	995966	998051	-	ENSG00000272512	AL645608	ENST00000606034	NA	NA	NA	NA	novel transcript	3.51856	3.92072	4.27109	3.90346	2.54088	2.59476	2.38195	2.50586	1.55773	0.639446	0.006885	0.671108	up	no	no_diff
chr11	78139771	78175323	+	ENSG00000246174	KCTD21-AS1	ENST00000600795;ENST00000530261;ENST00000532831;ENST00000523626;ENST00000500113;ENST00000527321;ENST00000528468	NA	NA	NA	NA	KCTD21 antisense RNA 1 [Source:HGNC Symbol;Acc:HGNC:48674]	0.860458	1.31006	0.579685	0.916736	1.63064	1.44481	2.05791	1.71112	0.535751	-0.900364	0.0068931	0.671108	down	no	no_diff
chr12	93640822	93641586	-	ENSG00000186076	AC012085	ENST00000548270	NA	NA	NA	NA	phosphoglycerate mutase 1 (brain) (PGAM1) pseudogene	13.8464	9.60863	12.9978	12.1509	19.2859	20.5719	18.6201	19.4927	0.623359	-0.681865	0.00712834	0.685797	down	no	no_diff
chr5	140107777	140125619	+	ENSG00000185129	PURA	ENST00000651386;ENST00000505703;ENST00000331327;ENST00000502351	GO:0000122(negative regulation of transcription by RNA polymerase II);GO:0000784(nuclear chromosome, telomeric region);GO:0000900(translation repressor activity, mRNA regulatory element binding);GO:0000977(RNA polymerase II regulatory region sequence-specific DNA binding);GO:0000981(DNA-binding transcription factor activity, RNA polymerase II-specific);GO:0001227(DNA-binding transcription repress…	NA	K21772	NA	purine rich element binding protein A [Source:HGNC Symbol;Acc:HGNC:9701]	6.22682	2.69563	10.2129	6.37845	4.46989	2.65912	2.55781	3.22894	1.9754	0.982146	0.00765094	0.724252	up	no	no_diff
chr3	178960121	179072215	-	ENSG00000172667	ZMAT3	ENST00000311417;ENST00000652290;ENST00000432729;ENST00000414084	GO:0003676(nucleic acid binding);GO:0003723(RNA binding);GO:0005515(protein binding);GO:0005634(nucleus);GO:0005654(nucleoplasm);GO:0005730(nucleolus);GO:0005886(plasma membrane);GO:0006915(apoptotic process);GO:0006974(cellular response to DNA damage stimulus);GO:0008270(zinc ion binding);GO:0015031(protein transport);GO:0040008(regulation of growth);GO:0043065(positive regulation of apoptotic p…	04115(p53 signaling pathway);04115(p53 signaling pathway)	K10137	NA	zinc finger matrin-type 3 [Source:HGNC Symbol;Acc:HGNC:29983]	0.108704	0.167265	0.155314	0.143761	0.210876	0.303318	0.291228	0.268474	0.535475	-0.901108	0.00766168	0.724252	down	no	no_diff
chr4	76158737	76234536	-	ENSG00000138760	SCARB2	ENST00000264896;ENST00000640957;ENST00000640916;ENST00000640076;ENST00000639324;ENST00000502908;ENST00000640900;ENST00000638843;ENST00000509994;ENST00000638663;ENST00000638372;ENST00000638567;ENST00000511129;ENST00000638409;ENST00000638175;ENST00000638680	GO:0000139(Golgi membrane);GO:0001618(virus receptor activity);GO:0001786(phosphatidylserine binding);GO:0004888(transmembrane signaling receptor activity);GO:0005044(scavenger receptor activity);GO:0005515(protein binding);GO:0005548(phospholipid transporter activity);GO:0005764(lysosome);GO:0005765(lysosomal membrane);GO:0005789(endoplasmic reticulum membrane);GO:0005886(plasma membrane);GO:000…	04142(Lysosome);04142(Lysosome)	NA	NA	scavenger receptor class B member 2 [Source:HGNC Symbol;Acc:HGNC:1665]	0.706872	0.269034	0.66526	0.547055	0.349889	0.300178	0.246172	0.298746	1.83117	0.872766	0.00816603	0.758694	up	no	no_diff
chr1	224175756	224193441	+	ENSG00000143753	DEGS1	ENST00000323699;ENST00000498813;ENST00000465848;ENST00000415210	GO:0005739(mitochondrion);GO:0005783(endoplasmic reticulum);GO:0005789(endoplasmic reticulum membrane);GO:0005886(plasma membrane);GO:0005887(integral component of plasma membrane);GO:0006629(lipid metabolic process);GO:0006631(fatty acid metabolic process);GO:0006633(fatty acid biosynthetic process);GO:0006636(unsaturated fatty acid biosynthetic process);GO:0009055(electron transfer activity);GO…	00600(Sphingolipid metabolism);04071(Sphingolipid signaling pathway);04071(Sphingolipid signaling pathway)	K04712	1.14.18.5;EC:1.14.19.17	delta 4-desaturase, sphingolipid 1 [Source:HGNC Symbol;Acc:HGNC:13709]	67.2433	71.373	62.5094	67.0419	68.8705	136.935	111.832	105.879	0.633193	-0.659284	0.00848437	0.783792	down	no	no_diff
chr22	19722945	19724771	+	ENSG00000203618	GP1BB	ENST00000366425	GO:0004888(transmembrane signaling receptor activity);GO:0005515(protein binding);GO:0005886(plasma membrane);GO:0005887(integral component of plasma membrane);GO:0007155(cell adhesion);GO:0007166(cell surface receptor signaling pathway);GO:0007596(blood coagulation);GO:0007597(blood coagulation, intrinsic pathway);GO:0007599(hemostasis);GO:0016020(membrane);GO:0016021(integral component of membr…	04512(ECM-receptor interaction);04611(Platelet activation);04640(Hematopoietic cell lineage)	K06262	NA	glycoprotein Ib platelet subunit beta [Source:HGNC Symbol;Acc:HGNC:4440]	21.2226	20.3229	26.2212	22.5889	13.6112	14.0888	17.4557	15.0519	1.50073	0.585663	0.00857743	0.787912	up	no	no_diff
chr14	49853616	49853914	-	ENSG00000278771	RN7SL3	ENST00000610674	NA	NA	NA	NA	RNA, 7SL, cytoplasmic 3 [Source:HGNC Symbol;Acc:HGNC:23135]	7.03404	5.86143	4.24487	5.71345	9.40707	8.97648	13.6202	10.6679	0.535573	-0.900845	0.00894705	0.811699	down	no	no_diff
chr12	51238724	51271362	+	ENSG00000183283	DAZAP2	ENST00000552459;ENST00000412716;ENST00000604900;ENST00000425012;ENST00000449723;ENST00000549555;ENST00000549732;ENST00000551534;ENST00000551313;ENST00000549041;ENST00000439799;ENST00000551919	GO:0005515(protein binding);GO:0005634(nucleus);GO:0005737(cytoplasm);GO:0016607(nuclear speck);GO:0030971(receptor tyrosine kinase binding);GO:0031435(mitogen-activated protein kinase kinase kinase binding);GO:0032991(protein-containing complex);GO:0042802(identical protein binding);GO:0043539(protein serine/threonine kinase activator activity);GO:0050699(WW domain binding);GO:0071902(positive r…	NA	NA	NA	DAZ associated protein 2 [Source:HGNC Symbol;Acc:HGNC:2684]	7.48597	4.09358	8.32665	6.6354	4.17356	4.00208	4.2077	4.12778	1.6075	0.684816	0.00903607	0.811699	up	no	no_diff
chr16	72044289	72094431	-	ENSG00000140830	TXNL4B	ENST00000268483;ENST00000426362;ENST00000562153;ENST00000565171;ENST00000423037	GO:0000398(mRNA splicing, via spliceosome);GO:0005515(protein binding);GO:0005634(nucleus);GO:0005654(nucleoplasm);GO:0005682(U5 snRNP);GO:0005829(cytosol);GO:0006397(mRNA processing);GO:0007049(cell cycle);GO:0008380(RNA splicing);GO:0046540(U4/U6 x U5 tri-snRNP complex);GO:0046540(U4/U6 x U5 tri-snRNP complex)	NA	NA	NA	thioredoxin like 4B [Source:HGNC Symbol;Acc:HGNC:26041]	2.71389	4.66742	4.18288	3.85473	7.12229	6.41032	5.40785	6.31349	0.610555	-0.711806	0.00913476	0.814511	down	no	no_diff
chr5	168661733	169301129	-	ENSG00000184347	SLIT3	ENST00000519560;ENST00000518140;ENST00000521150;ENST00000521130;ENST00000519486;ENST00000404867	GO:0003180(aortic valve morphogenesis);GO:0003181(atrioventricular valve morphogenesis);GO:0005509(calcium ion binding);GO:0005515(protein binding);GO:0005576(extracellular region);GO:0005615(extracellular space);GO:0005739(mitochondrion);GO:0007275(multicellular organism development);GO:0007399(nervous system development);GO:0007411(axon guidance);GO:0008285(negative regulation of cell populatio…	04360(Axon guidance);04360(Axon guidance)	K06850	NA	slit guidance ligand 3 [Source:HGNC Symbol;Acc:HGNC:11087]	0.474407	0.417699	0.417446	0.436517	0.240945	0.320524	0.264097	0.275189	1.58625	0.665619	0.00916757	0.814511	up	no	no_diff
chr1	70354805	70385339	+	ENSG00000197568	HHLA3	ENST00000359875;ENST00000370940;ENST00000361764;ENST00000463058;ENST00000531950;ENST00000486110;ENST00000525653	GO:0005515(protein binding);GO:0005515(protein binding)	NA	NA	NA	HERV-H LTR-associating 3 [Source:HGNC Symbol;Acc:HGNC:4906]	12.1591	12.1732	14.0348	12.789	11.0425	6.32157	6.78267	8.04893	1.58891	0.668036	0.00936308	0.82736	up	no	no_diff
chr11	790475	798281	-	ENSG00000177542	SLC25A22	ENST00000628067;ENST00000320230;ENST00000524891;ENST00000529351;ENST00000531534;ENST00000625419;ENST00000531514;ENST00000532361;ENST00000625752;ENST00000629602;ENST00000625316;ENST00000531437;ENST00000532459;ENST00000531214;ENST00000630809;ENST00000481290;ENST00000627843;ENST00000527723;ENST00000528606;ENST00000530360;ENST00000527127;ENST00000629634;ENST00000532484	GO:0005313(L-glutamate transmembrane transporter activity);GO:0005739(mitochondrion);GO:0005743(mitochondrial inner membrane);GO:0006811(ion transport);GO:0015183(L-aspartate transmembrane transporter activity);GO:0015293(symporter activity);GO:0015810(aspartate transmembrane transport);GO:0015813(L-glutamate transmembrane transport);GO:0016020(membrane);GO:0016021(integral component of membrane)…	NA	K15107	NA	solute carrier family 25 member 22 [Source:HGNC Symbol;Acc:HGNC:19954]	1.37154	4.13701	1.54814	2.35223	4.37957	4.57487	4.72939	4.56128	0.515696	-0.955407	0.00962141	0.845592	down	no	no_diff
chr3	122384176	122412334	+	ENSG00000114023	FAM162A	ENST00000477892;ENST00000232125;ENST00000469967	GO:0005515(protein binding);GO:0005739(mitochondrion);GO:0005829(cytosol);GO:0006915(apoptotic process);GO:0006919(activation of cysteine-type endopeptidase activity involved in apoptotic process);GO:0016020(membrane);GO:0016021(integral component of membrane);GO:0043065(positive regulation of apoptotic process);GO:0051402(neuron apoptotic process);GO:0071456(cellular response to hypoxia);GO:0090…	NA	NA	NA	family with sequence similarity 162 member A [Source:HGNC Symbol;Acc:HGNC:17865]	17.9937	16.7319	15.5894	16.7717	11.5214	12.8509	10.8086	11.727	1.43018	0.516195	0.00974679	0.852006	up	no	no_diff
chr17	64542282	64662307	-	ENSG00000108854	SMURF2	ENST00000262435;ENST00000585301;ENST00000580072;ENST00000582081;ENST00000578200;ENST00000580246;ENST00000578386	GO:0000122(negative regulation of transcription by RNA polymerase II);GO:0000151(ubiquitin ligase complex);GO:0000209(protein polyubiquitination);GO:0004842(ubiquitin-protein transferase activity);GO:0005160(transforming growth factor beta receptor binding);GO:0005515(protein binding);GO:0005634(nucleus);GO:0005654(nucleoplasm);GO:0005737(cytoplasm);GO:0005829(cytosol);GO:0005886(plasma membrane)…	04120(Ubiquitin mediated proteolysis);04144(Endocytosis);04340(Hedgehog signaling pathway);04350(TGF-beta signaling pathway);04350(TGF-beta signaling pathway)	K04678	EC:2.3.2.26	SMAD specific E3 ubiquitin protein ligase 2 [Source:HGNC Symbol;Acc:HGNC:16809]	2.38111	2.20328	2.36658	2.31699	1.15939	2.05276	1.15054	1.45423	1.59327	0.671994	0.00995436	0.862445	up	no	no_diff
chr20	362835	397559	+	ENSG00000101255	TRIB3	ENST00000217233;ENST00000615226;ENST00000422053;ENST00000449710	GO:0000122(negative regulation of transcription by RNA polymerase II);GO:0003714(transcription corepressor activity);GO:0004672(protein kinase activity);GO:0004860(protein kinase inhibitor activity);GO:0005515(protein binding);GO:0005524(ATP binding);GO:0005634(nucleus);GO:0005730(nucleolus);GO:0005829(cytosol);GO:0005886(plasma membrane);GO:0006468(protein phosphorylation);GO:0006469(negative re…	04931(Insulin resistance);04931(Insulin resistance)	K19518	NA	tribbles pseudokinase 3 [Source:HGNC Symbol;Acc:HGNC:16228]	17.8693	14.8236	16.6632	16.4521	21.6613	23.7942	28.1338	24.5298	0.670698	-0.576265	0.0100518	0.86472	down	no	no_diff
chr11	67506497	67508649	-	ENSG00000167797	CDK2AP2	ENST00000301488;ENST00000525402;ENST00000531178;ENST00000526447;ENST00000531506	GO:0005515(protein binding);GO:0005634(nucleus);GO:0005737(cytoplasm);GO:0005874(microtubule);GO:0016301(kinase activity);GO:0016310(phosphorylation);GO:0070507(regulation of microtubule cytoskeleton organization);GO:2000035(regulation of stem cell division);GO:2000134(negative regulation of G1/S transition of mitotic cell cycle);GO:2000134(negative regulation of G1/S transition of mitotic cell c…	NA	NA	NA	cyclin dependent kinase 2 associated protein 2 [Source:HGNC Symbol;Acc:HGNC:30833]	8.81223	17.5624	17.9206	14.7651	8.77687	10.052	8.49274	9.10719	1.62126	0.697111	0.0104827	0.892344	up	no	no_diff
chr2	96824526	96857934	-	ENSG00000163126	ANKRD23	ENST00000482175;ENST00000476975;ENST00000331001;ENST00000318357;ENST00000462692;ENST00000418232	GO:0005515(protein binding);GO:0005634(nucleus);GO:0005654(nucleoplasm);GO:0005829(cytosol);GO:0009612(response to mechanical stimulus);GO:0014704(intercalated disc);GO:0015629(actin cytoskeleton);GO:0030016(myofibril);GO:0031432(titin binding);GO:0031432(titin binding)	NA	K21438	NA	ankyrin repeat domain 23 [Source:HGNC Symbol;Acc:HGNC:24470]	0.495583	0.513849	0.52131	0.510247	0.927137	0.655932	1.12785	0.903639	0.564658	-0.82455	0.0106999	0.901399	down	no	no_diff
chr16	85690084	85751129	-	ENSG00000154102	C16orf74	ENST00000602675;ENST00000602766;ENST00000602914;ENST00000284245;ENST00000602758;ENST00000602719;ENST00000602583	GO:0005515(protein binding);GO:0005515(protein binding)	NA	NA	NA	chromosome 16 open reading frame 74 [Source:HGNC Symbol;Acc:HGNC:23362]	4.75598	7.51308	8.15319	6.80742	4.06216	4.99909	3.96186	4.34104	1.56815	0.649068	0.0111036	0.921149	up	no	no_diff
chrX	102712495	102753530	+	ENSG00000286237	ARMCX5-GPRASP2	ENST00000652409	NA	NA	NA	NA	ARMCX5-GPRASP2 readthrough [Source:NCBI gene;Acc:100528062]	0.78198	0.889036	0.506202	0.725739	0.427531	0.401424	0.461754	0.430236	1.68684	0.754322	0.0111043	0.921149	up	no	no_diff
chr6	36196744	36232790	+	ENSG00000096070	BRPF3	ENST00000357641;ENST00000441123;ENST00000441730;ENST00000339717;ENST00000454960;ENST00000449261;ENST00000527657;ENST00000446974;ENST00000532538;ENST00000534400;ENST00000532330	GO:0002576(platelet degranulation);GO:0005515(protein binding);GO:0005576(extracellular region);GO:0005829(cytosol);GO:0006325(chromatin organization);GO:0043966(histone H3 acetylation);GO:0046872(metal ion binding);GO:0070776(MOZ/MORF histone acetyltransferase complex);GO:0070776(MOZ/MORF histone acetyltransferase complex)	NA	K11350	NA	bromodomain and PHD finger containing 3 [Source:HGNC Symbol;Acc:HGNC:14256]	3.4957	4.09665	4.64718	4.07984	4.58845	10.6458	5.82308	7.0191	0.581249	-0.782772	0.0112822	0.931152	down	no	no_diff
chrX	108736011	108738903	+	ENSG00000237863	AL035425	ENST00000436013;ENST00000608811	NA	NA	NA	NA	novel transcript, antisense to IRS4	9.7804	9.79345	25.1908	14.9215	8.24458	8.10141	8.81888	8.38829	1.77885	0.830948	0.0114606	0.9411	up	no	no_diff
chr2	191029576	191151596	-	ENSG00000138378	STAT4	ENST00000463951;ENST00000470708;ENST00000432798;ENST00000358470;ENST00000495326;ENST00000647167;ENST00000392320;ENST00000409995;ENST00000495849	GO:0000981(DNA-binding transcription factor activity, RNA polymerase II-specific);GO:0003677(DNA binding);GO:0003700(DNA-binding transcription factor activity);GO:0005515(protein binding);GO:0005634(nucleus);GO:0005654(nucleoplasm);GO:0005737(cytoplasm);GO:0005829(cytosol);GO:0006355(regulation of transcription, DNA-templated);GO:0007165(signal transduction);GO:0007259(receptor signaling pathway …	04217(Necroptosis);04630(Jak-STAT signaling pathway);04658(Th1 and Th2 cell differentiation);05161(Hepatitis B);05200(Pathways in cancer);05321(Inflammatory bowel disease (IBD));05321(Inflammatory bowel disease (IBD))	K11222	NA	signal transducer and activator of transcription 4 [Source:HGNC Symbol;Acc:HGNC:11365]	0.234996	0.167751	0.171682	0.191476	0.103753	0.103767	0.0876348	0.098385	1.94619	0.960654	0.0116522	0.947267	up	no	no_diff
chr22	19783223	19854939	-	ENSG00000185838	GNB1L	ENST00000460402;ENST00000329517;ENST00000403325;ENST00000405009;ENST00000481086;ENST00000453108	GO:0003674(molecular_function);GO:0005515(protein binding);GO:0005737(cytoplasm);GO:0007186(G protein-coupled receptor signaling pathway);GO:0009898(cytoplasmic side of plasma membrane);GO:0035176(social behavior);GO:0035556(intracellular signal transduction);GO:0035556(intracellular signal transduction)	NA	NA	NA	G protein subunit beta 1 like [Source:HGNC Symbol;Acc:HGNC:4397]	4.75849	6.04354	8.46259	6.42154	9.08282	10.4059	10.6493	10.046	0.639213	-0.645631	0.0118081	0.951208	down	no	no_diff
chr16	46884362	46931289	+	ENSG00000166123	GPT2	ENST00000340124;ENST00000569193;ENST00000562801;ENST00000440783	GO:0003824(catalytic activity);GO:0004021(L-alanine:2-oxoglutarate aminotransferase activity);GO:0005759(mitochondrial matrix);GO:0006103(2-oxoglutarate metabolic process);GO:0008483(transaminase activity);GO:0008652(cellular amino acid biosynthetic process);GO:0009058(biosynthetic process);GO:0016740(transferase activity);GO:0030170(pyridoxal phosphate binding);GO:0042851(L-alanine metabolic pro…	00220(Arginine biosynthesis);00250(Alanine, aspartate and glutamate metabolism);00250(Alanine, aspartate and glutamate metabolism)	K00814	EC:2.6.1.2	glutamic--pyruvic transaminase 2 [Source:HGNC Symbol;Acc:HGNC:18062]	2.73838	2.85763	2.5842	2.72674	3.14286	8.19631	3.47175	4.93697	0.552309	-0.856451	0.0119336	0.951208	down	no	no_diff
chr5	73552190	73565667	-	ENSG00000164331	ANKRA2	ENST00000515804;ENST00000296785;ENST00000514916;ENST00000506130;ENST00000509433;ENST00000505301;ENST00000515249	GO:0005515(protein binding);GO:0005634(nucleus);GO:0005737(cytoplasm);GO:0005829(cytosol);GO:0005856(cytoskeleton);GO:0016020(membrane);GO:0019901(protein kinase binding);GO:0031625(ubiquitin protein ligase binding);GO:0032991(protein-containing complex);GO:0042826(histone deacetylase binding);GO:0043254(regulation of protein complex assembly);GO:0050750(low-density lipoprotein particle receptor …	NA	K21486	NA	ankyrin repeat family A member 2 [Source:HGNC Symbol;Acc:HGNC:13208]	1.71632	0.874968	1.624	1.4051	0.834935	0.674028	0.897233	0.802065	1.75185	0.808879	0.0119581	0.951208	up	no	no_diff
chr4	7758714	7939926	-	ENSG00000196526	AFAP1	ENST00000360265;ENST00000358461;ENST00000505447;ENST00000382543;ENST00000612691;ENST00000513856;ENST00000614385;ENST00000420658	GO:0003779(actin binding);GO:0005737(cytoplasm);GO:0005829(cytosol);GO:0005856(cytoskeleton);GO:0005925(focal adhesion);GO:0009966(regulation of signal transduction);GO:0015629(actin cytoskeleton);GO:0051493(regulation of cytoskeleton organization);GO:0051493(regulation of cytoskeleton organization)	NA	K18616	NA	actin filament associated protein 1 [Source:HGNC Symbol;Acc:HGNC:24017]	4.39259	4.06509	3.92645	4.12804	7.72736	7.82194	4.16637	6.57189	0.628136	-0.67085	0.0123447	0.974335	down	no	no_diff
chr11	95768953	95790409	-	ENSG00000077458	FAM76B	ENST00000398187;ENST00000358780;ENST00000545813;ENST00000538047;ENST00000538316;ENST00000540054;ENST00000542135;ENST00000543641;ENST00000537749;ENST00000545654;ENST00000535919;ENST00000541418;ENST00000536839	GO:0005515(protein binding);GO:0005634(nucleus);GO:0016020(membrane);GO:0016021(integral component of membrane);GO:0016607(nuclear speck);GO:0016607(nuclear speck)	NA	NA	NA	family with sequence similarity 76 member B [Source:HGNC Symbol;Acc:HGNC:28492]	0.602319	0.672291	0.678386	0.650998	0.437018	0.362835	0.425565	0.408473	1.59374	0.672414	0.0124253	0.975462	up	no	no_diff
chr16	2520357	2531422	+	ENSG00000162066	AMDHD2	ENST00000648227;ENST00000302956;ENST00000565570;ENST00000563444;ENST00000569219;ENST00000566706;ENST00000567475;ENST00000563145;ENST00000413459;ENST00000565963;ENST00000563633;ENST00000568263;ENST00000570028;ENST00000566947;ENST00000561487;ENST00000293971;ENST00000563453	GO:0005515(protein binding);GO:0005634(nucleus);GO:0005829(cytosol);GO:0005975(carbohydrate metabolic process);GO:0006044(N-acetylglucosamine metabolic process);GO:0006046(N-acetylglucosamine catabolic process);GO:0006048(UDP-N-acetylglucosamine biosynthetic process);GO:0008448(N-acetylglucosamine-6-phosphate deacetylase activity);GO:0016787(hydrolase activity);GO:0016810(hydrolase activity, acti…	00520(Amino sugar and nucleotide sugar metabolism);00520(Amino sugar and nucleotide sugar metabolism)	K01443	EC:3.5.1.25	amidohydrolase domain containing 2 [Source:HGNC Symbol;Acc:HGNC:24262]	0.717143	1.96826	1.01205	1.23249	2.22653	2.27429	2.19203	2.23095	0.552449	-0.856088	0.0129722	0.994617	down	no	no_diff
chr16	527712	554636	+	ENSG00000103326	CAPN15	ENST00000637507;ENST00000565010;ENST00000562370;ENST00000568988;ENST00000567216;ENST00000219611;ENST00000568402	GO:0004198(calcium-dependent cysteine-type endopeptidase activity);GO:0005622(intracellular);GO:0005737(cytoplasm);GO:0006508(proteolysis);GO:0008233(peptidase activity);GO:0008234(cysteine-type peptidase activity);GO:0016787(hydrolase activity);GO:0046872(metal ion binding);GO:0046872(metal ion binding)	NA	K08582	EC:3.4.22.-	calpain 15 [Source:HGNC Symbol;Acc:HGNC:11182]	29.5413	29.3133	31.6521	30.1689	25.5853	20.7508	19.9441	22.0934	1.36552	0.449449	0.0129756	0.994617	up	no	no_diff
chr20	6767686	6780246	+	ENSG00000125845	BMP2	ENST00000378827	GO:0000122(negative regulation of transcription by RNA polymerase II);GO:0000187(activation of MAPK activity);GO:0001501(skeletal system development);GO:0001503(ossification);GO:0001649(osteoblast differentiation);GO:0001658(branching involved in ureteric bud morphogenesis);GO:0001666(response to hypoxia);GO:0001701(in utero embryonic development);GO:0001837(epithelial to mesenchymal transition);…	04060(Cytokine-cytokine receptor interaction);04350(TGF-beta signaling pathway);04390(Hippo signaling pathway);05200(Pathways in cancer);05217(Basal cell carcinoma)	NA	NA	bone morphogenetic protein 2 [Source:HGNC Symbol;Acc:HGNC:1069]	413.108	431.239	443.002	429.116	287.148	334.088	339.863	320.366	1.33946	0.421647	0.0129758	0.994617	up	no	no_diff
chr19	490046	507833	-	ENSG00000266933	AC005775	ENST00000592413	NA	NA	NA	NA	novel transcript, antisense to MADCAM1 and TPGS1	1.96904	2.49662	1.96262	2.14276	4.90699	2.51052	4.28936	3.90229	0.549103	-0.86485	0.0131804	1	down	no	no_diff
chr15	74899992	74906883	-	ENSG00000178761	FAM219B	ENST00000566894;ENST00000357635;ENST00000563671;ENST00000563413;ENST00000563119;ENST00000564857;ENST00000569761;ENST00000566194;ENST00000563877;ENST00000562698;ENST00000566132;ENST00000564019;ENST00000567388;ENST00000563069;ENST00000565772;ENST00000570143;ENST00000569524	NA	NA	NA	NA	family with sequence similarity 219 member B [Source:HGNC Symbol;Acc:HGNC:24695]	0.988556	0.753139	1.10994	0.950545	1.48926	2.49201	1.09638	1.69255	0.561605	-0.832373	0.0134091	1	down	no	no_diff
chr12	31959370	31993107	+	ENSG00000174718	RESF1	ENST00000312561;ENST00000540924;ENST00000535596;ENST00000543763;ENST00000541981;ENST00000535606	GO:0000930(gamma-tubulin complex);GO:0005634(nucleus);GO:0042393(histone binding);GO:0045869(negative regulation of single stranded viral RNA replication via double stranded DNA intermediate);GO:0090309(positive regulation of methylation-dependent chromatin silencing);GO:0090309(positive regulation of methylation-dependent chromatin silencing)	NA	NA	NA	retroelement silencing factor 1 [Source:HGNC Symbol;Acc:HGNC:25559]	6.38445	7.7837	7.22804	7.13206	5.3197	4.01741	5.42486	4.92066	1.44941	0.535468	0.0135868	1	up	no	no_diff
chr10	116881477	117126586	-	ENSG00000187164	SHTN1	ENST00000355371;ENST00000490615;ENST00000497044;ENST00000615301;ENST00000260777;ENST00000392903	GO:0005515(protein binding);GO:0005737(cytoplasm);GO:0005856(cytoskeleton);GO:0005874(microtubule);GO:0005875(microtubule associated complex);GO:0006930(substrate-dependent cell migration, cell extension);GO:0007265(Ras protein signal transduction);GO:0007275(multicellular organism development);GO:0007409(axonogenesis);GO:0015630(microtubule cytoskeleton);GO:0019894(kinesin binding);GO:0030027(la…	NA	NA	NA	shootin 1 [Source:HGNC Symbol;Acc:HGNC:29319]	1.41952	2.86136	3.67327	2.65138	1.81248	1.56731	1.35566	1.57848	1.6797	0.748208	0.0135896	1	up	no	no_diff
chr21	33025935	33029196	+	ENSG00000205927	OLIG2	ENST00000382357;ENST00000430860;ENST00000333337	GO:0000122(negative regulation of transcription by RNA polymerase II);GO:0000981(DNA-binding transcription factor activity, RNA polymerase II-specific);GO:0003677(DNA binding);GO:0003700(DNA-binding transcription factor activity);GO:0005634(nucleus);GO:0005737(cytoplasm);GO:0006355(regulation of transcription, DNA-templated);GO:0007275(multicellular organism development);GO:0007399(nervous system…	NA	NA	NA	oligodendrocyte transcription factor 2 [Source:HGNC Symbol;Acc:HGNC:9398]	9.32967	9.61234	10.4345	9.79216	4.86565	8.89217	5.20134	6.31972	1.54946	0.631766	0.0137014	1	up	no	no_diff
chr2	206274663	206314427	+	ENSG00000204186	ZDBF2	ENST00000650097;ENST00000649650;ENST00000611847;ENST00000649285;ENST00000374423;ENST00000649525;ENST00000649441;ENST00000649636;ENST00000649289;ENST00000649998;ENST00000648361	GO:0003676(nucleic acid binding);GO:0008270(zinc ion binding);GO:0046872(metal ion binding);GO:0046872(metal ion binding)	NA	NA	NA	zinc finger DBF-type containing 2 [Source:HGNC Symbol;Acc:HGNC:29313]	1.55072	1.41262	4.30296	2.4221	1.18135	1.6078	1.11677	1.30197	1.86033	0.895562	0.0137572	1	up	no	no_diff
chr14	49586580	49586878	+	ENSG00000276168	RN7SL1	ENST00000618786	NA	NA	NA	NA	RNA, 7SL, cytoplasmic 1 [Source:HGNC Symbol;Acc:HGNC:10038]	275.646	320.407	279.819	291.957	413.83	342.899	528.119	428.283	0.681692	-0.552807	0.0139991	1	down	no	no_diff
chr11	64305524	64316743	+	ENSG00000173153	ESRRA	ENST00000406310;ENST00000405666;ENST00000000442;ENST00000467987;ENST00000545035;ENST00000468670;ENST00000539594	GO:0000122(negative regulation of transcription by RNA polymerase II);GO:0000978(RNA polymerase II proximal promoter sequence-specific DNA binding);GO:0000981(DNA-binding transcription factor activity, RNA polymerase II-specific);GO:0001227(DNA-binding transcription repressor activity, RNA polymerase II-specific);GO:0001228(DNA-binding transcription activator activity, RNA polymerase II-specific)…	NA	K08552	NA	estrogen related receptor alpha [Source:HGNC Symbol;Acc:HGNC:3471]	8.55273	10.4549	20.8209	13.2762	21.2381	23.7349	22.874	22.6156	0.587035	-0.768481	0.0142822	1	down	no	no_diff
chr11	117288453	117293571	+	ENSG00000278768	BACE1-AS	ENST00000649580;ENST00000618857	NA	NA	NA	NA	BACE1 antisense RNA [Source:HGNC Symbol;Acc:HGNC:37125]	0.768536	0.751124	0.862138	0.793933	1.0235	1.24902	1.63078	1.3011	0.610202	-0.712641	0.0143146	1	down	no	no_diff
chr6	169790321	169802873	+	ENSG00000231690	LINC00574	ENST00000420557	NA	NA	NA	NA	long intergenic non-protein coding RNA 574 [Source:HGNC Symbol;Acc:HGNC:21598]	0.402834	0.466404	0.434134	0.434457	0.789925	0.883959	0.671626	0.781837	0.555688	-0.847653	0.0144658	1	down	no	no_diff
chr14	105489855	105499575	+	ENSG00000185347	TEDC1	ENST00000450383;ENST00000329886;ENST00000392522;ENST00000392523;ENST00000354560;ENST00000451719;ENST00000551538;ENST00000421892;ENST00000548920;ENST00000334656;ENST00000427614;ENST00000455454;ENST00000546536;ENST00000432805;ENST00000463869;ENST00000551054;ENST00000392527;ENST00000546492;ENST00000443229;ENST00000460959	GO:0005515(protein binding);GO:0005515(protein binding)	NA	NA	NA	tubulin epsilon and delta complex 1 [Source:HGNC Symbol;Acc:HGNC:20127]	13.4014	13.8473	14.3502	13.8663	7.78095	13.1565	6.72167	9.2197	1.50399	0.588791	0.0144713	1	up	no	no_diff
chr3	52287089	52295257	+	ENSG00000168237	GLYCTK	ENST00000436784;ENST00000471180;ENST00000489173;ENST00000305690;ENST00000473032;ENST00000473583;ENST00000461183;ENST00000486393	GO:0000166(nucleotide binding);GO:0005515(protein binding);GO:0005524(ATP binding);GO:0005737(cytoplasm);GO:0005739(mitochondrion);GO:0005794(Golgi apparatus);GO:0005829(cytosol);GO:0006468(protein phosphorylation);GO:0008887(glycerate kinase activity);GO:0016301(kinase activity);GO:0016310(phosphorylation);GO:0016740(transferase activity);GO:0061624(fructose catabolic process to hydroxyacetone p…	00030(Pentose phosphate pathway);00260(Glycine, serine and threonine metabolism);00561(Glycerolipid metabolism);00630(Glyoxylate and dicarboxylate metabolism);00630(Glyoxylate and dicarboxylate metabolism)	K11529	EC:2.7.1.165	glycerate kinase [Source:HGNC Symbol;Acc:HGNC:24247]	0.912307	0.816512	0.914317	0.881045	1.52913	1.04379	1.76326	1.4454	0.609553	-0.714177	0.0144719	1	down	no	no_diff
chr21	26835755	26845409	-	ENSG00000154734	ADAMTS1	ENST00000284984;ENST00000464589;ENST00000517452;ENST00000492656;ENST00000451462;ENST00000517777	GO:0001542(ovulation from ovarian follicle);GO:0001822(kidney development);GO:0004222(metalloendopeptidase activity);GO:0005576(extracellular region);GO:0005604(basement membrane);GO:0006508(proteolysis);GO:0007229(integrin-mediated signaling pathway);GO:0008201(heparin binding);GO:0008233(peptidase activity);GO:0008237(metallopeptidase activity);GO:0008270(zinc ion binding);GO:0008285(negative r…	NA	K08617	EC:3.4.24.-	ADAM metallopeptidase with thrombospondin type 1 motif 1 [Source:HGNC Symbol;Acc:HGNC:217]	214.353	232.889	221.696	222.979	160.167	176.509	168.37	168.349	1.32451	0.405453	0.0145508	1	up	no	no_diff
chr11	64894546	64917211	-	ENSG00000110046	ATG2A	ENST00000377264;ENST00000418259;ENST00000461701;ENST00000461955;ENST00000472525;ENST00000421419	GO:0000045(autophagosome assembly);GO:0000407(phagophore assembly site);GO:0000422(autophagy of mitochondrion);GO:0005515(protein binding);GO:0005634(nucleus);GO:0005811(lipid droplet);GO:0005829(cytosol);GO:0006914(autophagy);GO:0016020(membrane);GO:0019898(extrinsic component of membrane);GO:0034045(phagophore assembly site membrane);GO:0043231(intracellular membrane-bounded organelle);GO:00432…	04136(Autophagy - other);04140(Autophagy - animal);04140(Autophagy - animal)	K17906	NA	autophagy related 2A [Source:HGNC Symbol;Acc:HGNC:29028]	5.05377	5.07092	4.81828	4.98099	4.85202	1.37155	1.98572	2.73643	1.82025	0.864139	0.0145818	1	up	no	no_diff
chr17	56593699	56595590	+	ENSG00000183691	NOG	ENST00000332822	GO:0000122(negative regulation of transcription by RNA polymerase II);GO:0001501(skeletal system development);GO:0001649(osteoblast differentiation);GO:0001655(urogenital system development);GO:0001657(ureteric bud development);GO:0001701(in utero embryonic development);GO:0001706(endoderm formation);GO:0001707(mesoderm formation);GO:0001837(epithelial to mesenchymal transition);GO:0001839(neural…	04350(TGF-beta signaling pathway)	K04658	NA	noggin [Source:HGNC Symbol;Acc:HGNC:7866]	48.8207	58.7859	58.7751	55.4606	22.7322	38.0997	48.5646	36.4655	1.52091	0.604931	0.0146314	1	up	no	no_diff
chr14	71320449	71741229	+	ENSG00000197555	SIPA1L1	ENST00000557151;ENST00000381232;ENST00000555818;ENST00000554874;ENST00000557712;ENST00000554960;ENST00000556780;ENST00000557469;ENST00000553453;ENST00000556408;ENST00000555066;ENST00000358550;ENST00000537413;ENST00000555989;ENST00000554126;ENST00000555652;ENST00000556959;ENST00000554362	GO:0003674(molecular_function);GO:0005096(GTPase activator activity);GO:0005515(protein binding);GO:0005575(cellular_component);GO:0005737(cytoplasm);GO:0005856(cytoskeleton);GO:0005886(plasma membrane);GO:0008150(biological_process);GO:0014069(postsynaptic density);GO:0016020(membrane);GO:0030054(cell junction);GO:0031532(actin cytoskeleton reorganization);GO:0043005(neuron projection);GO:004308…	04015(Rap1 signaling pathway);04015(Rap1 signaling pathway)	K17701	NA	signal induced proliferation associated 1 like 1 [Source:HGNC Symbol;Acc:HGNC:20284]	1.83651	1.92063	3.82141	2.52618	4.46054	4.35519	3.77585	4.19719	0.601875	-0.732465	0.0148481	1	down	no	no_diff
chr1	153661788	153671028	-	ENSG00000143621	ILF2	ENST00000480213;ENST00000615950;ENST00000361891;ENST00000368681;ENST00000368684	GO:0003677(DNA binding);GO:0003723(RNA binding);GO:0003725(double-stranded RNA binding);GO:0005515(protein binding);GO:0005524(ATP binding);GO:0005576(extracellular region);GO:0005634(nucleus);GO:0005730(nucleolus);GO:0005737(cytoplasm);GO:0006351(transcription, DNA-templated);GO:0006955(immune response);GO:0016020(membrane);GO:0016740(transferase activity);GO:0035580(specific granule lumen);GO:0…	NA	K13089	NA	interleukin enhancer binding factor 2 [Source:HGNC Symbol;Acc:HGNC:6037]	27.8472	27.4126	28.75	28.0033	44.2621	37.0227	38.5523	39.9457	0.701033	-0.512445	0.0149616	1	down	no	no_diff
chr12	93083598	93083675	-	ENSG00000256393	RPL41P5	ENST00000536425	NA	NA	NA	NA	ribosomal protein L41 pseudogene 5 [Source:HGNC Symbol;Acc:HGNC:10355]	84.6072	94.064	63.3538	80.675	56.6691	57.016	37.337	50.3407	1.60258	0.680397	0.0151715	1	up	no	no_diff
chr1	1702736	1737688	-	ENSG00000268575	AL031282	ENST00000598846	NA	NA	NA	NA	novel transcript, readthrough between SLC35E2 and CDK11A	1.03773	2.02428	1.06628	1.3761	1.50474	2.51639	3.57933	2.53348	0.543163	-0.880542	0.0152354	1	down	no	no_diff
chr15	100919327	101078257	+	ENSG00000154237	LRRK1	ENST00000388948;ENST00000525284;ENST00000531270;ENST00000538064;ENST00000532145;ENST00000525617	GO:0000166(nucleotide binding);GO:0004672(protein kinase activity);GO:0004674(protein serine/threonine kinase activity);GO:0005515(protein binding);GO:0005524(ATP binding);GO:0005525(GTP binding);GO:0005737(cytoplasm);GO:0005739(mitochondrion);GO:0005829(cytosol);GO:0006468(protein phosphorylation);GO:0016301(kinase activity);GO:0016310(phosphorylation);GO:0016740(transferase activity);GO:0036035…	NA	K08843	EC:2.7.11.1	leucine rich repeat kinase 1 [Source:HGNC Symbol;Acc:HGNC:18608]	0.160938	0.170474	0.152889	0.161434	0.241243	0.244694	0.296822	0.26092	0.61871	-0.692664	0.0154152	1	down	no	no_diff
chr17	56836387	56914080	-	ENSG00000121060	TRIM25	ENST00000316881;ENST00000574234;ENST00000570749;ENST00000574997;ENST00000573108;ENST00000572550;ENST00000570473;ENST00000648772;ENST00000572021	GO:0002376(immune system process);GO:0003723(RNA binding);GO:0005515(protein binding);GO:0005654(nucleoplasm);GO:0005737(cytoplasm);GO:0005829(cytosol);GO:0006511(ubiquitin-dependent protein catabolic process);GO:0006513(protein monoubiquitination);GO:0008270(zinc ion binding);GO:0016032(viral process);GO:0016567(protein ubiquitination);GO:0016604(nuclear body);GO:0016740(transferase activity);GO…	04064(NF-kappa B signaling pathway);04622(RIG-I-like receptor signaling pathway);05164(Influenza A);05164(Influenza A)	K10652	EC:2.3.2.27	tripartite motif containing 25 [Source:HGNC Symbol;Acc:HGNC:12932]	3.9509	3.72214	3.52469	3.73258	5.21089	5.80455	5.2591	5.42485	0.688052	-0.53941	0.0156067	1	down	no	no_diff
chr16	30193887	30197561	+	ENSG00000132207	SLX1A	ENST00000565081;ENST00000251303;ENST00000564268;ENST00000345535;ENST00000563616	GO:0000724(double-strand break repair via homologous recombination);GO:0004518(nuclease activity);GO:0004519(endonuclease activity);GO:0005515(protein binding);GO:0005634(nucleus);GO:0005654(nucleoplasm);GO:0006281(DNA repair);GO:0006310(DNA recombination);GO:0006974(cellular response to DNA damage stimulus);GO:0008821(crossover junction endodeoxyribonuclease activity);GO:0010792(DNA double-stran…	03460(Fanconi anemia pathway);03460(Fanconi anemia pathway)	K15078	EC:3.6.1.-	SLX1 homolog A, structure-specific endonuclease subunit [Source:HGNC Symbol;Acc:HGNC:20922]	4.44034	4.11216	5.07301	4.54184	2.53017	3.07723	3.51891	3.0421	1.49299	0.578208	0.0156727	1	up	no	no_diff
chr15	90998416	91022603	-	ENSG00000184056	VPS33B	ENST00000333371;ENST00000557358;ENST00000557470;ENST00000574755;ENST00000556096;ENST00000554660;ENST00000554264	GO:0005515(protein binding);GO:0005737(cytoplasm);GO:0005764(lysosome);GO:0005765(lysosomal membrane);GO:0005768(endosome);GO:0005769(early endosome);GO:0005770(late endosome);GO:0005794(Golgi apparatus);GO:0006904(vesicle docking involved in exocytosis);GO:0007032(endosome organization);GO:0015031(protein transport);GO:0016020(membrane);GO:0016192(vesicle-mediated transport);GO:0017185(peptidyl-…	NA	K23281	NA	VPS33B, late endosome and lysosome associated [Source:HGNC Symbol;Acc:HGNC:12712]	0.795193	1.02805	0.81863	0.880624	1.39892	1.76599	1.15858	1.44117	0.611049	-0.710639	0.0156788	1	down	no	no_diff
chr19	18207961	18255419	-	ENSG00000285188	AC008397	ENST00000355502	GO:0004114(3',5'-cyclic-nucleotide phosphodiesterase activity);GO:0007165(signal transduction);GO:0008081(phosphoric diester hydrolase activity)	NA	NA	NA	novel protein	2.16963	2.19456	1.47194	1.94538	0.928506	1.51231	1.29822	1.24635	1.56086	0.642344	0.0157637	1	up	no	no_diff
chr5	80351021	80351956	-	ENSG00000248569	AC026410	ENST00000514280	NA	NA	NA	NA	mediator complex subunit 27 (MED27) pseudogene	0.889549	1.12304	0.871842	0.961478	1.78091	1.5404	1.88127	1.73419	0.554423	-0.850941	0.0157999	1	down	no	no_diff
chr19	14477760	14496149	-	ENSG00000123159	GIPC1	ENST00000585606;ENST00000586027;ENST00000589497;ENST00000393028;ENST00000591349;ENST00000345425;ENST00000393033;ENST00000587210;ENST00000587811;ENST00000587969;ENST00000587934	GO:0003779(actin binding);GO:0005102(signaling receptor binding);GO:0005515(protein binding);GO:0005737(cytoplasm);GO:0005829(cytosol);GO:0005903(brush border);GO:0005938(cell cortex);GO:0006605(protein targeting);GO:0007186(G protein-coupled receptor signaling pathway);GO:0007268(chemical synaptic transmission);GO:0008021(synaptic vesicle);GO:0012506(vesicle membrane);GO:0014047(glutamate secret…	NA	K20056	NA	GIPC PDZ domain containing family member 1 [Source:HGNC Symbol;Acc:HGNC:1226]	5.47602	5.5916	8.55033	6.53932	9.23574	10.1875	10.6927	10.0387	0.651413	-0.618355	0.0158425	1	down	no	no_diff
chr12	6328757	6342114	-	ENSG00000067182	TNFRSF1A	ENST00000536717;ENST00000440083;ENST00000162749;ENST00000535038;ENST00000366159;ENST00000539372;ENST00000538363;ENST00000437813;ENST00000537842;ENST00000535958;ENST00000534885;ENST00000543048	GO:0000139(Golgi membrane);GO:0002947(tumor necrosis factor receptor superfamily complex);GO:0003176(aortic valve development);GO:0003177(pulmonary valve development);GO:0003332(negative regulation of extracellular matrix constituent secretion);GO:0005031(tumor necrosis factor-activated receptor activity);GO:0005515(protein binding);GO:0005576(extracellular region);GO:0005615(extracellular space)…	04010(MAPK signaling pathway);04060(Cytokine-cytokine receptor interaction);04064(NF-kappa B signaling pathway);04071(Sphingolipid signaling pathway);04150(mTOR signaling pathway);04210(Apoptosis);04215(Apoptosis - multiple species);04217(Necroptosis);04380(Osteoclast differentiation);04668(TNF signaling pathway);04920(Adipocytokine signaling pathway);04931(Insulin resistance);04932(Non-alcoholic…	K03158	NA	TNF receptor superfamily member 1A [Source:HGNC Symbol;Acc:HGNC:11916]	17.2765	17.4698	17.6508	17.4657	20.3125	27.9599	27.124	25.1321	0.694955	-0.525009	0.0159212	1	down	no	no_diff
chr1	167721192	167791919	+	ENSG00000197965	MPZL1	ENST00000392121;ENST00000359523;ENST00000367853;ENST00000487858;ENST00000403379;ENST00000474729;ENST00000474859;ENST00000498279;ENST00000465787;ENST00000464954	GO:0005198(structural molecule activity);GO:0005515(protein binding);GO:0005887(integral component of plasma membrane);GO:0005925(focal adhesion);GO:0007165(signal transduction);GO:0007169(transmembrane receptor protein tyrosine kinase signaling pathway);GO:0007267(cell-cell signaling);GO:0009986(cell surface);GO:0016020(membrane);GO:0016021(integral component of membrane);GO:0016021(integral com…	04514(Cell adhesion molecules (CAMs));04514(Cell adhesion molecules (CAMs))	NA	NA	myelin protein zero like 1 [Source:HGNC Symbol;Acc:HGNC:7226]	0.966633	3.57009	1.69004	2.07559	1.02025	1.23092	1.14228	1.13115	1.83494	0.875729	0.0159573	1	up	no	no_diff
chr11	124752583	124762290	-	ENSG00000149564	ESAM	ENST00000444566;ENST00000417453;ENST00000435477;ENST00000464067;ENST00000485116;ENST00000278927	GO:0005886(plasma membrane);GO:0005912(adherens junction);GO:0005923(bicellular tight junction);GO:0007155(cell adhesion);GO:0007156(homophilic cell adhesion via plasma membrane adhesion molecules);GO:0016020(membrane);GO:0016021(integral component of membrane);GO:0030054(cell junction);GO:0050900(leukocyte migration);GO:0098609(cell-cell adhesion);GO:0098609(cell-cell adhesion)	04514(Cell adhesion molecules (CAMs));04670(Leukocyte transendothelial migration);04670(Leukocyte transendothelial migration)	K06787	NA	endothelial cell adhesion molecule [Source:HGNC Symbol;Acc:HGNC:17474]	0.19748	0.140955	0.179524	0.172653	0.397808	0.283064	0.343736	0.341536	0.50552	-0.984161	0.0159892	1	down	no	no_diff
chr2	26847747	26950351	+	ENSG00000157851	DPYSL5	ENST00000484882;ENST00000288699;ENST00000434719;ENST00000450961;ENST00000431402;ENST00000401478;ENST00000614712	GO:0005515(protein binding);GO:0005737(cytoplasm);GO:0005829(cytosol);GO:0007165(signal transduction);GO:0007399(nervous system development);GO:0007411(axon guidance);GO:0008017(microtubule binding);GO:0016787(hydrolase activity);GO:0016810(hydrolase activity, acting on carbon-nitrogen (but not peptide) bonds);GO:0030425(dendrite);GO:0043025(neuronal cell body);GO:0043025(neuronal cell body)	04360(Axon guidance);04360(Axon guidance)	K07529	NA	dihydropyrimidinase like 5 [Source:HGNC Symbol;Acc:HGNC:20637]	3.43473	3.83513	6.74813	4.67266	7.49583	7.65425	7.28235	7.47748	0.624898	-0.678307	0.0160037	1	down	no	no_diff
chrX	71283192	71301168	+	ENSG00000147140	NONO	ENST00000373841;ENST00000490044;ENST00000276079;ENST00000373856;ENST00000535149;ENST00000473525;ENST00000471419;ENST00000418921;ENST00000454976;ENST00000486613;ENST00000420903;ENST00000450092	GO:0000976(transcription regulatory region sequence-specific DNA binding);GO:0000980(RNA polymerase II distal enhancer sequence-specific DNA binding);GO:0000981(DNA-binding transcription factor activity, RNA polymerase II-specific);GO:0002218(activation of innate immune response);GO:0002376(immune system process);GO:0003676(nucleic acid binding);GO:0003677(DNA binding);GO:0003682(chromatin bindin…	NA	K13214	NA	non-POU domain containing octamer binding [Source:HGNC Symbol;Acc:HGNC:7871]	51.5414	54.631	33.2493	46.4739	34.019	33.3037	31.757	33.0266	1.40717	0.492794	0.0162185	1	up	no	no_diff
chr19	57599885	57612722	+	ENSG00000183647	ZNF530	ENST00000600619;ENST00000598297;ENST00000597864;ENST00000597700;ENST00000332854	GO:0000981(DNA-binding transcription factor activity, RNA polymerase II-specific);GO:0003676(nucleic acid binding);GO:0003677(DNA binding);GO:0005622(intracellular);GO:0005634(nucleus);GO:0006355(regulation of transcription, DNA-templated);GO:0006357(regulation of transcription by RNA polymerase II);GO:0046872(metal ion binding);GO:0046872(metal ion binding)	05168(Herpes simplex virus 1 infection);05168(Herpes simplex virus 1 infection)	K09228	NA	zinc finger protein 530 [Source:HGNC Symbol;Acc:HGNC:29297]	0.837933	1.00661	1.61353	1.15269	0.941904	0.502022	0.553616	0.665848	1.73116	0.791742	0.0166693	1	up	no	no_diff
chr12	12875499	12876107	+	ENSG00000234498	RPL13AP20	ENST00000459725	NA	NA	NA	NA	ribosomal protein L13a pseudogene 20 [Source:HGNC Symbol;Acc:HGNC:35709]	2.33061	4.28105	3.7559	3.45586	2.37347	1.64951	1.76491	1.9293	1.79125	0.840968	0.0167741	1	up	no	no_diff
chr1	11785723	11806920	-	ENSG00000177000	MTHFR	ENST00000376592;ENST00000641407;ENST00000376590;ENST00000418034;ENST00000376486;ENST00000431243;ENST00000642002;ENST00000641820;ENST00000376583;ENST00000641805;ENST00000641759;ENST00000376585;ENST00000413656;ENST00000641909;ENST00000641446;ENST00000641437	GO:0001666(response to hypoxia);GO:0001843(neural tube closure);GO:0003824(catalytic activity);GO:0004489(methylenetetrahydrofolate reductase (NAD(P)H) activity);GO:0005829(cytosol);GO:0006520(cellular amino acid metabolic process);GO:0006555(methionine metabolic process);GO:0006730(one-carbon metabolic process);GO:0008015(blood circulation);GO:0008152(metabolic process);GO:0009086(methionine bio…	00670(One carbon pool by folate);01523(Antifolate resistance);01523(Antifolate resistance)	K00297	EC:1.5.1.20	methylenetetrahydrofolate reductase [Source:HGNC Symbol;Acc:HGNC:7436]	1.42328	5.57206	3.18091	3.39208	5.14877	6.68473	7.21214	6.34855	0.534309	-0.904255	0.016797	1	down	no	no_diff
chr5	77582376	77583122	+	ENSG00000244363	RPL7P23	ENST00000493874	NA	NA	NA	NA	ribosomal protein L7 pseudogene 23 [Source:HGNC Symbol;Acc:HGNC:35658]	3.43689	3.28435	3.53741	3.41955	2.54859	1.6101	1.91451	2.0244	1.68917	0.756312	0.0168005	1	up	no	no_diff
chr2	238238267	238240662	-	ENSG00000144485	HES6	ENST00000409160;ENST00000272937;ENST00000417803;ENST00000436051;ENST00000409182;ENST00000409356;ENST00000450098;ENST00000409574	GO:0000122(negative regulation of transcription by RNA polymerase II);GO:0000977(RNA polymerase II regulatory region sequence-specific DNA binding);GO:0000981(DNA-binding transcription factor activity, RNA polymerase II-specific);GO:0001227(DNA-binding transcription repressor activity, RNA polymerase II-specific);GO:0001756(somitogenesis);GO:0003677(DNA binding);GO:0003700(DNA-binding transcripti…	05165(Human papillomavirus infection);05165(Human papillomavirus infection)	K09087	NA	hes family bHLH transcription factor 6 [Source:HGNC Symbol;Acc:HGNC:18254]	22.1174	14.678	18.3772	18.3909	12.0352	12.4035	13.6721	12.7036	1.44769	0.533752	0.0170931	1	up	no	no_diff
chr8	100895771	100896118	+	ENSG00000212994	RPS26P6	ENST00000475156	NA	NA	NA	NA	ribosomal protein S26 pseudogene 6 [Source:HGNC Symbol;Acc:HGNC:31090]	4.07066	4.97134	4.76987	4.60396	6.64853	12.8896	6.02963	8.52259	0.540207	-0.888416	0.0173669	1	down	no	no_diff
chr21	41798225	41879482	-	ENSG00000141956	PRDM15	ENST00000398548;ENST00000422911;ENST00000486812;ENST00000447207;ENST00000489661;ENST00000441787;ENST00000495217;ENST00000491486;ENST00000447016;ENST00000477633;ENST00000465955;ENST00000433067	GO:0000978(RNA polymerase II proximal promoter sequence-specific DNA binding);GO:0000981(DNA-binding transcription factor activity, RNA polymerase II-specific);GO:0003676(nucleic acid binding);GO:0003677(DNA binding);GO:0005515(protein binding);GO:0005634(nucleus);GO:0005654(nucleoplasm);GO:0007275(multicellular organism development);GO:0008168(methyltransferase activity);GO:0016604(nuclear body)…	NA	NA	NA	PR/SET domain 15 [Source:HGNC Symbol;Acc:HGNC:13999]	2.39255	1.61658	2.25593	2.08836	1.50067	1.40533	1.40032	1.43544	1.45485	0.540875	0.0174341	1	up	no	no_diff
chr16	1444934	1475084	-	ENSG00000103249	CLCN7	ENST00000565092;ENST00000382745;ENST00000563642;ENST00000564568;ENST00000564968;ENST00000569851;ENST00000567789;ENST00000561665;ENST00000567139;ENST00000563822;ENST00000262318;ENST00000567836;ENST00000448525	GO:0000166(nucleotide binding);GO:0005247(voltage-gated chloride channel activity);GO:0005254(chloride channel activity);GO:0005515(protein binding);GO:0005524(ATP binding);GO:0005654(nucleoplasm);GO:0005764(lysosome);GO:0005765(lysosomal membrane);GO:0006811(ion transport);GO:0006821(chloride transport);GO:0009268(response to pH);GO:0015297(antiporter activity);GO:0016020(membrane);GO:0016021(in…	NA	NA	NA	chloride voltage-gated channel 7 [Source:HGNC Symbol;Acc:HGNC:2025]	5.92727	7.08758	8.32375	7.11287	4.03876	3.54912	6.46915	4.68567	1.518	0.602174	0.0174408	1	up	no	no_diff
chr16	1771890	1773155	-	ENSG00000074071	MRPS34	ENST00000397375;ENST00000569585;ENST00000177742	GO:0003735(structural constituent of ribosome);GO:0005739(mitochondrion);GO:0005743(mitochondrial inner membrane);GO:0005763(mitochondrial small ribosomal subunit);GO:0005840(ribosome);GO:0032543(mitochondrial translation);GO:0070125(mitochondrial translational elongation);GO:0070126(mitochondrial translational termination);GO:0070126(mitochondrial translational termination)	NA	K17412	NA	mitochondrial ribosomal protein S34 [Source:HGNC Symbol;Acc:HGNC:16618]	486.923	450.014	466.629	467.855	251.472	462.193	250.732	321.465	1.45538	0.541399	0.0175154	1	up	no	no_diff
chr1	998962	1000172	-	ENSG00000188290	HES4	ENST00000481869;ENST00000428771;ENST00000304952;ENST00000484667	GO:0000977(RNA polymerase II regulatory region sequence-specific DNA binding);GO:0000981(DNA-binding transcription factor activity, RNA polymerase II-specific);GO:0001756(somitogenesis);GO:0003677(DNA binding);GO:0003714(transcription corepressor activity);GO:0005634(nucleus);GO:0006355(regulation of transcription, DNA-templated);GO:0006357(regulation of transcription by RNA polymerase II);GO:000…	05165(Human papillomavirus infection);05165(Human papillomavirus infection)	K09089	NA	hes family bHLH transcription factor 4 [Source:HGNC Symbol;Acc:HGNC:24149]	52.5224	76.7591	74.6258	67.9691	29.4932	43.2396	60.2353	44.3227	1.53351	0.616833	0.0176418	1	up	no	no_diff
chr8	24913758	24919098	+	ENSG00000104722	NEFM	ENST00000221166;ENST00000433454;ENST00000437366;ENST00000523467	GO:0005198(structural molecule activity);GO:0005200(structural constituent of cytoskeleton);GO:0005515(protein binding);GO:0005882(intermediate filament);GO:0005883(neurofilament);GO:0008017(microtubule binding);GO:0030424(axon);GO:0033693(neurofilament bundle assembly);GO:0045111(intermediate filament cytoskeleton);GO:0061564(axon development);GO:0097418(neurofibrillary tangle);GO:0097418(neurof…	05014(Amyotrophic lateral sclerosis (ALS));05014(Amyotrophic lateral sclerosis (ALS))	K04573	NA	neurofilament medium [Source:HGNC Symbol;Acc:HGNC:7734]	53.7759	131.401	56.0756	80.4174	48.2813	59.4713	40.7992	49.5173	1.62403	0.699576	0.0176951	1	up	no	no_diff
chr4	23755041	23904089	-	ENSG00000109819	PPARGC1A	ENST00000506055;ENST00000264867;ENST00000507380;ENST00000509642;ENST00000514479;ENST00000505469;ENST00000617484	GO:0000302(response to reactive oxygen species);GO:0000422(autophagy of mitochondrion);GO:0001659(temperature homeostasis);GO:0001666(response to hypoxia);GO:0001678(cellular glucose homeostasis);GO:0001933(negative regulation of protein phosphorylation);GO:0002021(response to dietary excess);GO:0002931(response to ischemia);GO:0003676(nucleic acid binding);GO:0003677(DNA binding);GO:0003682(chro…	04152(AMPK signaling pathway);04211(Longevity regulating pathway);04371(Apelin signaling pathway);04714(Thermogenesis);04910(Insulin signaling pathway);04920(Adipocytokine signaling pathway);04922(Glucagon signaling pathway);04931(Insulin resistance);05016(Huntington disease);05016(Huntington disease)	K07202	NA	PPARG coactivator 1 alpha [Source:HGNC Symbol;Acc:HGNC:9237]	0.643024	0.607941	0.578807	0.609924	0.331494	0.340937	0.510515	0.394316	1.54679	0.629279	0.0180186	1	up	no	no_diff
chr15	58865175	59097419	+	ENSG00000157450	RNF111	ENST00000561186;ENST00000559160;ENST00000348370;ENST00000559077;ENST00000560952;ENST00000560216;ENST00000560080;ENST00000559209;ENST00000558977;ENST00000557998;ENST00000559592	GO:0000209(protein polyubiquitination);GO:0005515(protein binding);GO:0005634(nucleus);GO:0005654(nucleoplasm);GO:0005737(cytoplasm);GO:0005829(cytosol);GO:0006281(DNA repair);GO:0006511(ubiquitin-dependent protein catabolic process);GO:0006974(cellular response to DNA damage stimulus);GO:0007275(multicellular organism development);GO:0007389(pattern specification process);GO:0016567(protein ubiq…	NA	K10635	EC:2.3.2.27	ring finger protein 111 [Source:HGNC Symbol;Acc:HGNC:17384]	5.86572	5.85547	5.80067	5.84062	5.79171	2.34716	2.58786	3.57558	1.63348	0.707945	0.0184132	1	up	no	no_diff
chr7	74231499	74254458	-	ENSG00000049541	RFC2	ENST00000485545;ENST00000621097;ENST00000352131;ENST00000055077;ENST00000479105;ENST00000497430;ENST00000480432;ENST00000470266;ENST00000493156;ENST00000463194;ENST00000491206;ENST00000473493;ENST00000494019	GO:0000166(nucleotide binding);GO:0003677(DNA binding);GO:0003689(DNA clamp loader activity);GO:0005515(protein binding);GO:0005524(ATP binding);GO:0005634(nucleus);GO:0005654(nucleoplasm);GO:0005663(DNA replication factor C complex);GO:0006260(DNA replication);GO:0006261(DNA-dependent DNA replication);GO:0006283(transcription-coupled nucleotide-excision repair);GO:0006296(nucleotide-excision rep…	03030(DNA replication);03420(Nucleotide excision repair);03430(Mismatch repair);03430(Mismatch repair)	K10755	NA	replication factor C subunit 2 [Source:HGNC Symbol;Acc:HGNC:9970]	16.1494	14.993	13.3046	14.8156	18.0703	20.2082	29.106	22.4615	0.659602	-0.600333	0.0184272	1	down	no	no_diff
chr14	75423683	75427741	-	ENSG00000259319	AF111167	ENST00000560419;ENST00000558267	NA	NA	NA	NA	novel transcript, antisense to JDP2	0.87324	0.727089	0.605298	0.735209	1.27068	0.980033	1.33319	1.19464	0.615425	-0.700344	0.0193674	1	down	no	no_diff
chr6	70856679	70957038	-	ENSG00000112309	B3GAT2	ENST00000230053	GO:0000139(Golgi membrane);GO:0005794(Golgi apparatus);GO:0006486(protein glycosylation);GO:0015018(galactosylgalactosylxylosylprotein 3-beta-glucuronosyltransferase activity);GO:0016020(membrane);GO:0016021(integral component of membrane);GO:0016740(transferase activity);GO:0030203(glycosaminoglycan metabolic process);GO:0046872(metal ion binding);GO:0050650(chondroitin sulfate proteoglycan bios…	00515(Mannose type O-glycan biosynthesis)	K10157	EC:2.4.1.135	beta-1,3-glucuronyltransferase 2 [Source:HGNC Symbol;Acc:HGNC:922]	0.362228	0.307304	0.367957	0.34583	0.309985	0.09754	0.113167	0.173564	1.99252	0.994594	0.0194671	1	up	no	no_diff
chr12	106955719	106978778	+	ENSG00000151135	TMEM263	ENST00000280756;ENST00000548125;ENST00000551489;ENST00000547081;ENST00000548806;ENST00000551813;ENST00000550344;ENST00000551237;ENST00000547242	GO:0016020(membrane);GO:0016021(integral component of membrane);GO:0016021(integral component of membrane)	NA	NA	NA	transmembrane protein 263 [Source:HGNC Symbol;Acc:HGNC:28281]	13.8587	23.7783	16.57	18.069	12.2199	12.1503	13.4989	12.623	1.43143	0.517458	0.0195171	1	up	no	no_diff
chr8	143816344	143829859	-	ENSG00000179950	PUF60	ENST00000349157;ENST00000526683;ENST00000456095;ENST00000527197;ENST00000526459;ENST00000532127;ENST00000453551;ENST00000531897;ENST00000531995;ENST00000529999;ENST00000531951;ENST00000526151;ENST00000528999;ENST00000527744;ENST00000533362;ENST00000528320;ENST00000532884;ENST00000524570;ENST00000527584;ENST00000529693;ENST00000313352;ENST00000533162	GO:0000398(mRNA splicing, via spliceosome);GO:0003676(nucleic acid binding);GO:0003677(DNA binding);GO:0003723(RNA binding);GO:0005515(protein binding);GO:0005634(nucleus);GO:0005654(nucleoplasm);GO:0006397(mRNA processing);GO:0006915(apoptotic process);GO:0008380(RNA splicing);GO:0030054(cell junction);GO:0042802(identical protein binding);GO:0045296(cadherin binding);GO:0045296(cadherin binding)	03040(Spliceosome);03040(Spliceosome)	K12838	NA	poly(U) binding splicing factor 60 [Source:HGNC Symbol;Acc:HGNC:17042]	9.68435	9.92305	11.7971	10.4682	13.7518	14.9313	16.2265	14.9699	0.699281	-0.516056	0.0196421	1	down	no	no_diff
chr17	76142465	76240493	-	ENSG00000141576	RNF157	ENST00000269391;ENST00000319945;ENST00000593155;ENST00000589317;ENST00000647930;ENST00000592869;ENST00000592271;ENST00000591615;ENST00000591355	GO:0005737(cytoplasm);GO:0016567(protein ubiquitination);GO:0016740(transferase activity);GO:0043066(negative regulation of apoptotic process);GO:0044297(cell body);GO:0046872(metal ion binding);GO:0051865(protein autoubiquitination);GO:0061630(ubiquitin protein ligase activity);GO:1903861(positive regulation of dendrite extension);GO:1903861(positive regulation of dendrite extension)	NA	NA	NA	ring finger protein 157 [Source:HGNC Symbol;Acc:HGNC:29402]	2.77379	3.51741	2.99046	3.09389	6.10342	3.23878	5.12872	4.82364	0.6414	-0.640703	0.0196467	1	down	no	no_diff
chr8	232137	264703	+	ENSG00000172748	ZNF596	ENST00000398612;ENST00000518320;ENST00000521145;ENST00000521270;ENST00000522866;ENST00000521238;ENST00000308811;ENST00000523333;ENST00000523418;ENST00000320552;ENST00000523162;ENST00000518414	GO:0000981(DNA-binding transcription factor activity, RNA polymerase II-specific);GO:0003676(nucleic acid binding);GO:0003677(DNA binding);GO:0005622(intracellular);GO:0005634(nucleus);GO:0006355(regulation of transcription, DNA-templated);GO:0006357(regulation of transcription by RNA polymerase II);GO:0046872(metal ion binding);GO:0046872(metal ion binding)	05168(Herpes simplex virus 1 infection);05168(Herpes simplex virus 1 infection)	K09228	NA	zinc finger protein 596 [Source:HGNC Symbol;Acc:HGNC:27268]	0.41366	0.401642	0.378062	0.397788	0.0943011	0.176933	0.338299	0.203178	1.95783	0.969256	0.0199079	1	up	no	no_diff
chr1	19596979	19658456	+	ENSG00000158747	NBL1	ENST00000375136;ENST00000451758;ENST00000439278;ENST00000439664;ENST00000615215;ENST00000548815;ENST00000622566;ENST00000289749;ENST00000618761;ENST00000428975;ENST00000602662;ENST00000621723	GO:0005515(protein binding);GO:0005576(extracellular region);GO:0005615(extracellular space);GO:0007399(nervous system development);GO:0010469(regulation of signaling receptor activity);GO:0016015(morphogen activity);GO:0030514(negative regulation of BMP signaling pathway);GO:0035582(sequestering of BMP in extracellular matrix);GO:0036122(BMP binding);GO:0038098(sequestering of BMP from receptor …	04350(TGF-beta signaling pathway);04350(TGF-beta signaling pathway)	K19558	NA	NBL1, DAN family BMP antagonist [Source:HGNC Symbol;Acc:HGNC:7650]	22.8668	23.3361	22.839	23.0139	23.1579	6.45235	10.4059	13.3387	1.72535	0.78689	0.0203334	1	up	no	no_diff
chr3	131013875	131027649	-	ENSG00000034533	ASTE1	ENST00000514044;ENST00000264992;ENST00000504725;ENST00000509060;ENST00000507978;ENST00000504964	GO:0004518(nuclease activity);GO:0005515(protein binding);GO:0006281(DNA repair);GO:0090305(nucleic acid phosphodiester bond hydrolysis);GO:0090305(nucleic acid phosphodiester bond hydrolysis)	NA	NA	NA	asteroid homolog 1 [Source:HGNC Symbol;Acc:HGNC:25021]	4.86938	4.85359	4.02901	4.58399	4.64595	1.32756	1.39444	2.45599	1.86646	0.900302	0.0206008	1	up	no	no_diff
chr6	166929504	166957191	-	ENSG00000026297	RNASET2	ENST00000508775;ENST00000510083;ENST00000421787;ENST00000366855;ENST00000509073;ENST00000467705;ENST00000620173;ENST00000499370;ENST00000496851;ENST00000611959;ENST00000028008;ENST00000358165	GO:0003723(RNA binding);GO:0004518(nuclease activity);GO:0004519(endonuclease activity);GO:0004521(endoribonuclease activity);GO:0004540(ribonuclease activity);GO:0005576(extracellular region);GO:0005615(extracellular space);GO:0005764(lysosome);GO:0005783(endoplasmic reticulum);GO:0005788(endoplasmic reticulum lumen);GO:0006401(RNA catabolic process);GO:0016787(hydrolase activity);GO:0033897(rib…	NA	K01166	EC:4.6.1.19	ribonuclease T2 [Source:HGNC Symbol;Acc:HGNC:21686]	1.22776	1.43382	1.92762	1.52973	1.38452	0.786913	0.653443	0.941624	1.62457	0.700056	0.0206378	1	up	no	no_diff
chr3	149812708	149962139	+	ENSG00000082996	RNF13	ENST00000344229;ENST00000361785;ENST00000392894;ENST00000466478;ENST00000491086;ENST00000474348;ENST00000490631;ENST00000468648;ENST00000459632;ENST00000467996;ENST00000493238;ENST00000467977;ENST00000468289	GO:0000139(Golgi membrane);GO:0004842(ubiquitin-protein transferase activity);GO:0005515(protein binding);GO:0005634(nucleus);GO:0005637(nuclear inner membrane);GO:0005654(nucleoplasm);GO:0005764(lysosome);GO:0005765(lysosomal membrane);GO:0005768(endosome);GO:0005783(endoplasmic reticulum);GO:0005789(endoplasmic reticulum membrane);GO:0005794(Golgi apparatus);GO:0005829(cytosol);GO:0006511(ubiqu…	NA	K15692	EC:2.3.2.27	ring finger protein 13 [Source:HGNC Symbol;Acc:HGNC:10057]	3.41111	2.8687	3.32631	3.20204	2.4312	1.76676	2.35368	2.18388	1.46622	0.552098	0.0209608	1	up	no	no_diff
chr12	57095408	57132139	-	ENSG00000166888	STAT6	ENST00000454075;ENST00000555222;ENST00000554764;ENST00000300134;ENST00000640254;ENST00000553275;ENST00000554663;ENST00000553397;ENST00000555104;ENST00000543873;ENST00000555375;ENST00000553499;ENST00000554202;ENST00000555641;ENST00000555849;ENST00000556155;ENST00000557563;ENST00000553533;ENST00000557781;ENST00000557635;ENST00000651176;ENST00000556259	GO:0000122(negative regulation of transcription by RNA polymerase II);GO:0000790(nuclear chromatin);GO:0000977(RNA polymerase II regulatory region sequence-specific DNA binding);GO:0000978(RNA polymerase II proximal promoter sequence-specific DNA binding);GO:0000981(DNA-binding transcription factor activity, RNA polymerase II-specific);GO:0001228(DNA-binding transcription activator activity, RNA …	04217(Necroptosis);04630(Jak-STAT signaling pathway);04658(Th1 and Th2 cell differentiation);04659(Th17 cell differentiation);05161(Hepatitis B);05200(Pathways in cancer);05321(Inflammatory bowel disease (IBD));05321(Inflammatory bowel disease (IBD))	NA	NA	signal transducer and activator of transcription 6 [Source:HGNC Symbol;Acc:HGNC:11368]	6.61377	6.87099	5.33274	6.2725	8.91002	8.57604	9.56483	9.01696	0.695633	-0.523601	0.0209906	1	down	no	no_diff
chr3	44648732	44660791	+	ENSG00000169981	ZNF35	ENST00000296092;ENST00000396056;ENST00000415571;ENST00000453164;ENST00000399560;ENST00000432115	GO:0000981(DNA-binding transcription factor activity, RNA polymerase II-specific);GO:0003676(nucleic acid binding);GO:0003677(DNA binding);GO:0003700(DNA-binding transcription factor activity);GO:0005623(cell);GO:0005634(nucleus);GO:0006355(regulation of transcription, DNA-templated);GO:0006357(regulation of transcription by RNA polymerase II);GO:0007283(spermatogenesis);GO:0043565(sequence-speci…	NA	NA	NA	zinc finger protein 35 [Source:HGNC Symbol;Acc:HGNC:13099]	3.8001	7.13383	9.06568	6.66654	11.0237	10.0487	11.7897	10.954	0.608593	-0.716451	0.0210231	1	down	no	no_diff
chr19	13731760	13763296	+	ENSG00000104957	CCDC130	ENST00000221554;ENST00000593174;ENST00000586600;ENST00000585844;ENST00000589669;ENST00000587019;ENST00000540216;ENST00000588071;ENST00000588809;ENST00000589096;ENST00000587098	GO:0005515(protein binding);GO:0005575(cellular_component);GO:0009615(response to virus);GO:0009615(response to virus)	NA	K13115	NA	coiled-coil domain containing 130 [Source:HGNC Symbol;Acc:HGNC:28118]	4.45405	5.95167	4.68725	5.03099	8.8097	5.67114	8.63094	7.70393	0.653042	-0.614752	0.0213182	1	down	no	no_diff
chr3	10248023	10281218	+	ENSG00000157014	TATDN2	ENST00000496355;ENST00000448281;ENST00000287652;ENST00000426850	GO:0004518(nuclease activity);GO:0005634(nucleus);GO:0005654(nucleoplasm);GO:0005829(cytosol);GO:0006259(DNA metabolic process);GO:0016607(nuclear speck);GO:0016787(hydrolase activity);GO:0016788(hydrolase activity, acting on ester bonds);GO:0016888(endodeoxyribonuclease activity, producing 5'-phosphomonoesters);GO:0036498(IRE1-mediated unfolded protein response);GO:0046872(metal ion binding);GO:…	NA	K03424	EC:3.1.21.-	TatD DNase domain containing 2 [Source:HGNC Symbol;Acc:HGNC:28988]	10.58	17.6796	11.4064	13.222	18.5375	18.596	21.2856	19.473	0.678989	-0.55854	0.021373	1	down	no	no_diff
chr6	21592768	21598619	+	ENSG00000124766	SOX4	ENST00000244745	GO:0000976(transcription regulatory region sequence-specific DNA binding);GO:0000978(RNA polymerase II proximal promoter sequence-specific DNA binding);GO:0000981(DNA-binding transcription factor activity, RNA polymerase II-specific);GO:0001228(DNA-binding transcription activator activity, RNA polymerase II-specific);GO:0001501(skeletal system development);GO:0001841(neural tube formation);GO:000…	05206(MicroRNAs in cancer)	K09268	NA	SRY-box 4 [Source:HGNC Symbol;Acc:HGNC:11200]	325.875	364.052	367.974	352.634	246.116	295.946	264.055	268.706	1.31234	0.392143	0.0217164	1	up	no	no_diff
chr12	91984976	92142914	-	ENSG00000257242	LINC01619	ENST00000551843;ENST00000552277;ENST00000553207;ENST00000552106;ENST00000551306;ENST00000548552;ENST00000551764	NA	NA	NA	NA	long intergenic non-protein coding RNA 1619 [Source:HGNC Symbol;Acc:HGNC:27409]	0.382661	0.307687	0.498689	0.396346	0.244267	0.233356	0.205806	0.22781	1.73981	0.798929	0.0218053	1	up	no	no_diff
chr2	62500218	62511894	-	ENSG00000186889	TMEM17	ENST00000335390;ENST00000479763;ENST00000494919	GO:0005515(protein binding);GO:0005886(plasma membrane);GO:0005929(cilium);GO:0007224(smoothened signaling pathway);GO:0016020(membrane);GO:0016021(integral component of membrane);GO:0030030(cell projection organization);GO:0035869(ciliary transition zone);GO:0036038(MKS complex);GO:0042995(cell projection);GO:0060170(ciliary membrane);GO:0060271(cilium assembly);GO:1905515(non-motile cilium asse…	NA	K19384	NA	transmembrane protein 17 [Source:HGNC Symbol;Acc:HGNC:26623]	0.208838	0.215703	0.149383	0.191308	0.367385	0.324328	0.365133	0.352282	0.543054	-0.880832	0.021813	1	down	no	no_diff
chr2	150468195	150539011	-	ENSG00000115963	RND3	ENST00000497865;ENST00000263895;ENST00000409557;ENST00000375734;ENST00000454202;ENST00000466334;ENST00000473639;ENST00000472416	GO:0000139(Golgi membrane);GO:0000166(nucleotide binding);GO:0003924(GTPase activity);GO:0005515(protein binding);GO:0005525(GTP binding);GO:0005622(intracellular);GO:0005737(cytoplasm);GO:0005794(Golgi apparatus);GO:0005886(plasma membrane);GO:0005925(focal adhesion);GO:0005938(cell cortex);GO:0007015(actin filament organization);GO:0007155(cell adhesion);GO:0007264(small GTPase mediated signal …	NA	NA	NA	Rho family GTPase 3 [Source:HGNC Symbol;Acc:HGNC:671]	48.3175	27.2832	25.1249	33.5752	19.9321	29.6217	15.7122	21.7553	1.54331	0.626027	0.0221335	1	up	no	no_diff
chr12	56416363	56449426	-	ENSG00000111602	TIMELESS	ENST00000229201;ENST00000557589;ENST00000553532;ENST00000553314;ENST00000555808	GO:0000076(DNA replication checkpoint);GO:0000122(negative regulation of transcription by RNA polymerase II);GO:0000790(nuclear chromatin);GO:0002009(morphogenesis of an epithelium);GO:0003677(DNA binding);GO:0005515(protein binding);GO:0005634(nucleus);GO:0005654(nucleoplasm);GO:0005694(chromosome);GO:0006260(DNA replication);GO:0006281(DNA repair);GO:0006974(cellular response to DNA damage stim…	NA	K03155	NA	timeless circadian regulator [Source:HGNC Symbol;Acc:HGNC:11813]	23.6493	14.4821	13.0383	17.0566	25.8818	25.5084	24.0491	25.1464	0.67829	-0.560027	0.0222879	1	down	no	no_diff
chr19	18153158	18178117	+	ENSG00000268173	AC007192	ENST00000593731	NA	NA	NA	NA	novel protein, readthrough between PIK3R2 and IFI30	0.14102	0.193616	0.166039	0.166892	0.10101	0.07408	0.095666	0.090252	1.84917	0.886881	0.0223853	1	up	no	no_diff
chr3	42547969	42601080	-	ENSG00000093183	SEC22C	ENST00000451653;ENST00000273156;ENST00000264454;ENST00000423701;ENST00000456222;ENST00000450981;ENST00000420163;ENST00000449617;ENST00000493107;ENST00000445388;ENST00000456515;ENST00000487701;ENST00000416880;ENST00000454141;ENST00000383750	GO:0005515(protein binding);GO:0005783(endoplasmic reticulum);GO:0005789(endoplasmic reticulum membrane);GO:0006888(endoplasmic reticulum to Golgi vesicle-mediated transport);GO:0015031(protein transport);GO:0016020(membrane);GO:0016021(integral component of membrane);GO:0016192(vesicle-mediated transport);GO:0016192(vesicle-mediated transport)	NA	K08520	NA	SEC22 homolog C, vesicle trafficking protein [Source:HGNC Symbol;Acc:HGNC:16828]	0.854086	1.15269	1.11503	1.0406	1.17017	3.39774	1.18533	1.91774	0.542618	-0.881992	0.0225332	1	down	no	no_diff
chr3	112086335	112131004	+	ENSG00000114529	C3orf52	ENST00000467942;ENST00000264848;ENST00000480282;ENST00000494096;ENST00000484828;ENST00000497610;ENST00000431717	GO:0005515(protein binding);GO:0005783(endoplasmic reticulum);GO:0005789(endoplasmic reticulum membrane);GO:0016020(membrane);GO:0016021(integral component of membrane);GO:0016021(integral component of membrane)	NA	NA	NA	chromosome 3 open reading frame 52 [Source:HGNC Symbol;Acc:HGNC:26255]	1.04081	1.0853	0.87907	1.00173	0.511306	0.608142	0.831877	0.650442	1.54007	0.622999	0.0225737	1	up	no	no_diff
chr15	79845150	79923754	-	ENSG00000259332	ST20-MTHFS	ENST00000494999;ENST00000479961	GO:0000166(nucleotide binding);GO:0005524(ATP binding);GO:0005739(mitochondrion);GO:0009396(folic acid-containing compound biosynthetic process);GO:0030272(5-formyltetrahydrofolate cyclo-ligase activity);GO:0035999(tetrahydrofolate interconversion);GO:0046872(metal ion binding);GO:0046872(metal ion binding)	00670(One carbon pool by folate);00670(One carbon pool by folate)	K01934	EC:6.3.3.2	ST20-MTHFS readthrough [Source:HGNC Symbol;Acc:HGNC:44655]	2.10812	2.97919	2.16625	2.41785	2.53838	4.7784	5.31717	4.21132	0.574133	-0.800544	0.0226681	1	down	no	no_diff
chr11	1554051	1572271	-	ENSG00000184545	DUSP8	ENST00000331588;ENST00000397374;ENST00000528778	GO:0000188(inactivation of MAPK activity);GO:0004721(phosphoprotein phosphatase activity);GO:0004725(protein tyrosine phosphatase activity);GO:0005634(nucleus);GO:0005737(cytoplasm);GO:0005829(cytosol);GO:0006470(protein dephosphorylation);GO:0008138(protein tyrosine/serine/threonine phosphatase activity);GO:0016311(dephosphorylation);GO:0016787(hydrolase activity);GO:0016791(phosphatase activity…	04010(MAPK signaling pathway);04010(MAPK signaling pathway)	K04459	3.1.3.48;EC:3.1.3.16	dual specificity phosphatase 8 [Source:HGNC Symbol;Acc:HGNC:3074]	5.70119	9.15208	10.6112	8.48814	5.42808	6.06155	5.91142	5.80035	1.46338	0.549309	0.0229841	1	up	no	no_diff
chr1	46188682	46220305	-	ENSG00000085998	POMGNT1	ENST00000371984;ENST00000463030;ENST00000477114;ENST00000497439;ENST00000371992;ENST00000396420;ENST00000485714;ENST00000489985;ENST00000475642;ENST00000480972	GO:0000139(Golgi membrane);GO:0005515(protein binding);GO:0005794(Golgi apparatus);GO:0006486(protein glycosylation);GO:0006493(protein O-linked glycosylation);GO:0008375(acetylglucosaminyltransferase activity);GO:0016020(membrane);GO:0016021(integral component of membrane);GO:0016266(O-glycan processing);GO:0016740(transferase activity);GO:0016757(transferase activity, transferring glycosyl grou…	00515(Mannose type O-glycan biosynthesis);00515(Mannose type O-glycan biosynthesis)	K09666	EC:2.4.1.-	protein O-linked mannose N-acetylglucosaminyltransferase 1 (beta 1,2-) [Source:HGNC Symbol;Acc:HGNC:19139]	1.19362	1.22864	1.24024	1.22083	1.38775	2.82876	1.69341	1.96998	0.61972	-0.690311	0.0232343	1	down	no	no_diff
chr17	19377721	19383544	+	ENSG00000166484	MAPK7	ENST00000570306;ENST00000308406;ENST00000395604;ENST00000572716;ENST00000490660;ENST00000395602;ENST00000299612;ENST00000572968;ENST00000573466;ENST00000486905;ENST00000482850;ENST00000572853;ENST00000581260;ENST00000603493	GO:0000165(MAPK cascade);GO:0000166(nucleotide binding);GO:0004672(protein kinase activity);GO:0004674(protein serine/threonine kinase activity);GO:0004707(MAP kinase activity);GO:0005515(protein binding);GO:0005524(ATP binding);GO:0005634(nucleus);GO:0005654(nucleoplasm);GO:0005737(cytoplasm);GO:0005829(cytosol);GO:0006468(protein phosphorylation);GO:0007049(cell cycle);GO:0007165(signal transdu…	04010(MAPK signaling pathway);04540(Gap junction);04657(IL-17 signaling pathway);04722(Neurotrophin signaling pathway);04912(GnRH signaling pathway);04921(Oxytocin signaling pathway);05206(MicroRNAs in cancer);05418(Fluid shear stress and atherosclerosis);05418(Fluid shear stress and atherosclerosis)	K04464	EC:2.7.11.24	mitogen-activated protein kinase 7 [Source:HGNC Symbol;Acc:HGNC:6880]	6.28332	6.47636	5.93846	6.23271	5.48109	3.64977	3.99995	4.37694	1.42399	0.509939	0.0233494	1	up	no	no_diff
chrX	40934982	40935864	-	ENSG00000216866	RPS2P55	ENST00000397318	NA	NA	NA	NA	ribosomal protein S2 pseudogene 55 [Source:HGNC Symbol;Acc:HGNC:36140]	8.34257	6.66659	12.2649	9.09136	13.7546	14.7086	14.1784	14.2139	0.639611	-0.644733	0.0235906	1	down	no	no_diff
chr17	42458844	42522611	+	ENSG00000033627	ATP6V0A1	ENST00000592831;ENST00000585828;ENST00000264649;ENST00000393829;ENST00000588629;ENST00000588901;ENST00000588806;ENST00000587882;ENST00000343619;ENST00000586001;ENST00000592324;ENST00000589213;ENST00000587375;ENST00000537728;ENST00000588138;ENST00000586315;ENST00000587510;ENST00000589759;ENST00000586201;ENST00000587824	GO:0000220(vacuolar proton-transporting V-type ATPase, V0 domain);GO:0005515(protein binding);GO:0005737(cytoplasm);GO:0005765(lysosomal membrane);GO:0005794(Golgi apparatus);GO:0005829(cytosol);GO:0005886(plasma membrane);GO:0006811(ion transport);GO:0007035(vacuolar acidification);GO:0008286(insulin receptor signaling pathway);GO:0010008(endosome membrane);GO:0015078(proton transmembrane transp…	00190(Oxidative phosphorylation);04142(Lysosome);04145(Phagosome);04721(Synaptic vesicle cycle);04966(Collecting duct acid secretion);05110(Vibrio cholerae infection);05120(Epithelial cell signaling in Helicobacter pylori infection);05152(Tuberculosis);05165(Human papillomavirus infection);05323(Rheumatoid arthritis);05323(Rheumatoid arthritis)	NA	NA	ATPase H+ transporting V0 subunit a1 [Source:HGNC Symbol;Acc:HGNC:865]	0.926409	0.747123	1.09518	0.922904	1.85956	1.95129	0.830645	1.54716	0.596514	-0.745373	0.0236685	1	down	no	no_diff
chr19	9324174	9382617	+	ENSG00000270011	ZNF559-ZNF177	ENST00000541595;ENST00000604543;ENST00000603656;ENST00000605471;ENST00000605775;ENST00000603024;ENST00000605071;ENST00000593242;ENST00000604886;ENST00000446085;ENST00000603099;ENST00000605301;ENST00000605522;ENST00000605093	GO:0003676(nucleic acid binding);GO:0005622(intracellular);GO:0006355(regulation of transcription, DNA-templated);GO:0006355(regulation of transcription, DNA-templated)	05168(Herpes simplex virus 1 infection);05168(Herpes simplex virus 1 infection)	K09228	NA	ZNF559-ZNF177 readthrough [Source:HGNC Symbol;Acc:HGNC:42964]	0.403197	0.283349	0.296229	0.327592	0.448836	0.591556	0.696208	0.578867	0.565919	-0.821333	0.0237209	1	down	no	no_diff
chr21	8197620	8227646	+	ENSG00000278996	FP671120	ENST00000623664	NA	NA	NA	NA	novel transcript	0.375867	0.355752	0.306433	0.346017	0.51871	0.672474	0.623552	0.604912	0.572013	-0.805881	0.0237649	1	down	no	no_diff
chr20	31721507	31723409	+	ENSG00000281376	ABALON	ENST00000629058	NA	NA	NA	NA	apoptotic BCL2L1-antisense long non-coding RNA [Source:HGNC Symbol;Acc:HGNC:49667]	2.11295	1.63962	2.49028	2.08095	3.80328	2.34621	4.10156	3.41702	0.608996	-0.715495	0.0238069	1	down	no	no_diff
chr15	73994673	74047812	+	ENSG00000140464	PML	ENST00000562086;ENST00000563500;ENST00000435786;ENST00000565898;ENST00000564725;ENST00000567606;ENST00000268059;ENST00000268058;ENST00000565317;ENST00000564428;ENST00000569477;ENST00000569965;ENST00000354026;ENST00000570213;ENST00000395135;ENST00000566068;ENST00000436891	GO:0000784(nuclear chromosome, telomeric region);GO:0000792(heterochromatin);GO:0001666(response to hypoxia);GO:0001932(regulation of protein phosphorylation);GO:0002376(immune system process);GO:0003677(DNA binding);GO:0003713(transcription coactivator activity);GO:0005515(protein binding);GO:0005634(nucleus);GO:0005654(nucleoplasm);GO:0005730(nucleolus);GO:0005737(cytoplasm);GO:0005768(endosome…	04120(Ubiquitin mediated proteolysis);04144(Endocytosis);05164(Influenza A);05168(Herpes simplex virus 1 infection);05200(Pathways in cancer);05202(Transcriptional misregulation in cancer);05221(Acute myeloid leukemia);05221(Acute myeloid leukemia)	K10054	NA	promyelocytic leukemia [Source:HGNC Symbol;Acc:HGNC:9113]	0.772967	0.625723	0.991586	0.796759	1.51346	1.60895	0.793098	1.30517	0.610463	-0.712024	0.0238223	1	down	no	no_diff
chr21	33402896	33479348	+	ENSG00000159128	IFNGR2	ENST00000290219;ENST00000545369;ENST00000421802;ENST00000381995;ENST00000439213	GO:0000139(Golgi membrane);GO:0004896(cytokine receptor activity);GO:0004906(interferon-gamma receptor activity);GO:0005515(protein binding);GO:0005737(cytoplasm);GO:0005783(endoplasmic reticulum);GO:0005789(endoplasmic reticulum membrane);GO:0005794(Golgi apparatus);GO:0005886(plasma membrane);GO:0005887(integral component of plasma membrane);GO:0007166(cell surface receptor signaling pathway);G…	04060(Cytokine-cytokine receptor interaction);04066(HIF-1 signaling pathway);04217(Necroptosis);04380(Osteoclast differentiation);04630(Jak-STAT signaling pathway);04650(Natural killer cell mediated cytotoxicity);04658(Th1 and Th2 cell differentiation);04659(Th17 cell differentiation);05132(Salmonella infection);05140(Leishmaniasis);05142(Chagas disease (American trypanosomiasis));05145(Toxoplasm…	NA	NA	interferon gamma receptor 2 [Source:HGNC Symbol;Acc:HGNC:5440]	6.63288	6.74757	6.77198	6.71748	13.0528	6.32972	12.3972	10.5932	0.634129	-0.657152	0.0238825	1	down	no	no_diff
chr2	97281904	97291780	+	ENSG00000277701	AC159540	ENST00000613749;ENST00000621110;ENST00000618066;ENST00000622367	NA	NA	NA	NA	novel transcript	1.29019	1.89849	1.33628	1.50832	0.928198	1.16355	0.796716	0.962821	1.56656	0.647604	0.0241463	1	up	no	no_diff
chr12	8076939	8097881	+	ENSG00000089818	NECAP1	ENST00000639071;ENST00000339754;ENST00000450991;ENST00000638787;ENST00000639595;ENST00000545807;ENST00000540083;ENST00000542095;ENST00000640209;ENST00000638883;ENST00000639841;ENST00000640072;ENST00000537796;ENST00000640099;ENST00000639038;ENST00000638334;ENST00000639955;ENST00000640648;ENST00000546181;ENST00000544891;ENST00000640481;ENST00000640091;ENST00000639276;ENST00000638237	GO:0005829(cytosol);GO:0005886(plasma membrane);GO:0005905(clathrin-coated pit);GO:0006897(endocytosis);GO:0015031(protein transport);GO:0016020(membrane);GO:0030125(clathrin vesicle coat);GO:0030665(clathrin-coated vesicle membrane);GO:0031410(cytoplasmic vesicle);GO:0061024(membrane organization);GO:0061024(membrane organization)	NA	K20069	NA	NECAP endocytosis associated 1 [Source:HGNC Symbol;Acc:HGNC:24539]	0.911653	0.739353	0.769551	0.806853	0.511925	0.651269	0.47298	0.545391	1.4794	0.565014	0.0246524	1	up	no	no_diff
chr17	50478860	50485974	+	ENSG00000136444	RSAD1	ENST00000258955;ENST00000515221;ENST00000504284;ENST00000513650;ENST00000506211;ENST00000510554;ENST00000509398;ENST00000443328	GO:0003824(catalytic activity);GO:0004109(coproporphyrinogen oxidase activity);GO:0005737(cytoplasm);GO:0005739(mitochondrion);GO:0006779(porphyrin-containing compound biosynthetic process);GO:0016491(oxidoreductase activity);GO:0046872(metal ion binding);GO:0051536(iron-sulfur cluster binding);GO:0051539(4 iron, 4 sulfur cluster binding);GO:0055114(oxidation-reduction process);GO:0055114(oxidati…	NA	NA	NA	radical S-adenosyl methionine domain containing 1 [Source:HGNC Symbol;Acc:HGNC:25634]	58.6004	71.0128	67.4504	65.6878	19.7844	70.4094	21.7788	37.3242	1.75993	0.815515	0.0249119	1	up	no	no_diff
chr19	50649445	50659310	+	ENSG00000235034	C19orf81	ENST00000490451;ENST00000425202	NA	NA	NA	NA	chromosome 19 open reading frame 81 [Source:HGNC Symbol;Acc:HGNC:40041]	12.6857	30.0311	27.0627	23.2598	11.0816	12.0974	19.3883	14.1891	1.63927	0.713055	0.0249157	1	up	no	no_diff
chr17	50373220	50381483	+	ENSG00000154920	EME1	ENST00000507616;ENST00000338165;ENST00000511711;ENST00000510246;ENST00000510007;ENST00000513077;ENST00000511648;ENST00000511519;ENST00000393271;ENST00000514211	GO:0000712(resolution of meiotic recombination intermediates);GO:0000790(nuclear chromatin);GO:0003677(DNA binding);GO:0004518(nuclease activity);GO:0004519(endonuclease activity);GO:0005515(protein binding);GO:0005634(nucleus);GO:0005654(nucleoplasm);GO:0005720(nuclear heterochromatin);GO:0005730(nucleolus);GO:0006281(DNA repair);GO:0006302(double-strand break repair);GO:0006310(DNA recombinatio…	03440(Homologous recombination);03460(Fanconi anemia pathway);03460(Fanconi anemia pathway)	K10882	EC:3.1.22.-	essential meiotic structure-specific endonuclease 1 [Source:HGNC Symbol;Acc:HGNC:24965]	13.7579	25.1201	11.1938	16.6906	10.5467	9.09162	12.7198	10.786	1.54743	0.629873	0.0250833	1	up	no	no_diff
chr2	86603398	86623866	-	ENSG00000239305	RNF103	ENST00000472030;ENST00000237455;ENST00000463333;ENST00000472680;ENST00000465629;ENST00000477307	GO:0004842(ubiquitin-protein transferase activity);GO:0005515(protein binding);GO:0005783(endoplasmic reticulum);GO:0005789(endoplasmic reticulum membrane);GO:0007417(central nervous system development);GO:0016020(membrane);GO:0016021(integral component of membrane);GO:0016567(protein ubiquitination);GO:0016740(transferase activity);GO:0030433(ubiquitin-dependent ERAD pathway);GO:0044322(endoplas…	NA	K15695	EC:2.3.2.27	ring finger protein 103 [Source:HGNC Symbol;Acc:HGNC:12859]	10.516	11.1526	10.7583	10.809	6.48129	9.82029	7.15621	7.81926	1.38235	0.467125	0.0251173	1	up	no	no_diff
chr19	4791745	4795559	-	ENSG00000269604	AC005523	ENST00000601192	NA	NA	NA	NA	novel transcript, antisense to FEM1A	10.9043	23.6677	9.5475	14.7065	40.4291	17.2124	21.0533	26.2316	0.56064	-0.834853	0.0251754	1	down	no	no_diff
chr3	107240675	107326964	+	ENSG00000243701	DUBR	ENST00000466734;ENST00000651804;ENST00000473550;ENST00000490441;ENST00000463143;ENST00000495228	NA	NA	NA	NA	DPPA2 upstream binding RNA [Source:HGNC Symbol;Acc:HGNC:48569]	0.74703	0.797995	0.764399	0.769808	1.45144	1.22917	0.939605	1.20674	0.637925	-0.648541	0.0252284	1	down	no	no_diff
chr2	53864069	53970993	-	ENSG00000068878	PSME4	ENST00000404125;ENST00000488687;ENST00000476586;ENST00000466539;ENST00000475694;ENST00000481518;ENST00000478731;ENST00000461810	GO:0000165(MAPK cascade);GO:0000209(protein polyubiquitination);GO:0000502(proteasome complex);GO:0002223(stimulatory C-type lectin receptor signaling pathway);GO:0002479(antigen processing and presentation of exogenous peptide antigen via MHC class I, TAP-dependent);GO:0005515(protein binding);GO:0005634(nucleus);GO:0005654(nucleoplasm);GO:0005737(cytoplasm);GO:0005829(cytosol);GO:0006281(DNA re…	03050(Proteasome);03050(Proteasome)	K06699	NA	proteasome activator subunit 4 [Source:HGNC Symbol;Acc:HGNC:20635]	2.23944	2.14931	2.14157	2.17677	2.60261	6.73783	2.18071	3.84039	0.566811	-0.819059	0.0252378	1	down	no	no_diff
chr5	176647387	176659054	+	ENSG00000048140	TSPAN17	ENST00000503030;ENST00000514705;ENST00000508164;ENST00000298564;ENST00000515708;ENST00000507471;ENST00000310032;ENST00000503045;ENST00000504168	GO:0000151(ubiquitin ligase complex);GO:0004842(ubiquitin-protein transferase activity);GO:0005887(integral component of plasma membrane);GO:0007166(cell surface receptor signaling pathway);GO:0016020(membrane);GO:0016021(integral component of membrane);GO:0016567(protein ubiquitination);GO:0019899(enzyme binding);GO:0072594(establishment of protein localization to organelle);GO:0072594(establish…	NA	K10303	NA	tetraspanin 17 [Source:HGNC Symbol;Acc:HGNC:13594]	12.6837	13.9865	12.5498	13.0733	13.628	15.4237	35.2588	21.4368	0.609853	-0.713466	0.0254138	1	down	no	no_diff
chrX	148198014	148198878	-	ENSG00000233467	U40455	ENST00000411473	NA	NA	NA	NA	HS1 binding protein (HAX1) pseudogene	1.10347	1.61617	1.45968	1.39311	0.451732	0.853004	0.967158	0.757298	1.83958	0.879375	0.0256295	1	up	no	no_diff
chr19	2249309	2252073	+	ENSG00000104899	AMH	ENST00000589313;ENST00000221496;ENST00000592877	GO:0001546(preantral ovarian follicle growth);GO:0001655(urogenital system development);GO:0001880(Mullerian duct regression);GO:0005102(signaling receptor binding);GO:0005160(transforming growth factor beta receptor binding);GO:0005179(hormone activity);GO:0005576(extracellular region);GO:0005615(extracellular space);GO:0007267(cell-cell signaling);GO:0007506(gonadal mesoderm development);GO:000…	04024(cAMP signaling pathway);04060(Cytokine-cytokine receptor interaction);04350(TGF-beta signaling pathway);04390(Hippo signaling pathway);04390(Hippo signaling pathway)	NA	NA	anti-Mullerian hormone [Source:HGNC Symbol;Acc:HGNC:464]	11.8136	11.8095	13.2219	12.2817	9.66797	8.6187	8.38743	8.89136	1.3813	0.466028	0.0256577	1	up	no	no_diff
chr6	127288712	127343609	-	ENSG00000093144	ECHDC1	ENST00000475319;ENST00000528402;ENST00000454859;ENST00000368291;ENST00000479525;ENST00000454591;ENST00000436638;ENST00000461239;ENST00000525745;ENST00000368292;ENST00000417628;ENST00000526299;ENST00000430841;ENST00000474289;ENST00000474240;ENST00000368287;ENST00000534442;ENST00000531967;ENST00000488087;ENST00000368289	GO:0003824(catalytic activity);GO:0004300(enoyl-CoA hydratase activity);GO:0005737(cytoplasm);GO:0005829(cytosol);GO:0006635(fatty acid beta-oxidation);GO:0016020(membrane);GO:0016021(integral component of membrane);GO:0016829(lyase activity);GO:0016831(carboxy-lyase activity);GO:0016831(carboxy-lyase activity)	00640(Propanoate metabolism);00640(Propanoate metabolism)	K18426	4.1.1.-;EC:4.1.1.94	ethylmalonyl-CoA decarboxylase 1 [Source:HGNC Symbol;Acc:HGNC:21489]	2.71404	1.93005	2.11422	2.25277	2.02076	1.24668	1.24082	1.50275	1.4991	0.584095	0.0257145	1	up	no	no_diff
chr4	110617423	110642123	-	ENSG00000164093	PITX2	ENST00000354925;ENST00000355080;ENST00000394598;ENST00000394595;ENST00000607868;ENST00000644743;ENST00000644488;ENST00000557119;ENST00000616641;ENST00000556049;ENST00000306732;ENST00000645131	GO:0000976(transcription regulatory region sequence-specific DNA binding);GO:0000978(RNA polymerase II proximal promoter sequence-specific DNA binding);GO:0000981(DNA-binding transcription factor activity, RNA polymerase II-specific);GO:0001085(RNA polymerase II transcription factor binding);GO:0001102(RNA polymerase II activating transcription factor binding);GO:0003253(cardiac neural crest cell…	04350(TGF-beta signaling pathway);04350(TGF-beta signaling pathway)	K04686	NA	paired like homeodomain 2 [Source:HGNC Symbol;Acc:HGNC:9005]	2.97588	5.24605	5.1768	4.46624	10.8492	9.69798	3.45888	8.00203	0.558138	-0.841305	0.0259614	1	down	no	no_diff
chr10	121957091	121975217	-	ENSG00000107672	NSMCE4A	ENST00000459911;ENST00000369023;ENST00000468209;ENST00000369017;ENST00000489266;ENST00000481320;ENST00000477289;ENST00000465189;ENST00000464321;ENST00000483541;ENST00000472431	GO:0000781(chromosome, telomeric region);GO:0005515(protein binding);GO:0005634(nucleus);GO:0005654(nucleoplasm);GO:0005694(chromosome);GO:0006281(DNA repair);GO:0006310(DNA recombination);GO:0006974(cellular response to DNA damage stimulus);GO:0016604(nuclear body);GO:0030915(Smc5-Smc6 complex);GO:2001022(positive regulation of response to DNA damage stimulus);GO:2001022(positive regulation of r…	NA	K22825	NA	NSE4 homolog A, SMC5-SMC6 complex component [Source:HGNC Symbol;Acc:HGNC:25935]	3.45201	3.90812	4.11042	3.82352	2.83048	2.90135	2.38851	2.70678	1.41257	0.498323	0.0260413	1	up	no	no_diff
chr1	58780788	58784327	-	ENSG00000177606	JUN	ENST00000371222	GO:0000122(negative regulation of transcription by RNA polymerase II);GO:0000228(nuclear chromosome);GO:0000790(nuclear chromatin);GO:0000978(RNA polymerase II proximal promoter sequence-specific DNA binding);GO:0000980(RNA polymerase II distal enhancer sequence-specific DNA binding);GO:0000981(DNA-binding transcription factor activity, RNA polymerase II-specific);GO:0001102(RNA polymerase II act…	01522(Endocrine resistance);04010(MAPK signaling pathway);04012(ErbB signaling pathway);04024(cAMP signaling pathway);04137(Mitophagy - animal);04210(Apoptosis);04310(Wnt signaling pathway);04380(Osteoclast differentiation);04510(Focal adhesion);04530(Tight junction);04620(Toll-like receptor signaling pathway);04621(NOD-like receptor signaling pathway);04625(C-type lectin receptor signaling pathw…	K04448	NA	Jun proto-oncogene, AP-1 transcription factor subunit [Source:HGNC Symbol;Acc:HGNC:6204]	1364.05	1315.79	1359.23	1346.36	910.696	1111.46	1087.42	1036.53	1.29891	0.377303	0.0261865	1	up	no	no_diff
chr8	126552443	126558478	-	ENSG00000168672	FAM84B	ENST00000304916;ENST00000652209;ENST00000517458	GO:0005515(protein binding);GO:0005737(cytoplasm);GO:0005886(plasma membrane);GO:0005886(plasma membrane)	NA	K22810	NA	family with sequence similarity 84 member B [Source:HGNC Symbol;Acc:HGNC:24166]	94.6613	69.0543	57.0714	73.5957	51.2478	57.5801	53.5933	54.1404	1.35935	0.442915	0.0262998	1	up	no	no_diff
chr15	65001512	65029639	-	ENSG00000103707	MTFMT	ENST00000220058;ENST00000560717;ENST00000543678;ENST00000558614;ENST00000559633;ENST00000561025	GO:0003824(catalytic activity);GO:0004479(methionyl-tRNA formyltransferase activity);GO:0005739(mitochondrion);GO:0006412(translation);GO:0006413(translational initiation);GO:0009058(biosynthetic process);GO:0016740(transferase activity);GO:0016742(hydroxymethyl-, formyl- and related transferase activity);GO:0071951(conversion of methionyl-tRNA to N-formyl-methionyl-tRNA);GO:0071951(conversion of…	00670(One carbon pool by folate);00970(Aminoacyl-tRNA biosynthesis);00970(Aminoacyl-tRNA biosynthesis)	K00604	EC:2.1.2.9	mitochondrial methionyl-tRNA formyltransferase [Source:HGNC Symbol;Acc:HGNC:29666]	4.03352	1.49386	1.21632	2.2479	4.0661	3.98748	4.09531	4.04963	0.555087	-0.849213	0.026525	1	down	no	no_diff
chr1	100872372	100895179	-	ENSG00000162694	EXTL2	ENST00000370114;ENST00000535414;ENST00000370113;ENST00000416479;ENST00000480774;ENST00000494907;ENST00000450240	GO:0001888(glucuronyl-galactosyl-proteoglycan 4-alpha-N-acetylglucosaminyltransferase activity);GO:0005539(glycosaminoglycan binding);GO:0005576(extracellular region);GO:0005783(endoplasmic reticulum);GO:0005789(endoplasmic reticulum membrane);GO:0006044(N-acetylglucosamine metabolic process);GO:0006486(protein glycosylation);GO:0015012(heparan sulfate proteoglycan biosynthetic process);GO:001602…	00534(Glycosaminoglycan biosynthesis - heparan sulfate / heparin);00534(Glycosaminoglycan biosynthesis - heparan sulfate / heparin)	K02369	EC:2.4.1.223	exostosin like glycosyltransferase 2 [Source:HGNC Symbol;Acc:HGNC:3516]	14.6914	16.1682	14.945	15.2682	12.8375	10.1084	10.6842	11.2101	1.36201	0.445738	0.0266444	1	up	no	no_diff
chr19	18279760	18281622	-	ENSG00000130522	JUND	ENST00000252818;ENST00000600972	GO:0000122(negative regulation of transcription by RNA polymerase II);GO:0000785(chromatin);GO:0000790(nuclear chromatin);GO:0000978(RNA polymerase II proximal promoter sequence-specific DNA binding);GO:0000981(DNA-binding transcription factor activity, RNA polymerase II-specific);GO:0001228(DNA-binding transcription activator activity, RNA polymerase II-specific);GO:0002076(osteoblast developmen…	04010(MAPK signaling pathway);04380(Osteoclast differentiation);04657(IL-17 signaling pathway);04928(Parathyroid hormone synthesis, secretion and action);04928(Parathyroid hormone synthesis, secretion and action)	K04449	NA	JunD proto-oncogene, AP-1 transcription factor subunit [Source:HGNC Symbol;Acc:HGNC:6206]	513.825	532.442	559.48	535.249	310.162	375.021	501.033	395.405	1.35367	0.436879	0.0267554	1	up	no	no_diff
chr3	32685145	32773875	+	ENSG00000182973	CNOT10	ENST00000328834;ENST00000435630;ENST00000463697;ENST00000481526;ENST00000485136;ENST00000479397;ENST00000416457;ENST00000466103;ENST00000473064;ENST00000476967;ENST00000430408;ENST00000471003;ENST00000468599;ENST00000331889	GO:0000289(nuclear-transcribed mRNA poly(A) tail shortening);GO:0005515(protein binding);GO:0005634(nucleus);GO:0005737(cytoplasm);GO:0005829(cytosol);GO:0006402(mRNA catabolic process);GO:0006417(regulation of translation);GO:0006977(DNA damage response, signal transduction by p53 class mediator resulting in cell cycle arrest);GO:0016020(membrane);GO:0017148(negative regulation of translation);G…	03018(RNA degradation);03018(RNA degradation)	K12607	NA	CCR4-NOT transcription complex subunit 10 [Source:HGNC Symbol;Acc:HGNC:23817]	2.41459	2.72523	2.74429	2.62804	2.47156	1.3651	1.41992	1.75219	1.49986	0.584823	0.0268576	1	up	no	no_diff
chr8	143990056	143993415	+	ENSG00000178719	GRINA	ENST00000395068;ENST00000313269;ENST00000525513;ENST00000533044;ENST00000533377;ENST00000529301;ENST00000534791;ENST00000527194;ENST00000531992	GO:0005783(endoplasmic reticulum);GO:0005794(Golgi apparatus);GO:0016020(membrane);GO:0016021(integral component of membrane);GO:0032469(endoplasmic reticulum calcium ion homeostasis);GO:0044325(ion channel binding);GO:1902236(negative regulation of endoplasmic reticulum stress-induced intrinsic apoptotic signaling pathway);GO:1902236(negative regulation of endoplasmic reticulum stress-induced in…	NA	NA	NA	glutamate ionotropic receptor NMDA type subunit associated protein 1 [Source:HGNC Symbol;Acc:HGNC:4589]	12.4921	18.9734	6.74602	12.7372	19.4249	22.7689	20.323	20.8389	0.611221	-0.710234	0.0269868	1	down	no	no_diff
chr11	61362344	61369509	+	ENSG00000149483	TMEM138	ENST00000381787;ENST00000539776;ENST00000278826;ENST00000540194;ENST00000507563;ENST00000534963;ENST00000545420;ENST00000543594;ENST00000451389;ENST00000423772;ENST00000542946;ENST00000543833	GO:0005773(vacuole);GO:0005774(vacuolar membrane);GO:0005929(cilium);GO:0016020(membrane);GO:0016021(integral component of membrane);GO:0030030(cell projection organization);GO:0042995(cell projection);GO:0060271(cilium assembly);GO:0060271(cilium assembly)	NA	K22867	NA	transmembrane protein 138 [Source:HGNC Symbol;Acc:HGNC:26944]	3.15781	3.4544	3.52983	3.38068	3.50343	1.33559	1.1627	2.00057	1.68986	0.756901	0.0270012	1	up	no	no_diff
chr10	45825594	45853875	-	ENSG00000188234	AGAP4	ENST00000430779;ENST00000618171;ENST00000495243;ENST00000492347;ENST00000616763;ENST00000490752;ENST00000448048	GO:0005096(GTPase activator activity);GO:0005515(protein binding);GO:0005634(nucleus);GO:0043547(positive regulation of GTPase activity);GO:0046872(metal ion binding);GO:0046872(metal ion binding)	NA	NA	NA	ArfGAP with GTPase domain, ankyrin repeat and PH domain 4 [Source:HGNC Symbol;Acc:HGNC:23459]	1.69012	1.14869	0.759593	1.19947	0.547643	1.00734	0.530836	0.695272	1.72518	0.786743	0.0270547	1	up	no	no_diff
chr7	97851688	97972985	-	ENSG00000284707	AC079781	ENST00000641784;ENST00000641315;ENST00000641390	NA	NA	NA	NA	novel transcript	0.443943	0.632325	0.275196	0.450488	1.05239	0.858654	0.527818	0.812955	0.554136	-0.851687	0.0271149	1	down	no	no_diff
chr19	29606283	29617237	+	ENSG00000105171	POP4	ENST00000587232;ENST00000221770;ENST00000585603;ENST00000588551;ENST00000592759;ENST00000586173;ENST00000590688;ENST00000586136;ENST00000592749;ENST00000586823;ENST00000591824	GO:0000171(ribonuclease MRP activity);GO:0000172(ribonuclease MRP complex);GO:0001682(tRNA 5'-leader removal);GO:0003723(RNA binding);GO:0004526(ribonuclease P activity);GO:0004540(ribonuclease activity);GO:0005515(protein binding);GO:0005634(nucleus);GO:0005654(nucleoplasm);GO:0005730(nucleolus);GO:0006364(rRNA processing);GO:0006396(RNA processing);GO:0008033(tRNA processing);GO:0016787(hydrola…	03008(Ribosome biogenesis in eukaryotes);03013(RNA transport);03013(RNA transport)	K03538	EC:3.1.26.5	POP4 homolog, ribonuclease P/MRP subunit [Source:HGNC Symbol;Acc:HGNC:30081]	11.6262	12.12	10.4824	11.4096	7.72999	10.2644	6.2249	8.07311	1.41328	0.499046	0.027335	1	up	no	no_diff
chr7	5925550	5970683	-	ENSG00000155026	RSPH10B	ENST00000542644;ENST00000405415;ENST00000535104;ENST00000404406;ENST00000477641;ENST00000539903	NA	NA	NA	NA	radial spoke head 10 homolog B [Source:HGNC Symbol;Acc:HGNC:27362]	0.169644	0.165162	0.253296	0.196034	0.131732	0.117236	0.0816028	0.11019	1.77905	0.831106	0.0275009	1	up	no	no_diff
chr3	45159774	45160175	-	ENSG00000224094	RPS24P8	ENST00000431490	NA	NA	NA	NA	ribosomal protein S24 pseudogene 8 [Source:HGNC Symbol;Acc:HGNC:37016]	14.6127	13.4484	15.3527	14.4713	10.003	9.91468	10.066	9.99457	1.44791	0.533975	0.0275506	1	up	no	no_diff
chr8	143723933	143738234	-	ENSG00000180921	FAM83H	ENST00000388913;ENST00000650760	GO:0005737(cytoplasm);GO:0005856(cytoskeleton);GO:0019901(protein kinase binding);GO:0030335(positive regulation of cell migration);GO:0031214(biomineral tissue development);GO:0044380(protein localization to cytoskeleton);GO:0045095(keratin filament);GO:0045104(intermediate filament cytoskeleton organization);GO:1990254(keratin filament binding);GO:1990254(keratin filament binding)	NA	NA	NA	family with sequence similarity 83 member H [Source:HGNC Symbol;Acc:HGNC:24797]	19.2523	7.86258	7.80865	11.6412	24.6691	9.05835	32.746	22.1578	0.525375	-0.928579	0.0277895	1	down	no	no_diff
chr3	51957454	51974016	-	ENSG00000090097	PCBP4	ENST00000498822;ENST00000461554;ENST00000471622;ENST00000355852;ENST00000466412;ENST00000468324;ENST00000492809;ENST00000471308;ENST00000490063;ENST00000497390;ENST00000497653;ENST00000489595;ENST00000428823;ENST00000322099;ENST00000461544;ENST00000471358;ENST00000484633	GO:0003676(nucleic acid binding);GO:0003677(DNA binding);GO:0003723(RNA binding);GO:0003730(mRNA 3'-UTR binding);GO:0005737(cytoplasm);GO:0005829(cytosol);GO:0006977(DNA damage response, signal transduction by p53 class mediator resulting in cell cycle arrest);GO:0043488(regulation of mRNA stability);GO:0043488(regulation of mRNA stability)	NA	K21444	NA	poly(rC) binding protein 4 [Source:HGNC Symbol;Acc:HGNC:8652]	2.30071	2.0682	2.78932	2.38608	2.60063	2.76373	7.32928	4.23121	0.563923	-0.82643	0.0278029	1	down	no	no_diff
chr17	28226563	28228065	+	ENSG00000237575	PYY2	ENST00000441253	NA	NA	NA	NA	peptide YY 2 (pseudogene) [Source:HGNC Symbol;Acc:HGNC:9749]	0.404463	0.446573	0.369471	0.406836	0.6394	0.802532	0.830384	0.757439	0.53712	-0.896683	0.0278633	1	down	no	no_diff
chr12	21501781	21518408	+	ENSG00000111711	GOLT1B	ENST00000229314;ENST00000535593;ENST00000542194;ENST00000539025;ENST00000540141;ENST00000631252;ENST00000545113;ENST00000545093;ENST00000539663	GO:0000139(Golgi membrane);GO:0005783(endoplasmic reticulum);GO:0005794(Golgi apparatus);GO:0015031(protein transport);GO:0016020(membrane);GO:0016021(integral component of membrane);GO:0016192(vesicle-mediated transport);GO:0032991(protein-containing complex);GO:0043123(positive regulation of I-kappaB kinase/NF-kappaB signaling);GO:0043123(positive regulation of I-kappaB kinase/NF-kappaB signali…	NA	NA	NA	golgi transport 1B [Source:HGNC Symbol;Acc:HGNC:20175]	5.17284	2.02737	4.49461	3.89828	1.23807	1.40804	3.66474	2.10361	1.85313	0.889965	0.0281155	1	up	no	no_diff
chr2	86440647	86492716	+	ENSG00000115548	KDM3A	ENST00000441719;ENST00000312912;ENST00000409556;ENST00000409064;ENST00000488971;ENST00000463013;ENST00000452034;ENST00000485171;ENST00000427678;ENST00000483866;ENST00000470160;ENST00000491383;ENST00000462197;ENST00000466058;ENST00000498528	GO:0000785(chromatin);GO:0000976(transcription regulatory region sequence-specific DNA binding);GO:0000979(RNA polymerase II core promoter sequence-specific DNA binding);GO:0003700(DNA-binding transcription factor activity);GO:0005506(iron ion binding);GO:0005515(protein binding);GO:0005634(nucleus);GO:0005654(nucleoplasm);GO:0005737(cytoplasm);GO:0006325(chromatin organization);GO:0007283(sperma…	04714(Thermogenesis);04714(Thermogenesis)	K15601	EC:1.14.11.-	lysine demethylase 3A [Source:HGNC Symbol;Acc:HGNC:20815]	9.31052	9.03286	10.3226	9.55532	7.16653	7.6664	7.06417	7.29904	1.30912	0.388598	0.0281189	1	up	no	no_diff
chrX	143508735	143517475	-	ENSG00000189252	SPANXN3	ENST00000370503	NA	NA	NA	NA	SPANX family member N3 [Source:HGNC Symbol;Acc:HGNC:33176]	12.0138	15.5753	15.1228	14.2373	11.3432	10.1117	7.77079	9.7419	1.46145	0.5474	0.0283516	1	up	no	no_diff
chr19	46674275	46717127	-	ENSG00000105287	PRKD2	ENST00000597589;ENST00000291281;ENST00000600194;ENST00000595515;ENST00000593363;ENST00000593492;ENST00000433867;ENST00000595132;ENST00000597088;ENST00000601806;ENST00000597390;ENST00000597641;ENST00000599019;ENST00000599464;ENST00000602155	GO:0000166(nucleotide binding);GO:0001525(angiogenesis);GO:0001938(positive regulation of endothelial cell proliferation);GO:0002250(adaptive immune response);GO:0002376(immune system process);GO:0004672(protein kinase activity);GO:0004674(protein serine/threonine kinase activity);GO:0004697(protein kinase C activity);GO:0005080(protein kinase C binding);GO:0005515(protein binding);GO:0005524(ATP…	04015(Rap1 signaling pathway);04925(Aldosterone synthesis and secretion);04925(Aldosterone synthesis and secretion)	K06070	EC:2.7.11.13	protein kinase D2 [Source:HGNC Symbol;Acc:HGNC:17293]	3.8737	2.11313	2.23012	2.73899	3.68196	4.643	4.33896	4.22131	0.648848	-0.624048	0.0284436	1	down	no	no_diff
chr3	10284419	10285746	+	ENSG00000231177	LINC00852	ENST00000475197;ENST00000538717	NA	NA	NA	NA	long intergenic non-protein coding RNA 852 [Source:HGNC Symbol;Acc:HGNC:29904]	0.592977	0.695168	0.616063	0.634736	0.34836	0.154934	0.485272	0.329522	1.92623	0.945783	0.0284664	1	up	no	no_diff
chr11	554850	560738	-	ENSG00000185522	LMNTD2	ENST00000469990;ENST00000329451;ENST00000441853;ENST00000486629;ENST00000492515	NA	NA	NA	NA	lamin tail domain containing 2 [Source:HGNC Symbol;Acc:HGNC:28561]	1.34023	1.47322	1.58635	1.4666	0.88119	0.963015	1.09933	0.981179	1.49473	0.579886	0.0285186	1	up	no	no_diff
chr3	16802651	17090604	+	ENSG00000154822	PLCL2	ENST00000419842;ENST00000615277;ENST00000460467;ENST00000432376	GO:0002322(B cell proliferation involved in immune response);GO:0002337(B-1a B cell differentiation);GO:0004435(phosphatidylinositol phospholipase C activity);GO:0005737(cytoplasm);GO:0006629(lipid metabolic process);GO:0007165(signal transduction);GO:0007214(gamma-aminobutyric acid signaling pathway);GO:0008081(phosphoric diester hydrolase activity);GO:0016042(lipid catabolic process);GO:0016787…	NA	K15370	NA	phospholipase C like 2 [Source:HGNC Symbol;Acc:HGNC:9064]	10.9863	12.0507	10.689	11.242	6.98009	6.4111	10.5474	7.97952	1.40885	0.494521	0.0287365	1	up	no	no_diff
chr7	18086949	19002416	+	ENSG00000048052	HDAC9	ENST00000406451;ENST00000425071;ENST00000417496;ENST00000476135;ENST00000524023;ENST00000405010;ENST00000411993;ENST00000406072;ENST00000456174;ENST00000622668;ENST00000441542	GO:0000118(histone deacetylase complex);GO:0000122(negative regulation of transcription by RNA polymerase II);GO:0001975(response to amphetamine);GO:0003714(transcription corepressor activity);GO:0004407(histone deacetylase activity);GO:0005080(protein kinase C binding);GO:0005515(protein binding);GO:0005634(nucleus);GO:0005654(nucleoplasm);GO:0005667(transcription factor complex);GO:0005737(cyto…	05034(Alcoholism);05203(Viral carcinogenesis);05203(Viral carcinogenesis)	K11409	EC:3.5.1.98	histone deacetylase 9 [Source:HGNC Symbol;Acc:HGNC:14065]	0.0301894	0.01903	0.0230295	0.024083	0.0496189	0.0344269	0.054304	0.0461166	0.522219	-0.937272	0.0288618	1	down	no	no_diff
chr4	173331695	173335125	-	ENSG00000164104	HMGB2	ENST00000446922;ENST00000296503;ENST00000438704;ENST00000511316;ENST00000506267	GO:0000400(four-way junction DNA binding);GO:0000790(nuclear chromatin);GO:0000793(condensed chromosome);GO:0001158(enhancer sequence-specific DNA binding);GO:0001938(positive regulation of endothelial cell proliferation);GO:0002376(immune system process);GO:0002437(inflammatory response to antigenic stimulus);GO:0003677(DNA binding);GO:0003684(damaged DNA binding);GO:0003690(double-stranded DNA …	NA	K11295	NA	high mobility group box 2 [Source:HGNC Symbol;Acc:HGNC:5000]	67.5492	45.6041	41.9739	51.7091	37.0874	39.0987	37.9604	38.0488	1.35902	0.442565	0.0289571	1	up	no	no_diff
chr7	1815804	2242215	-	ENSG00000286192	AC069288	ENST00000651235	NA	NA	NA	NA	Novel protein	0.905182	0.416532	0.282054	0.534589	0.273695	0.322202	0.281306	0.292401	1.82827	0.870483	0.0289747	1	up	no	no_diff
chr6	33075990	33089696	+	ENSG00000223865	HLA-DPB1	ENST00000418931;ENST00000469120;ENST00000488575;ENST00000471184;ENST00000478189;ENST00000498038	GO:0000139(Golgi membrane);GO:0002376(immune system process);GO:0002504(antigen processing and presentation of peptide or polysaccharide antigen via MHC class II);GO:0005764(lysosome);GO:0005765(lysosomal membrane);GO:0005768(endosome);GO:0005783(endoplasmic reticulum);GO:0005789(endoplasmic reticulum membrane);GO:0005794(Golgi apparatus);GO:0005886(plasma membrane);GO:0006955(immune response);GO…	04145(Phagosome);04514(Cell adhesion molecules (CAMs));04612(Antigen processing and presentation);04640(Hematopoietic cell lineage);04658(Th1 and Th2 cell differentiation);04659(Th17 cell differentiation);04672(Intestinal immune network for IgA production);04940(Type I diabetes mellitus);05140(Leishmaniasis);05145(Toxoplasmosis);05150(Staphylococcus aureus infection);05152(Tuberculosis);05164(Inf…	K06752	NA	major histocompatibility complex, class II, DP beta 1 [Source:HGNC Symbol;Acc:HGNC:4940]	0.259527	0.289189	0.346877	0.298531	0.150222	0.136341	0.23424	0.173601	1.71964	0.782107	0.0290364	1	up	no	no_diff
chr17	42124976	42155044	-	ENSG00000108774	RAB5C	ENST00000393860;ENST00000346213;ENST00000551338;ENST00000550013;ENST00000550406;ENST00000546881;ENST00000550504	GO:0000166(nucleotide binding);GO:0003924(GTPase activity);GO:0005515(protein binding);GO:0005525(GTP binding);GO:0005765(lysosomal membrane);GO:0005768(endosome);GO:0005769(early endosome);GO:0005811(lipid droplet);GO:0005886(plasma membrane);GO:0006886(intracellular protein transport);GO:0015031(protein transport);GO:0016020(membrane);GO:0019003(GDP binding);GO:0030100(regulation of endocytosis…	04014(Ras signaling pathway);04144(Endocytosis);04145(Phagosome);04962(Vasopressin-regulated water reabsorption);05146(Amoebiasis);05152(Tuberculosis);05152(Tuberculosis)	K07889	NA	RAB5C, member RAS oncogene family [Source:HGNC Symbol;Acc:HGNC:9785]	17.8249	16.1273	17.1138	17.022	8.20384	8.46214	17.0852	11.2504	1.51302	0.597428	0.0291893	1	up	no	no_diff
chr16	16232528	16294811	+	ENSG00000103226	NOMO3	ENST00000399336;ENST00000573635;ENST00000576589;ENST00000572932;ENST00000576269;ENST00000571167;ENST00000570346;ENST00000576427;ENST00000572033;ENST00000570732;ENST00000575225;ENST00000574894;ENST00000263012;ENST00000576460;ENST00000574157	GO:0003674(molecular_function);GO:0005575(cellular_component);GO:0005789(endoplasmic reticulum membrane);GO:0008150(biological_process);GO:0016020(membrane);GO:0016021(integral component of membrane);GO:0030246(carbohydrate binding);GO:0030246(carbohydrate binding)	NA	NA	NA	NODAL modulator 3 [Source:HGNC Symbol;Acc:HGNC:25242]	1.65326	1.41056	1.80995	1.62459	2.39001	1.99065	2.72962	2.3701	0.685454	-0.544868	0.029901	1	down	no	no_diff
chr9	108626833	108627150	+	ENSG00000169253	AL669983	ENST00000306634	NA	NA	NA	NA	ribosomal protein L36 (RPL36) pseudogene	1.34375	1.21847	1.97344	1.51189	1.90465	2.8234	4.28387	3.00397	0.503296	-0.990522	0.0300485	1	down	no	no_diff
chr12	55901413	55932618	-	ENSG00000170473	PYM1	ENST00000302533;ENST00000398213;ENST00000408946;ENST00000557259;ENST00000454792;ENST00000549939;ENST00000547925	GO:0000184(nuclear-transcribed mRNA catabolic process, nonsense-mediated decay);GO:0003723(RNA binding);GO:0005515(protein binding);GO:0005634(nucleus);GO:0005654(nucleoplasm);GO:0005730(nucleolus);GO:0005737(cytoplasm);GO:0005829(cytosol);GO:0006417(regulation of translation);GO:0030054(cell junction);GO:0035145(exon-exon junction complex);GO:0043022(ribosome binding);GO:0045727(positive regulat…	03013(RNA transport);03015(mRNA surveillance pathway);03015(mRNA surveillance pathway)	K14294	NA	PYM homolog 1, exon junction complex associated factor [Source:HGNC Symbol;Acc:HGNC:30258]	18.9476	17.9003	18.5977	18.4819	32.7392	19.0352	29.2105	26.995	0.684641	-0.54658	0.030333	1	down	no	no_diff
chr6	109366514	109382467	-	ENSG00000135535	CD164	ENST00000310786;ENST00000324953;ENST00000499860;ENST00000415861;ENST00000504373;ENST00000506649;ENST00000275080;ENST00000413644;ENST00000512821;ENST00000512212	GO:0005515(protein binding);GO:0005576(extracellular region);GO:0005764(lysosome);GO:0005765(lysosomal membrane);GO:0005768(endosome);GO:0005886(plasma membrane);GO:0005887(integral component of plasma membrane);GO:0006955(immune response);GO:0007155(cell adhesion);GO:0007157(heterophilic cell-cell adhesion via plasma membrane cell adhesion molecules);GO:0007162(negative regulation of cell adhesi…	04142(Lysosome);04142(Lysosome)	K06546	NA	CD164 molecule [Source:HGNC Symbol;Acc:HGNC:1632]	8.63885	7.59518	7.9321	8.05537	4.65609	7.78524	4.46723	5.63619	1.42922	0.515232	0.0303866	1	up	no	no_diff
chr22	50343304	50445090	+	ENSG00000100239	PPP6R2	ENST00000401672;ENST00000216061;ENST00000395744;ENST00000612753;ENST00000359139;ENST00000470046;ENST00000395741;ENST00000473283;ENST00000427222	GO:0005515(protein binding);GO:0005737(cytoplasm);GO:0005829(cytosol);GO:0043231(intracellular membrane-bounded organelle);GO:0043231(intracellular membrane-bounded organelle)	NA	K15500	NA	protein phosphatase 6 regulatory subunit 2 [Source:HGNC Symbol;Acc:HGNC:19253]	5.56082	5.58072	4.90336	5.3483	7.15795	7.96132	7.45886	7.52604	0.710639	-0.492811	0.0306139	1	down	no	no_diff
chr10	131966455	131982013	-	ENSG00000176171	BNIP3	ENST00000633835;ENST00000540159;ENST00000368636;ENST00000631806	GO:0000422(autophagy of mitochondrion);GO:0001666(response to hypoxia);GO:0005515(protein binding);GO:0005634(nucleus);GO:0005635(nuclear envelope);GO:0005654(nucleoplasm);GO:0005737(cytoplasm);GO:0005739(mitochondrion);GO:0005740(mitochondrial envelope);GO:0005741(mitochondrial outer membrane);GO:0005783(endoplasmic reticulum);GO:0006915(apoptotic process);GO:0008219(cell death);GO:0008626(granz…	04068(FoxO signaling pathway);04137(Mitophagy - animal);04140(Autophagy - animal);05134(Legionellosis);05134(Legionellosis)	NA	NA	BCL2 interacting protein 3 [Source:HGNC Symbol;Acc:HGNC:1084]	11.6294	9.7524	9.58236	10.3214	6.70395	8.62835	7.48048	7.60426	1.35731	0.440755	0.0309514	1	up	no	no_diff
chr3	160227454	160449829	-	ENSG00000248710	AC079594	ENST00000483754	GO:0005813(centrosome);GO:0005929(cilium);GO:0008270(zinc ion binding);GO:0030992(intraciliary transport particle B);GO:0046872(metal ion binding)	NA	NA	NA	novel tripartite motif-containing 59 (TRIM59) and intraflagellar transport 80 homolog (Chlamydomonas) (IFT80) protein	0.400649	0.508478	0.283662	0.397596	0.744294	0.813332	0.520229	0.692618	0.574048	-0.800756	0.0309882	1	down	no	no_diff
chr1	111989770	111998842	+	ENSG00000231437	LINC01750	ENST00000442751;ENST00000438293;ENST00000428461	NA	NA	NA	NA	long intergenic non-protein coding RNA 1750 [Source:HGNC Symbol;Acc:HGNC:52538]	0.452712	0.630099	0.419067	0.500626	0.189842	0.310989	0.369587	0.290139	1.72547	0.786988	0.0310752	1	up	no	no_diff
chr8	63168553	63212786	+	ENSG00000185728	YTHDF3	ENST00000539294;ENST00000621957;ENST00000617200;ENST00000621413;ENST00000623280;ENST00000617952;ENST00000613853;ENST00000517371;ENST00000612880;ENST00000518373;ENST00000519428;ENST00000522282;ENST00000619337	GO:0003723(RNA binding);GO:0005515(protein binding);GO:0005737(cytoplasm);GO:0005829(cytosol);GO:0043022(ribosome binding);GO:0045727(positive regulation of translation);GO:0045948(positive regulation of translational initiation);GO:0061157(mRNA destabilization);GO:1990247(N6-methyladenosine-containing RNA binding);GO:1990247(N6-methyladenosine-containing RNA binding)	NA	K20102	NA	YTH N6-methyladenosine RNA binding protein 3 [Source:HGNC Symbol;Acc:HGNC:26465]	13.6539	13.1819	13.6322	13.4893	14.0815	11.8516	49.5602	25.1644	0.536048	-0.899565	0.0311266	1	down	no	no_diff
chr6	30743199	30744548	-	ENSG00000137331	IER3	ENST00000259874;ENST00000376377	GO:0005515(protein binding);GO:0005634(nucleus);GO:0005829(cytosol);GO:0006915(apoptotic process);GO:0009653(anatomical structure morphogenesis);GO:0014066(regulation of phosphatidylinositol 3-kinase signaling);GO:0016020(membrane);GO:0016021(integral component of membrane);GO:0043066(negative regulation of apoptotic process);GO:2001020(regulation of response to DNA damage stimulus);GO:2001020(re…	NA	NA	NA	immediate early response 3 [Source:HGNC Symbol;Acc:HGNC:5392]	50.9147	47.6921	53.711	50.7726	30.988	44.0924	37.222	37.4341	1.35632	0.439696	0.0313537	1	up	no	no_diff
chr3	157146508	157160760	-	ENSG00000163660	CCNL1	ENST00000471247;ENST00000474539;ENST00000295925;ENST00000461804;ENST00000476744;ENST00000295926;ENST00000479596;ENST00000481173;ENST00000477127;ENST00000464316;ENST00000495471;ENST00000467081;ENST00000476367;ENST00000465947;ENST00000464679;ENST00000471044;ENST00000631619;ENST00000483789;ENST00000470121;ENST00000475298;ENST00000479052;ENST00000478454;ENST00000466101;ENST00000468977;ENST00000467849…	GO:0000079(regulation of cyclin-dependent protein serine/threonine kinase activity);GO:0005515(protein binding);GO:0005634(nucleus);GO:0005654(nucleoplasm);GO:0006355(regulation of transcription, DNA-templated);GO:0006357(regulation of transcription by RNA polymerase II);GO:0006396(RNA processing);GO:0016538(cyclin-dependent protein serine/threonine kinase regulator activity);GO:0016607(nuclear s…	NA	NA	NA	cyclin L1 [Source:HGNC Symbol;Acc:HGNC:20569]	4.69661	11.2789	5.00412	6.9932	12.1879	10.5421	10.6711	11.1337	0.628111	-0.670908	0.0316215	1	down	no	no_diff
chr15	75346955	75357114	+	ENSG00000140398	NEIL1	ENST00000355059;ENST00000569506;ENST00000567393;ENST00000567547;ENST00000561643;ENST00000564951;ENST00000564784;ENST00000564500;ENST00000569390;ENST00000567005;ENST00000565121;ENST00000567657;ENST00000568519;ENST00000567681;ENST00000569758;ENST00000568059;ENST00000566752;ENST00000564738;ENST00000564257;ENST00000569035;ENST00000565051	GO:0003676(nucleic acid binding);GO:0003677(DNA binding);GO:0003684(damaged DNA binding);GO:0003824(catalytic activity);GO:0003906(DNA-(apurinic or apyrimidinic site) endonuclease activity);GO:0005634(nucleus);GO:0005654(nucleoplasm);GO:0005694(chromosome);GO:0005737(cytoplasm);GO:0005815(microtubule organizing center);GO:0005856(cytoskeleton);GO:0006281(DNA repair);GO:0006284(base-excision repai…	03410(Base excision repair);03410(Base excision repair)	K10567	4.2.99.18;EC:3.2.2.-	nei like DNA glycosylase 1 [Source:HGNC Symbol;Acc:HGNC:18448]	2.27283	2.29349	2.20805	2.25813	1.67527	1.49679	1.75155	1.64121	1.37589	0.460369	0.0319766	1	up	no	no_diff
chrX	101345659	101348749	-	ENSG00000126953	TIMM8A	ENST00000647359;ENST00000372902;ENST00000480575;ENST00000645279;ENST00000644112;ENST00000647480	GO:0005515(protein binding);GO:0005739(mitochondrion);GO:0005743(mitochondrial inner membrane);GO:0005758(mitochondrial intermembrane space);GO:0007399(nervous system development);GO:0015031(protein transport);GO:0016020(membrane);GO:0046872(metal ion binding);GO:0072321(chaperone-mediated protein transport);GO:0072321(chaperone-mediated protein transport)	NA	NA	NA	translocase of inner mitochondrial membrane 8A [Source:HGNC Symbol;Acc:HGNC:11817]	31.5619	38.0508	29.684	33.0989	35.529	12.7962	13.1829	20.5027	1.61437	0.690968	0.0319784	1	up	no	no_diff
chr15	56005715	56007176	-	ENSG00000230183	CNOT6LP1	ENST00000559681	NA	NA	NA	NA	CCR4-NOT transcription complex subunit 6-like pseudogene 1 [Source:HGNC Symbol;Acc:HGNC:32355]	1.48789	1.9829	1.5473	1.67269	2.88314	2.02983	3.10657	2.67318	0.625732	-0.676383	0.0321269	1	down	no	no_diff
chr10	100969518	100985871	+	ENSG00000095539	SEMA4G	ENST00000370250;ENST00000519649;ENST00000613292;ENST00000521006;ENST00000210633;ENST00000484128;ENST00000518124;ENST00000519756;ENST00000518948;ENST00000517724	GO:0001755(neural crest cell migration);GO:0005515(protein binding);GO:0005615(extracellular space);GO:0005886(plasma membrane);GO:0005887(integral component of plasma membrane);GO:0007275(multicellular organism development);GO:0007399(nervous system development);GO:0016020(membrane);GO:0016021(integral component of membrane);GO:0030154(cell differentiation);GO:0030215(semaphorin receptor binding…	04360(Axon guidance);04360(Axon guidance)	K06521	NA	semaphorin 4G [Source:HGNC Symbol;Acc:HGNC:10735]	1.87053	2.35322	2.21662	2.14679	3.56757	4.11699	2.14226	3.27561	0.655386	-0.609583	0.032147	1	down	no	no_diff
chr19	5680604	5688523	+	ENSG00000167733	HSD11B1L	ENST00000339423;ENST00000301382;ENST00000577917;ENST00000581423;ENST00000578046;ENST00000616276;ENST00000581893;ENST00000584904;ENST00000577257;ENST00000423665;ENST00000577920;ENST00000577701;ENST00000581521;ENST00000579562;ENST00000579559;ENST00000581773;ENST00000578832;ENST00000578167;ENST00000342970;ENST00000422535;ENST00000583928;ENST00000582346;ENST00000411793	GO:0005576(extracellular region);GO:0005654(nucleoplasm);GO:0016491(oxidoreductase activity);GO:0043231(intracellular membrane-bounded organelle);GO:0055114(oxidation-reduction process);GO:0055114(oxidation-reduction process)	NA	NA	NA	hydroxysteroid 11-beta dehydrogenase 1 like [Source:HGNC Symbol;Acc:HGNC:30419]	11.9065	5.52871	4.57598	7.33707	3.25806	5.82583	4.31329	4.46573	1.64297	0.716309	0.0322175	1	up	no	no_diff
chr8	43034194	43085788	+	ENSG00000168522	FNTA	ENST00000524546;ENST00000302279;ENST00000525099;ENST00000526755;ENST00000533383;ENST00000527153;ENST00000525699;ENST00000533336;ENST00000529687;ENST00000528400;ENST00000531266;ENST00000533998;ENST00000533368	GO:0004659(prenyltransferase activity);GO:0004660(protein farnesyltransferase activity);GO:0004661(protein geranylgeranyltransferase activity);GO:0004662(CAAX-protein geranylgeranyltransferase activity);GO:0004663(Rab geranylgeranyltransferase activity);GO:0005515(protein binding);GO:0005737(cytoplasm);GO:0005829(cytosol);GO:0005875(microtubule associated complex);GO:0005886(plasma membrane);GO:0…	00900(Terpenoid backbone biosynthesis);00900(Terpenoid backbone biosynthesis)	NA	NA	farnesyltransferase, CAAX box, alpha [Source:HGNC Symbol;Acc:HGNC:3782]	3.08379	3.38611	5.23884	3.90291	2.77411	2.5436	2.90405	2.74058	1.42412	0.510067	0.0325273	1	up	no	no_diff
chr17	41688885	41692668	+	ENSG00000173812	EIF1	ENST00000482111;ENST00000462917;ENST00000310837;ENST00000469257;ENST00000586699;ENST00000469308;ENST00000591776	GO:0003723(RNA binding);GO:0003743(translation initiation factor activity);GO:0005515(protein binding);GO:0005634(nucleus);GO:0005737(cytoplasm);GO:0006412(translation);GO:0006413(translational initiation);GO:0006446(regulation of translational initiation);GO:0008135(translation factor activity, RNA binding);GO:0009048(dosage compensation by inactivation of X chromosome);GO:0016282(eukaryotic 43S…	03013(RNA transport);03013(RNA transport)	K03113	NA	eukaryotic translation initiation factor 1 [Source:HGNC Symbol;Acc:HGNC:3249]	42.4017	16.3706	36.4152	31.7292	40.405	47.1757	64.4621	50.6809	0.626057	-0.675634	0.0326526	1	down	no	no_diff
chr6	134169246	134318112	-	ENSG00000118515	SGK1	ENST00000413996;ENST00000477460;ENST00000531782;ENST00000490149;ENST00000461976;ENST00000367855;ENST00000474427;ENST00000475882;ENST00000534658;ENST00000367857;ENST00000237305;ENST00000532856;ENST00000473704;ENST00000472859;ENST00000530421;ENST00000524764;ENST00000525877	GO:0000166(nucleotide binding);GO:0001558(regulation of cell growth);GO:0004672(protein kinase activity);GO:0004674(protein serine/threonine kinase activity);GO:0004712(protein serine/threonine/tyrosine kinase activity);GO:0005246(calcium channel regulator activity);GO:0005515(protein binding);GO:0005524(ATP binding);GO:0005634(nucleus);GO:0005737(cytoplasm);GO:0005739(mitochondrion);GO:0005783(e…	04068(FoxO signaling pathway);04150(mTOR signaling pathway);04151(PI3K-Akt signaling pathway);04960(Aldosterone-regulated sodium reabsorption);04960(Aldosterone-regulated sodium reabsorption)	NA	NA	serum/glucocorticoid regulated kinase 1 [Source:HGNC Symbol;Acc:HGNC:10810]	0.293055	0.291011	0.310011	0.298026	0.234988	0.143394	0.192693	0.190359	1.5656	0.646717	0.0327465	1	up	no	no_diff
chr3	53088483	53130453	-	ENSG00000163933	RFT1	ENST00000296292;ENST00000471158;ENST00000467048;ENST00000394738	GO:0005319(lipid transporter activity);GO:0005789(endoplasmic reticulum membrane);GO:0006869(lipid transport);GO:0008643(carbohydrate transport);GO:0016020(membrane);GO:0016021(integral component of membrane);GO:0034203(glycolipid translocation);GO:0034203(glycolipid translocation)	NA	K06316	NA	RFT1 homolog [Source:HGNC Symbol;Acc:HGNC:30220]	2.56893	2.61398	2.6104	2.59777	2.6633	3.16129	7.08563	4.3034	0.603654	-0.728205	0.0327682	1	down	no	no_diff
chr5	60873831	60945073	-	ENSG00000049167	ERCC8	ENST00000462279;ENST00000265038;ENST00000439176;ENST00000477893;ENST00000643708;ENST00000647431;ENST00000643034;ENST00000495985;ENST00000381118;ENST00000497892	GO:0000109(nucleotide-excision repair complex);GO:0000209(protein polyubiquitination);GO:0004842(ubiquitin-protein transferase activity);GO:0005515(protein binding);GO:0005634(nucleus);GO:0005654(nucleoplasm);GO:0005737(cytoplasm);GO:0006281(DNA repair);GO:0006283(transcription-coupled nucleotide-excision repair);GO:0006289(nucleotide-excision repair);GO:0006974(cellular response to DNA damage st…	03420(Nucleotide excision repair);04120(Ubiquitin mediated proteolysis);04120(Ubiquitin mediated proteolysis)	NA	NA	ERCC excision repair 8, CSA ubiquitin ligase complex subunit [Source:HGNC Symbol;Acc:HGNC:3439]	1.49402	1.49859	1.88234	1.62498	1.59731	0.801774	0.652503	1.01719	1.59752	0.67583	0.0328407	1	up	no	no_diff
chr16	69118010	69132578	-	ENSG00000168802	CHTF8	ENST00000448552;ENST00000519534;ENST00000523421;ENST00000518041;ENST00000522091;ENST00000398235;ENST00000522497;ENST00000567763	GO:0003677(DNA binding);GO:0003689(DNA clamp loader activity);GO:0005634(nucleus);GO:0006260(DNA replication);GO:0007049(cell cycle);GO:0007064(mitotic sister chromatid cohesion);GO:0031390(Ctf18 RFC-like complex);GO:0043142(single-stranded DNA-dependent ATPase activity);GO:1900264(positive regulation of DNA-directed DNA polymerase activity);GO:1900264(positive regulation of DNA-directed DNA poly…	NA	K11270	NA	chromosome transmission fidelity factor 8 [Source:HGNC Symbol;Acc:HGNC:24353]	28.2598	35.8418	38.7769	34.2928	49.0606	44.2842	47.486	46.9436	0.730511	-0.453022	0.032891	1	down	no	no_diff
chr3	53846568	53865794	+	ENSG00000056736	IL17RB	ENST00000475124;ENST00000288167;ENST00000494338	GO:0001558(regulation of cell growth);GO:0004896(cytokine receptor activity);GO:0005576(extracellular region);GO:0005737(cytoplasm);GO:0005886(plasma membrane);GO:0005887(integral component of plasma membrane);GO:0006952(defense response);GO:0009986(cell surface);GO:0016020(membrane);GO:0016021(integral component of membrane);GO:0019221(cytokine-mediated signaling pathway);GO:0030368(interleukin-…	04060(Cytokine-cytokine receptor interaction);04657(IL-17 signaling pathway);04657(IL-17 signaling pathway)	K05165	NA	interleukin 17 receptor B [Source:HGNC Symbol;Acc:HGNC:18015]	5.27616	1.07908	1.34187	2.5657	1.18226	1.32471	1.37816	1.29504	1.98117	0.986355	0.0331792	1	up	no	no_diff
chr10	98383565	98415182	-	ENSG00000119943	PYROXD2	ENST00000483923;ENST00000494941;ENST00000464808;ENST00000462874;ENST00000370575	GO:0005515(protein binding);GO:0016491(oxidoreductase activity);GO:0055114(oxidation-reduction process);GO:0055114(oxidation-reduction process)	NA	NA	NA	pyridine nucleotide-disulphide oxidoreductase domain 2 [Source:HGNC Symbol;Acc:HGNC:23517]	0.155941	0.296393	0.26763	0.239988	0.123154	0.13927	0.142423	0.134949	1.77836	0.830551	0.0332542	1	up	no	no_diff
chr1	161039251	161045977	-	ENSG00000158773	USF1	ENST00000472217;ENST00000368021;ENST00000473969;ENST00000534633;ENST00000491629;ENST00000368020;ENST00000528768;ENST00000496363	GO:0000430(regulation of transcription from RNA polymerase II promoter by glucose);GO:0000432(positive regulation of transcription from RNA polymerase II promoter by glucose);GO:0000790(nuclear chromatin);GO:0000981(DNA-binding transcription factor activity, RNA polymerase II-specific);GO:0001666(response to hypoxia);GO:0003677(DNA binding);GO:0003690(double-stranded DNA binding);GO:0003700(DNA-b…	NA	K09106	NA	upstream transcription factor 1 [Source:HGNC Symbol;Acc:HGNC:12593]	24.7172	21.7937	38.1223	28.211	39.3446	43.0417	40.1586	40.8483	0.69063	-0.534015	0.0332554	1	down	no	no_diff
chr6	5997999	6007605	-	ENSG00000124785	NRN1	ENST00000616243;ENST00000244766;ENST00000622188;ENST00000495850	GO:0005576(extracellular region);GO:0005615(extracellular space);GO:0005886(plasma membrane);GO:0007399(nervous system development);GO:0016020(membrane);GO:0030054(cell junction);GO:0031225(anchored component of membrane);GO:0032281(AMPA glutamate receptor complex);GO:0042803(protein homodimerization activity);GO:0045202(synapse);GO:0046658(anchored component of plasma membrane);GO:0046982(protei…	NA	NA	NA	neuritin 1 [Source:HGNC Symbol;Acc:HGNC:17972]	140.041	98.7367	112.046	116.941	62.6705	98.7257	94.9196	85.4386	1.36872	0.452823	0.0333323	1	up	no	no_diff
chr21	29024255	29024890	-	ENSG00000273254	AF129075	ENST00000608809	NA	NA	NA	NA	novel transcript, antisense to USP16	0.968663	1.48708	1.34893	1.26823	0.453476	0.673637	0.938239	0.688451	1.84214	0.881386	0.0338994	1	up	no	no_diff
chr16	31083425	31089628	-	ENSG00000151006	PRSS53	ENST00000486499;ENST00000492427;ENST00000280606	GO:0004252(serine-type endopeptidase activity);GO:0005576(extracellular region);GO:0005737(cytoplasm);GO:0006508(proteolysis);GO:0008233(peptidase activity);GO:0008236(serine-type peptidase activity);GO:0016787(hydrolase activity);GO:0016787(hydrolase activity)	NA	NA	NA	serine protease 53 [Source:HGNC Symbol;Acc:HGNC:34407]	0.936925	1.19075	1.31791	1.14853	0.970448	0.754035	0.558204	0.760896	1.50944	0.594013	0.0339324	1	up	no	no_diff
chr4	2930561	2934834	-	ENSG00000109736	MFSD10	ENST00000507555;ENST00000329687;ENST00000514800;ENST00000503596;ENST00000509676;ENST00000355443;ENST00000507272;ENST00000514031;ENST00000508276;ENST00000512781	GO:0006915(apoptotic process);GO:0008493(tetracycline transmembrane transporter activity);GO:0008514(organic anion transmembrane transporter activity);GO:0015904(tetracycline transport);GO:0016020(membrane);GO:0016021(integral component of membrane);GO:0030659(cytoplasmic vesicle membrane);GO:0031526(brush border membrane);GO:0043252(sodium-independent organic anion transport);GO:0055085(transmem…	NA	NA	NA	major facilitator superfamily domain containing 10 [Source:HGNC Symbol;Acc:HGNC:16894]	3.81182	5.08308	4.59455	4.49648	3.51095	3.27986	2.89356	3.22813	1.39291	0.478101	0.034142	1	up	no	no_diff
chr22	18605815	18611919	-	ENSG00000275793	RIMBP3	ENST00000619918	GO:0002177(manchette);GO:0005515(protein binding);GO:0005634(nucleus);GO:0005737(cytoplasm);GO:0005856(cytoskeleton);GO:0007283(spermatogenesis);GO:0007286(spermatid development);GO:0009566(fertilization);GO:0030154(cell differentiation);GO:0030156(benzodiazepine receptor binding)	NA	NA	NA	RIMS binding protein 3 [Source:HGNC Symbol;Acc:HGNC:29344]	1.23416	1.56649	1.84222	1.54762	2.43138	2.28746	2.0944	2.27108	0.681448	-0.553324	0.0342746	1	down	no	no_diff
chrX	155071420	155123074	+	ENSG00000185515	BRCC3	ENST00000369462;ENST00000330045;ENST00000453705;ENST00000340647;ENST00000369459;ENST00000399026;ENST00000399042;ENST00000630295;ENST00000620502;ENST00000411985	GO:0000151(ubiquitin ligase complex);GO:0000152(nuclear ubiquitin ligase complex);GO:0000922(spindle pole);GO:0004843(thiol-dependent ubiquitin-specific protease activity);GO:0005515(protein binding);GO:0005634(nucleus);GO:0005654(nucleoplasm);GO:0005737(cytoplasm);GO:0005829(cytosol);GO:0005856(cytoskeleton);GO:0006281(DNA repair);GO:0006302(double-strand break repair);GO:0006303(double-strand b…	03440(Homologous recombination);04621(NOD-like receptor signaling pathway);04621(NOD-like receptor signaling pathway)	K11864	EC:3.4.19.-	BRCA1/BRCA2-containing complex subunit 3 [Source:HGNC Symbol;Acc:HGNC:24185]	18.005	12.3244	14.5908	14.9734	21.8728	42.5767	12.1858	25.5451	0.586154	-0.770648	0.0343449	1	down	no	no_diff
chr14	75131469	75176612	-	ENSG00000170348	TMED10	ENST00000555873;ENST00000303575;ENST00000556969;ENST00000555036;ENST00000555085;ENST00000557670;ENST00000622441	GO:0000139(Golgi membrane);GO:0001822(kidney development);GO:0005515(protein binding);GO:0005783(endoplasmic reticulum);GO:0005789(endoplasmic reticulum membrane);GO:0005793(endoplasmic reticulum-Golgi intermediate compartment);GO:0005794(Golgi apparatus);GO:0005801(cis-Golgi network);GO:0005886(plasma membrane);GO:0006886(intracellular protein transport);GO:0006888(endoplasmic reticulum to Golgi…	NA	K20352	NA	transmembrane p24 trafficking protein 10 [Source:HGNC Symbol;Acc:HGNC:16998]	29.6201	27.7639	26.264	27.8827	27.6793	18.5018	12.7126	19.6312	1.42032	0.506218	0.0343651	1	up	no	no_diff
chr3	184380073	184390736	+	ENSG00000090539	CHRD	ENST00000460627;ENST00000470150;ENST00000485883;ENST00000204604;ENST00000450923;ENST00000464833;ENST00000486066;ENST00000461120;ENST00000356534;ENST00000482014;ENST00000482805;ENST00000459711;ENST00000461684;ENST00000496527;ENST00000448472	GO:0001501(skeletal system development);GO:0001649(osteoblast differentiation);GO:0001702(gastrulation with mouth forming second);GO:0001707(mesoderm formation);GO:0002053(positive regulation of mesenchymal cell proliferation);GO:0005515(protein binding);GO:0005576(extracellular region);GO:0005615(extracellular space);GO:0007275(multicellular organism development);GO:0007389(pattern specification…	04350(TGF-beta signaling pathway);04350(TGF-beta signaling pathway)	K04657	NA	chordin [Source:HGNC Symbol;Acc:HGNC:1949]	0.186469	0.206265	0.16299	0.185241	0.339918	0.361348	0.234667	0.311978	0.593764	-0.752039	0.0345208	1	down	no	no_diff
chr6	11183298	11382348	-	ENSG00000111859	NEDD9	ENST00000379446;ENST00000620854;ENST00000448183;ENST00000459670;ENST00000505589;ENST00000379433;ENST00000504634;ENST00000468612	GO:0000922(spindle pole);GO:0005515(protein binding);GO:0005634(nucleus);GO:0005654(nucleoplasm);GO:0005737(cytoplasm);GO:0005794(Golgi apparatus);GO:0005819(spindle);GO:0005829(cytosol);GO:0005856(cytoskeleton);GO:0005886(plasma membrane);GO:0005925(focal adhesion);GO:0005938(cell cortex);GO:0007010(cytoskeleton organization);GO:0007049(cell cycle);GO:0007155(cell adhesion);GO:0007165(signal tra…	NA	K16832	NA	neural precursor cell expressed, developmentally down-regulated 9 [Source:HGNC Symbol;Acc:HGNC:7733]	1.64054	1.70183	1.72327	1.68854	0.886702	1.06209	1.58406	1.17762	1.43387	0.51991	0.0346291	1	up	no	no_diff
chr12	7188685	7218574	+	ENSG00000139197	PEX5	ENST00000412720;ENST00000420616;ENST00000266563;ENST00000266564;ENST00000544456;ENST00000545220;ENST00000434354;ENST00000535486;ENST00000536841;ENST00000545845;ENST00000539304;ENST00000537873;ENST00000536883;ENST00000541850;ENST00000455147;ENST00000542539;ENST00000396637	GO:0000038(very long-chain fatty acid metabolic process);GO:0000268(peroxisome targeting sequence binding);GO:0001764(neuron migration);GO:0005052(peroxisome matrix targeting signal-1 binding);GO:0005515(protein binding);GO:0005737(cytoplasm);GO:0005739(mitochondrion);GO:0005777(peroxisome);GO:0005778(peroxisomal membrane);GO:0005794(Golgi apparatus);GO:0005829(cytosol);GO:0006625(protein targeti…	04146(Peroxisome);04146(Peroxisome)	K13342	NA	peroxisomal biogenesis factor 5 [Source:HGNC Symbol;Acc:HGNC:9719]	1.6072	1.26901	1.45133	1.44251	1.6896	1.9335	3.02205	2.21505	0.651232	-0.618757	0.0347177	1	down	no	no_diff
chr22	26560526	26561088	+	ENSG00000213707	HMGB1P10	ENST00000395823	NA	NA	NA	NA	high mobility group box 1 pseudogene 10 [Source:HGNC Symbol;Acc:HGNC:4994]	5.68388	4.31395	3.56636	4.52139	8.37345	9.59067	4.69828	7.55413	0.598533	-0.740498	0.0347474	1	down	no	no_diff
chr19	45668221	45683722	+	ENSG00000010310	GIPR	ENST00000590918;ENST00000652180;ENST00000591322;ENST00000585889;ENST00000588816;ENST00000304207;ENST00000591224;ENST00000263281	GO:0002029(desensitization of G protein-coupled receptor signaling pathway);GO:0004888(transmembrane signaling receptor activity);GO:0004930(G protein-coupled receptor activity);GO:0005515(protein binding);GO:0005886(plasma membrane);GO:0006091(generation of precursor metabolites and energy);GO:0007165(signal transduction);GO:0007166(cell surface receptor signaling pathway);GO:0007186(G protein-c…	04024(cAMP signaling pathway);04080(Neuroactive ligand-receptor interaction);04080(Neuroactive ligand-receptor interaction)	K04580	NA	gastric inhibitory polypeptide receptor [Source:HGNC Symbol;Acc:HGNC:4271]	0.453585	0.411259	0.544024	0.469623	0.515325	1.10253	0.734646	0.784166	0.598882	-0.739656	0.0348635	1	down	no	no_diff
chr16	1962058	1964841	-	ENSG00000140988	RPS2	ENST00000527871;ENST00000526586;ENST00000527826;ENST00000533161;ENST00000531065;ENST00000526522;ENST00000530225;ENST00000533872;ENST00000343262;ENST00000529806;ENST00000526908;ENST00000534461;ENST00000527302;ENST00000532746;ENST00000563194;ENST00000533186	GO:0000184(nuclear-transcribed mRNA catabolic process, nonsense-mediated decay);GO:0003723(RNA binding);GO:0003729(mRNA binding);GO:0003735(structural constituent of ribosome);GO:0005515(protein binding);GO:0005634(nucleus);GO:0005654(nucleoplasm);GO:0005829(cytosol);GO:0005840(ribosome);GO:0005925(focal adhesion);GO:0006364(rRNA processing);GO:0006412(translation);GO:0006413(translational initia…	03010(Ribosome);03010(Ribosome)	K02981	NA	ribosomal protein S2 [Source:HGNC Symbol;Acc:HGNC:10404]	312.987	311.515	299.439	307.98	466.136	473.025	323.518	420.893	0.731731	-0.450615	0.0351742	1	down	no	no_diff
chr20	35648925	35664956	-	ENSG00000244462	RBM12	ENST00000374104;ENST00000435161;ENST00000359646;ENST00000374114;ENST00000424458;ENST00000431148	GO:0003676(nucleic acid binding);GO:0003723(RNA binding);GO:0005515(protein binding);GO:0005634(nucleus);GO:0005654(nucleoplasm);GO:0005654(nucleoplasm)	NA	NA	NA	RNA binding motif protein 12 [Source:HGNC Symbol;Acc:HGNC:9898]	12.9357	15.0837	16.2333	14.7509	17.8973	25.9567	17.9696	20.6078	0.71579	-0.482393	0.0353025	1	down	no	no_diff
chr17	76081016	76121576	-	ENSG00000182473	EXOC7	ENST00000465252;ENST00000332065;ENST00000589210;ENST00000411744;ENST00000494787;ENST00000357231;ENST00000335146;ENST00000486053;ENST00000634349;ENST00000460476;ENST00000405068;ENST00000589507;ENST00000405575;ENST00000467929;ENST00000467586;ENST00000406660;ENST00000607838;ENST00000442951	GO:0000145(exocyst);GO:0005515(protein binding);GO:0005737(cytoplasm);GO:0005815(microtubule organizing center);GO:0005829(cytosol);GO:0005886(plasma membrane);GO:0006887(exocytosis);GO:0015031(protein transport);GO:0016020(membrane);GO:0016241(regulation of macroautophagy);GO:0032584(growth cone membrane);GO:0034451(centriolar satellite);GO:0090543(Flemming body);GO:2000535(regulation of entry o…	04910(Insulin signaling pathway);04910(Insulin signaling pathway)	K07195	NA	exocyst complex component 7 [Source:HGNC Symbol;Acc:HGNC:23214]	10.4925	9.9482	10.0824	10.1744	10.308	4.51678	6.31371	7.04616	1.44396	0.530032	0.0353473	1	up	no	no_diff
chr19	12791486	12793315	+	ENSG00000171223	JUNB	ENST00000302754	GO:0000122(negative regulation of transcription by RNA polymerase II);GO:0000785(chromatin);GO:0000790(nuclear chromatin);GO:0000977(RNA polymerase II regulatory region sequence-specific DNA binding);GO:0000978(RNA polymerase II proximal promoter sequence-specific DNA binding);GO:0000981(DNA-binding transcription factor activity, RNA polymerase II-specific);GO:0001228(DNA-binding transcription ac…	04380(Osteoclast differentiation);04668(TNF signaling pathway)	K09028	NA	JunB proto-oncogene, AP-1 transcription factor subunit [Source:HGNC Symbol;Acc:HGNC:6205]	110.914	110.424	131.512	117.617	60.5076	112.309	83.2095	85.3421	1.37818	0.462761	0.0357665	1	up	no	no_diff
chr17	4807152	4823434	+	ENSG00000129219	PLD2	ENST00000572940;ENST00000263088;ENST00000573258;ENST00000575246;ENST00000572127;ENST00000574268;ENST00000575813;ENST00000572199;ENST00000576864;ENST00000575945;ENST00000574796;ENST00000575316;ENST00000571273;ENST00000576329;ENST00000576983	GO:0003824(catalytic activity);GO:0004630(phospholipase D activity);GO:0005515(protein binding);GO:0005789(endoplasmic reticulum membrane);GO:0005794(Golgi apparatus);GO:0005886(plasma membrane);GO:0006629(lipid metabolic process);GO:0006654(phosphatidic acid biosynthetic process);GO:0007010(cytoskeleton organization);GO:0007264(small GTPase mediated signal transduction);GO:0016020(membrane);GO:0…	00564(Glycerophospholipid metabolism);00565(Ether lipid metabolism);04014(Ras signaling pathway);04024(cAMP signaling pathway);04071(Sphingolipid signaling pathway);04072(Phospholipase D signaling pathway);04144(Endocytosis);04666(Fc gamma R-mediated phagocytosis);04724(Glutamatergic synapse);04912(GnRH signaling pathway);04928(Parathyroid hormone synthesis, secretion and action);05231(Choline me…	K01115	EC:3.1.4.4	phospholipase D2 [Source:HGNC Symbol;Acc:HGNC:9068]	0.850085	0.838747	1.27728	0.988703	1.47138	1.5019	1.52629	1.49986	0.659199	-0.601215	0.0359719	1	down	no	no_diff
chr2	113157325	113209396	+	ENSG00000125637	PSD4	ENST00000245796;ENST00000464559;ENST00000465917;ENST00000418251;ENST00000409378;ENST00000465592;ENST00000487574;ENST00000441564;ENST00000460725;ENST00000493329	GO:0005085(guanyl-nucleotide exchange factor activity);GO:0005086(ARF guanyl-nucleotide exchange factor activity);GO:0005515(protein binding);GO:0005543(phospholipid binding);GO:0005886(plasma membrane);GO:0008289(lipid binding);GO:0016020(membrane);GO:0032012(regulation of ARF protein signal transduction);GO:0032587(ruffle membrane);GO:0042995(cell projection);GO:0042995(cell projection)	04144(Endocytosis);04144(Endocytosis)	K12494	NA	pleckstrin and Sec7 domain containing 4 [Source:HGNC Symbol;Acc:HGNC:19096]	0.399368	0.604733	0.443044	0.482382	0.618391	0.741066	0.803913	0.721123	0.668931	-0.58007	0.0362057	1	down	no	no_diff
chr12	51093663	51173134	-	ENSG00000135457	TFCP2	ENST00000257915;ENST00000548115;ENST00000548108;ENST00000549867;ENST00000546822	GO:0000978(RNA polymerase II proximal promoter sequence-specific DNA binding);GO:0000981(DNA-binding transcription factor activity, RNA polymerase II-specific);GO:0000987(proximal promoter sequence-specific DNA binding);GO:0001228(DNA-binding transcription activator activity, RNA polymerase II-specific);GO:0003677(DNA binding);GO:0003700(DNA-binding transcription factor activity);GO:0005515(prote…	NA	K09275	NA	transcription factor CP2 [Source:HGNC Symbol;Acc:HGNC:11748]	11.0888	10.5023	10.1911	10.5941	12.5096	19.1092	13.5446	15.0545	0.703715	-0.506936	0.0362819	1	down	no	no_diff
chr8	57994509	58204279	+	ENSG00000169122	FAM110B	ENST00000519262;ENST00000361488;ENST00000520369;ENST00000523486;ENST00000522059	GO:0005737(cytoplasm);GO:0005739(mitochondrion);GO:0005815(microtubule organizing center);GO:0005829(cytosol);GO:0005856(cytoskeleton);GO:0005856(cytoskeleton)	NA	NA	NA	family with sequence similarity 110 member B [Source:HGNC Symbol;Acc:HGNC:28587]	4.57261	4.31597	5.31463	4.7344	2.37741	4.74734	2.36992	3.16489	1.49591	0.581027	0.0362897	1	up	no	no_diff
chr17	44070735	44076344	+	ENSG00000141349	G6PC3	ENST00000269097;ENST00000585361;ENST00000590253;ENST00000588558;ENST00000590639;ENST00000585962;ENST00000593115	GO:0004346(glucose-6-phosphatase activity);GO:0005783(endoplasmic reticulum);GO:0005789(endoplasmic reticulum membrane);GO:0006094(gluconeogenesis);GO:0006796(phosphate-containing compound metabolic process);GO:0015760(glucose-6-phosphate transport);GO:0016020(membrane);GO:0016021(integral component of membrane);GO:0016311(dephosphorylation);GO:0016787(hydrolase activity);GO:0051156(glucose 6-pho…	00010(Glycolysis / Gluconeogenesis);00052(Galactose metabolism);00500(Starch and sucrose metabolism);04068(FoxO signaling pathway);04151(PI3K-Akt signaling pathway);04152(AMPK signaling pathway);04910(Insulin signaling pathway);04920(Adipocytokine signaling pathway);04922(Glucagon signaling pathway);04931(Insulin resistance);04973(Carbohydrate digestion and absorption);04973(Carbohydrate digestio…	K01084	EC:3.1.3.9	glucose-6-phosphatase catalytic subunit 3 [Source:HGNC Symbol;Acc:HGNC:24861]	4.65421	5.51901	10.7016	6.95827	4.6571	5.0413	4.01818	4.57219	1.52187	0.605843	0.036731	1	up	no	no_diff
chr12	101877580	102012130	+	ENSG00000136048	DRAM1	ENST00000258534;ENST00000614926;ENST00000549365;ENST00000551403;ENST00000549066;ENST00000546729	GO:0005515(protein binding);GO:0005737(cytoplasm);GO:0005764(lysosome);GO:0005765(lysosomal membrane);GO:0006914(autophagy);GO:0006915(apoptotic process);GO:0010506(regulation of autophagy);GO:0016020(membrane);GO:0016021(integral component of membrane);GO:0016021(integral component of membrane)	NA	K21955	NA	DNA damage regulated autophagy modulator 1 [Source:HGNC Symbol;Acc:HGNC:25645]	0.341068	0.404645	0.763841	0.503185	0.329632	0.155656	0.344633	0.27664	1.81891	0.863077	0.0369586	1	up	no	no_diff
chr22	39570753	39689737	+	ENSG00000100346	CACNA1I	ENST00000402142;ENST00000401624;ENST00000404898	GO:0005216(ion channel activity);GO:0005244(voltage-gated ion channel activity);GO:0005245(voltage-gated calcium channel activity);GO:0005262(calcium channel activity);GO:0005515(protein binding);GO:0005886(plasma membrane);GO:0005891(voltage-gated calcium channel complex);GO:0006811(ion transport);GO:0006816(calcium ion transport);GO:0007165(signal transduction);GO:0008332(low voltage-gated calc…	04010(MAPK signaling pathway);04020(Calcium signaling pathway);04713(Circadian entrainment);04925(Aldosterone synthesis and secretion);04927(Cortisol synthesis and secretion);04934(Cushing syndrome);04934(Cushing syndrome)	K04856	NA	calcium voltage-gated channel subunit alpha1 I [Source:HGNC Symbol;Acc:HGNC:1396]	0.291691	0.372064	0.408705	0.357487	0.14282	0.275963	0.259393	0.226059	1.58139	0.661192	0.0369659	1	up	no	no_diff
chr21	25361821	25362431	+	ENSG00000213885	RPL13AP7	ENST00000425147	NA	NA	NA	NA	ribosomal protein L13a pseudogene 7 [Source:HGNC Symbol;Acc:HGNC:23755]	5.17361	5.65708	5.9353	5.58866	4.52163	13.6048	10.6972	9.60785	0.581677	-0.78171	0.0370151	1	down	no	no_diff
chr7	90245174	90311063	+	ENSG00000105792	CFAP69	ENST00000389297;ENST00000418199;ENST00000491886;ENST00000449577;ENST00000475031;ENST00000427396;ENST00000412839	GO:0005737(cytoplasm);GO:0005929(cilium);GO:0007283(spermatogenesis);GO:0007608(sensory perception of smell);GO:0030154(cell differentiation);GO:0031514(motile cilium);GO:0042048(olfactory behavior);GO:0042995(cell projection);GO:0050896(response to stimulus);GO:0097225(sperm midpiece);GO:0097730(non-motile cilium);GO:1902093(positive regulation of flagellated sperm motility);GO:1905516(positive …	NA	NA	NA	cilia and flagella associated protein 69 [Source:HGNC Symbol;Acc:HGNC:26107]	0.0826428	0.100839	0.108281	0.0972542	0.0597273	0.0652417	0.0429977	0.0559889	1.73703	0.79662	0.0371248	1	up	no	no_diff
chr19	56219670	56368383	-	ENSG00000131848	ZSCAN5A	ENST00000587492;ENST00000592355;ENST00000586031;ENST00000592101;ENST00000588955;ENST00000593106;ENST00000585670;ENST00000590675;ENST00000391713;ENST00000589279;ENST00000587075;ENST00000592679;ENST00000591078;ENST00000588442;ENST00000587614;ENST00000592509	GO:0000981(DNA-binding transcription factor activity, RNA polymerase II-specific);GO:0003676(nucleic acid binding);GO:0003677(DNA binding);GO:0003700(DNA-binding transcription factor activity);GO:0005634(nucleus);GO:0006355(regulation of transcription, DNA-templated);GO:0006357(regulation of transcription by RNA polymerase II);GO:0046872(metal ion binding);GO:0046872(metal ion binding)	NA	K09230	NA	zinc finger and SCAN domain containing 5A [Source:HGNC Symbol;Acc:HGNC:23710]	0.676575	0.818203	1.31576	0.936845	0.61469	0.678828	0.575124	0.622881	1.50405	0.588855	0.0371402	1	up	no	no_diff
chrX	72301691	72572843	-	ENSG00000285547	AL133500	ENST00000647613;ENST00000648922	GO:0004407(histone deacetylase activity);GO:0005634(nucleus);GO:0006355(regulation of transcription, DNA-templated);GO:0016575(histone deacetylation);GO:0016575(histone deacetylation)	NA	NA	NA	novel protein	0.46575	0.309244	0.409553	0.394849	0.232733	0.210638	0.238471	0.227281	1.73728	0.796826	0.0373185	1	up	no	no_diff
chr18	59430939	59697662	-	ENSG00000183287	CCBE1	ENST00000398179;ENST00000439986;ENST00000589116;ENST00000649564	GO:0001525(angiogenesis);GO:0001945(lymph vessel development);GO:0001946(lymphangiogenesis);GO:0002020(protease binding);GO:0002040(sprouting angiogenesis);GO:0003016(respiratory system process);GO:0005509(calcium ion binding);GO:0005515(protein binding);GO:0005518(collagen binding);GO:0005576(extracellular region);GO:0005581(collagen trimer);GO:0005615(extracellular space);GO:0007275(multicellul…	NA	K19638	NA	collagen and calcium binding EGF domains 1 [Source:HGNC Symbol;Acc:HGNC:29426]	0.773313	1.3381	1.11724	1.07622	1.48938	1.65185	1.69965	1.61363	0.666956	-0.584338	0.037553	1	down	no	no_diff
chr1	227563543	227677443	+	ENSG00000181450	ZNF678	ENST00000440339;ENST00000343776;ENST00000608949;ENST00000465266;ENST00000397097	GO:0000981(DNA-binding transcription factor activity, RNA polymerase II-specific);GO:0003676(nucleic acid binding);GO:0003677(DNA binding);GO:0005622(intracellular);GO:0005634(nucleus);GO:0006355(regulation of transcription, DNA-templated);GO:0006357(regulation of transcription by RNA polymerase II);GO:0046872(metal ion binding);GO:0046872(metal ion binding)	NA	NA	NA	zinc finger protein 678 [Source:HGNC Symbol;Acc:HGNC:28652]	1.6739	4.96356	1.83312	2.82353	1.64619	1.9651	1.52192	1.71107	1.65015	0.722601	0.0378941	1	up	no	no_diff
chr6	16238580	16295549	+	ENSG00000137198	GMPR	ENST00000259727;ENST00000540478;ENST00000544145;ENST00000543191	GO:0003824(catalytic activity);GO:0003920(GMP reductase activity);GO:0005829(cytosol);GO:0006144(purine nucleobase metabolic process);GO:0006163(purine nucleotide metabolic process);GO:0009117(nucleotide metabolic process);GO:0009409(response to cold);GO:0015951(purine ribonucleotide interconversion);GO:0016491(oxidoreductase activity);GO:0043101(purine-containing compound salvage);GO:0046872(met…	00230(Purine metabolism);00230(Purine metabolism)	K00364	EC:1.7.1.7	guanosine monophosphate reductase [Source:HGNC Symbol;Acc:HGNC:4376]	0.465625	0.41765	0.736391	0.539889	0.887469	0.851614	1.00166	0.913581	0.590959	-0.758871	0.0381371	1	down	no	no_diff
chr22	45163925	45188017	+	ENSG00000093000	NUP50	ENST00000347635;ENST00000407019;ENST00000469163;ENST00000491860;ENST00000430547;ENST00000396096;ENST00000424634;ENST00000461437;ENST00000493456;ENST00000432340;ENST00000434760;ENST00000484186;ENST00000497960;ENST00000417702;ENST00000419387;ENST00000486184;ENST00000422489	GO:0005096(GTPase activator activity);GO:0005515(protein binding);GO:0005634(nucleus);GO:0005643(nuclear pore);GO:0005654(nucleoplasm);GO:0005737(cytoplasm);GO:0006110(regulation of glycolytic process);GO:0006406(mRNA export from nucleus);GO:0006409(tRNA export from nucleus);GO:0006606(protein import into nucleus);GO:0008536(Ran GTPase binding);GO:0015031(protein transport);GO:0016020(membrane);G…	03013(RNA transport);03013(RNA transport)	K14295	NA	nucleoporin 50 [Source:HGNC Symbol;Acc:HGNC:8065]	22.731	23.6649	23.3649	23.2536	41.8787	22.0035	35.3591	33.0804	0.702941	-0.508524	0.0382234	1	down	no	no_diff
chr5	178859953	178888122	+	ENSG00000178338	ZNF354B	ENST00000322434;ENST00000522714;ENST00000522624;ENST00000520377	GO:0000122(negative regulation of transcription by RNA polymerase II);GO:0000981(DNA-binding transcription factor activity, RNA polymerase II-specific);GO:0003676(nucleic acid binding);GO:0003677(DNA binding);GO:0003682(chromatin binding);GO:0005622(intracellular);GO:0005634(nucleus);GO:0006355(regulation of transcription, DNA-templated);GO:0046872(metal ion binding);GO:0046872(metal ion binding)	05168(Herpes simplex virus 1 infection);05168(Herpes simplex virus 1 infection)	K09228	NA	zinc finger protein 354B [Source:HGNC Symbol;Acc:HGNC:17197]	4.36933	6.5243	6.00842	5.63402	4.24792	4.32586	3.61135	4.06171	1.38711	0.472078	0.0382853	1	up	no	no_diff
chr10	23439458	23442390	+	ENSG00000165312	OTUD1	ENST00000376495	GO:0004843(thiol-dependent ubiquitin-specific protease activity);GO:0006508(proteolysis);GO:0008233(peptidase activity);GO:0008234(cysteine-type peptidase activity);GO:0016579(protein deubiquitination);GO:0016787(hydrolase activity);GO:0036459(thiol-dependent ubiquitinyl hydrolase activity);GO:0070536(protein K63-linked deubiquitination)	NA	K13716	EC:3.4.19.12	OTU deubiquitinase 1 [Source:HGNC Symbol;Acc:HGNC:27346]	32.8819	34.3073	36.4038	34.531	23.8979	29.528	26.1406	26.5222	1.30197	0.380693	0.0383321	1	up	no	no_diff
chr7	17940503	17942922	+	ENSG00000279048	AC080080	ENST00000625121	NA	NA	NA	NA	tec	0.243906	0.107227	0.201393	0.184175	0.245312	0.335111	0.489007	0.356477	0.516655	-0.952728	0.0383683	1	down	no	no_diff
chr17	8120592	8124106	-	ENSG00000179111	HES7	ENST00000541682;ENST00000577735	GO:0000122(negative regulation of transcription by RNA polymerase II);GO:0000977(RNA polymerase II regulatory region sequence-specific DNA binding);GO:0000981(DNA-binding transcription factor activity, RNA polymerase II-specific);GO:0001501(skeletal system development);GO:0001756(somitogenesis);GO:0003677(DNA binding);GO:0003714(transcription corepressor activity);GO:0005634(nucleus);GO:0006355(r…	05165(Human papillomavirus infection);05165(Human papillomavirus infection)	K09087	NA	hes family bHLH transcription factor 7 [Source:HGNC Symbol;Acc:HGNC:15977]	9.28313	10.2428	10.2784	9.93477	6.08894	6.67992	8.82011	7.19632	1.38053	0.465226	0.0385032	1	up	no	no_diff
chr6	144150526	144188370	+	ENSG00000135604	STX11	ENST00000367568	GO:0000149(SNARE binding);GO:0005484(SNAP receptor activity);GO:0005515(protein binding);GO:0005794(Golgi apparatus);GO:0005886(plasma membrane);GO:0006886(intracellular protein transport);GO:0006887(exocytosis);GO:0006906(vesicle fusion);GO:0008021(synaptic vesicle);GO:0012505(endomembrane system);GO:0015031(protein transport);GO:0016020(membrane);GO:0016021(integral component of membrane);GO:00…	04130(SNARE interactions in vesicular transport)	K08487	NA	syntaxin 11 [Source:HGNC Symbol;Acc:HGNC:11429]	2.15339	2.46278	2.20335	2.27317	1.48425	1.54736	1.68232	1.57131	1.44667	0.532741	0.0385105	1	up	no	no_diff
chr19	58401504	58418327	+	ENSG00000171574	ZNF584	ENST00000593920;ENST00000306910;ENST00000596921;ENST00000599238;ENST00000598901;ENST00000596281;ENST00000594993;ENST00000599145;ENST00000322834	GO:0000981(DNA-binding transcription factor activity, RNA polymerase II-specific);GO:0003676(nucleic acid binding);GO:0003677(DNA binding);GO:0005622(intracellular);GO:0005634(nucleus);GO:0006355(regulation of transcription, DNA-templated);GO:0006357(regulation of transcription by RNA polymerase II);GO:0046872(metal ion binding);GO:0046872(metal ion binding)	05168(Herpes simplex virus 1 infection);05168(Herpes simplex virus 1 infection)	K09228	NA	zinc finger protein 584 [Source:HGNC Symbol;Acc:HGNC:27318]	3.02803	2.71346	2.56011	2.7672	3.23983	2.5703	8.70825	4.83946	0.571799	-0.806419	0.0386195	1	down	no	no_diff
chr16	3129777	3142805	+	ENSG00000085644	ZNF213	ENST00000576863;ENST00000574928;ENST00000572647;ENST00000396878;ENST00000574575;ENST00000576416;ENST00000573771;ENST00000574902	GO:0000981(DNA-binding transcription factor activity, RNA polymerase II-specific);GO:0003676(nucleic acid binding);GO:0003677(DNA binding);GO:0003700(DNA-binding transcription factor activity);GO:0005622(intracellular);GO:0005634(nucleus);GO:0006355(regulation of transcription, DNA-templated);GO:0006357(regulation of transcription by RNA polymerase II);GO:0046872(metal ion binding);GO:0046872(met…	NA	K09229	NA	zinc finger protein 213 [Source:HGNC Symbol;Acc:HGNC:13005]	2.16871	2.94726	2.6427	2.58622	6.42014	2.02493	4.47699	4.30735	0.60042	-0.735956	0.0386707	1	down	no	no_diff
chr1	151762899	151771334	+	ENSG00000143450	OAZ3	ENST00000479764;ENST00000577465;ENST00000453029;ENST00000635179;ENST00000321531;ENST00000627780;ENST00000635322;ENST00000400999;ENST00000639906	GO:0005515(protein binding);GO:0005634(nucleus);GO:0005654(nucleoplasm);GO:0005737(cytoplasm);GO:0005829(cytosol);GO:0006521(regulation of cellular amino acid metabolic process);GO:0006596(polyamine biosynthetic process);GO:0007283(spermatogenesis);GO:0008073(ornithine decarboxylase inhibitor activity);GO:0015489(putrescine transmembrane transporter activity);GO:0015847(putrescine transport);GO:0…	NA	K16614	NA	ornithine decarboxylase antizyme 3 [Source:HGNC Symbol;Acc:HGNC:8097]	0.115233	0.105139	0.125836	0.115403	0.113846	0.213174	0.364201	0.230407	0.500864	-0.997508	0.038911	1	down	no	no_diff
chr5	146113034	146182650	-	ENSG00000133706	LARS	ENST00000394434;ENST00000618084;ENST00000506231;ENST00000506436;ENST00000505223;ENST00000508667;ENST00000507095;ENST00000512412;ENST00000508709;ENST00000503654;ENST00000514104;ENST00000504611;ENST00000510191;ENST00000511505;ENST00000504323	GO:0000166(nucleotide binding);GO:0002161(aminoacyl-tRNA editing activity);GO:0004812(aminoacyl-tRNA ligase activity);GO:0004819(glutamine-tRNA ligase activity);GO:0004823(leucine-tRNA ligase activity);GO:0005096(GTPase activator activity);GO:0005515(protein binding);GO:0005524(ATP binding);GO:0005737(cytoplasm);GO:0005764(lysosome);GO:0005783(endoplasmic reticulum);GO:0005829(cytosol);GO:0006412…	00970(Aminoacyl-tRNA biosynthesis);00970(Aminoacyl-tRNA biosynthesis)	K01869	EC:6.1.1.4	leucyl-tRNA synthetase [Source:HGNC Symbol;Acc:HGNC:6512]	16.4899	11.0333	16.1113	14.5448	11.6216	10.9109	10.3206	10.951	1.32817	0.409438	0.0389831	1	up	no	no_diff
chr1	65147549	65232145	+	ENSG00000162433	AK4	ENST00000327299;ENST00000474968;ENST00000395334;ENST00000545314;ENST00000479060;ENST00000470888;ENST00000497030	GO:0000166(nucleotide binding);GO:0001889(liver development);GO:0004017(adenylate kinase activity);GO:0004550(nucleoside diphosphate kinase activity);GO:0005524(ATP binding);GO:0005525(GTP binding);GO:0005739(mitochondrion);GO:0005759(mitochondrial matrix);GO:0006139(nucleobase-containing compound metabolic process);GO:0006165(nucleoside diphosphate phosphorylation);GO:0006172(ADP biosynthetic pr…	00230(Purine metabolism);00730(Thiamine metabolism);00730(Thiamine metabolism)	NA	NA	adenylate kinase 4 [Source:HGNC Symbol;Acc:HGNC:363]	1.55654	1.31871	4.38921	2.42149	4.49929	4.14022	4.06595	4.23515	0.571759	-0.806521	0.0390277	1	down	no	no_diff
chr3	23916545	23924374	+	ENSG00000174748	RPL15	ENST00000490223;ENST00000413699;ENST00000644185;ENST00000465786;ENST00000354811;ENST00000435882;ENST00000611050;ENST00000307839;ENST00000415719;ENST00000412097;ENST00000645079;ENST00000644684;ENST00000436146;ENST00000643707;ENST00000456530	GO:0000184(nuclear-transcribed mRNA catabolic process, nonsense-mediated decay);GO:0002181(cytoplasmic translation);GO:0003723(RNA binding);GO:0003735(structural constituent of ribosome);GO:0005515(protein binding);GO:0005622(intracellular);GO:0005634(nucleus);GO:0005829(cytosol);GO:0005840(ribosome);GO:0006412(translation);GO:0006413(translational initiation);GO:0006614(SRP-dependent cotranslati…	03010(Ribosome);03010(Ribosome)	K02877	NA	ribosomal protein L15 [Source:HGNC Symbol;Acc:HGNC:10306]	23.6099	18.517	15.2279	19.1183	18.6327	23.6085	48.3702	30.2038	0.632976	-0.659777	0.0392563	1	down	no	no_diff
chr21	30479699	30480344	-	ENSG00000184351	KRTAP19-1	ENST00000390689	GO:0005829(cytosol);GO:0005882(intermediate filament);GO:0031424(keratinization)	NA	NA	NA	keratin associated protein 19-1 [Source:HGNC Symbol;Acc:HGNC:18936]	7.68612	7.89218	7.28197	7.62009	5.1993	6.25693	4.2302	5.22881	1.45733	0.543326	0.0394237	1	up	no	no_diff
chr9	41890314	42129510	-	ENSG00000154529	CNTNAP3B	ENST00000612828;ENST00000377561;ENST00000489789;ENST00000480466;ENST00000491438;ENST00000619138;ENST00000479351;ENST00000617848;ENST00000276974;ENST00000484254;ENST00000618777;ENST00000467854	GO:0007155(cell adhesion);GO:0016020(membrane);GO:0016021(integral component of membrane);GO:0016021(integral component of membrane)	NA	NA	NA	contactin associated protein like 3B [Source:HGNC Symbol;Acc:HGNC:32035]	0.0413278	0.0521337	0.0264213	0.0399609	0.0458153	0.101145	0.0818445	0.0762682	0.523952	-0.932492	0.0395084	1	down	no	no_diff
chr19	13882348	13906452	-	ENSG00000132016	C19orf57	ENST00000346736;ENST00000591586;ENST00000586783;ENST00000586500;ENST00000589393;ENST00000588115;ENST00000585755;ENST00000591439	GO:0003674(molecular_function);GO:0005515(protein binding);GO:0005575(cellular_component);GO:0007275(multicellular organism development);GO:0007275(multicellular organism development)	NA	NA	NA	chromosome 19 open reading frame 57 [Source:HGNC Symbol;Acc:HGNC:28153]	1.26711	3.78652	3.60478	2.88614	2.13956	1.51666	1.66684	1.77435	1.62659	0.701848	0.0399248	1	up	no	no_diff
chr9	41061290	41062917	+	ENSG00000279456	AL353763	ENST00000624467	NA	NA	NA	NA	TEC	0.944369	0.771114	0.772192	0.829225	1.42585	1.1392	1.47597	1.34701	0.615606	-0.699921	0.04007	1	down	no	no_diff
chr6	143940300	144064599	-	ENSG00000118495	PLAGL1	ENST00000367571;ENST00000360537;ENST00000628069;ENST00000354765;ENST00000629195;ENST00000628630;ENST00000417959;ENST00000647880;ENST00000367572;ENST00000649307;ENST00000626373;ENST00000650125;ENST00000628651;ENST00000629890;ENST00000392307;ENST00000416623;ENST00000626462;ENST00000649211;ENST00000631184;ENST00000626294;ENST00000647988;ENST00000493898;ENST00000626022;ENST00000437412;ENST00000625622…	GO:0000977(RNA polymerase II regulatory region sequence-specific DNA binding);GO:0000981(DNA-binding transcription factor activity, RNA polymerase II-specific);GO:0001228(DNA-binding transcription activator activity, RNA polymerase II-specific);GO:0003676(nucleic acid binding);GO:0003677(DNA binding);GO:0005634(nucleus);GO:0005654(nucleoplasm);GO:0005794(Golgi apparatus);GO:0006357(regulation of …	NA	K19485	NA	PLAG1 like zinc finger 1 [Source:HGNC Symbol;Acc:HGNC:9046]	3.30055	2.99484	2.81218	3.03586	4.6569	3.77993	4.26487	4.2339	0.717035	-0.479884	0.0403936	1	down	no	no_diff
chr10	94402504	94535930	+	ENSG00000108239	TBC1D12	ENST00000225235;ENST00000485048	GO:0005096(GTPase activator activity);GO:0005623(cell);GO:0006886(intracellular protein transport);GO:0017137(Rab GTPase binding);GO:0090630(activation of GTPase activity);GO:0090630(activation of GTPase activity)	NA	NA	NA	TBC1 domain family member 12 [Source:HGNC Symbol;Acc:HGNC:29082]	2.6585	2.98003	2.81913	2.81922	2.20746	2.10268	1.96925	2.09313	1.34689	0.429636	0.0403971	1	up	no	no_diff
chr14	105209286	105315589	-	ENSG00000185024	BRF1	ENST00000547374;ENST00000549655;ENST00000635152;ENST00000392557;ENST00000546997;ENST00000547530;ENST00000550375;ENST00000379932;ENST00000548421;ENST00000446501;ENST00000552127;ENST00000546417;ENST00000547562;ENST00000547052;ENST00000379937;ENST00000440513;ENST00000327359;ENST00000549044;ENST00000550208	GO:0000126(transcription factor TFIIIB complex);GO:0000995(RNA polymerase III general transcription initiation factor activity);GO:0001006(RNA polymerase III type 3 promoter sequence-specific DNA binding);GO:0003743(translation initiation factor activity);GO:0005515(protein binding);GO:0005634(nucleus);GO:0005654(nucleoplasm);GO:0006352(DNA-templated transcription, initiation);GO:0006355(regulati…	NA	K15196	NA	BRF1, RNA polymerase III transcription initiation factor subunit [Source:HGNC Symbol;Acc:HGNC:11551]	8.00621	6.0019	8.78369	7.59727	9.93746	10.5387	10.6542	10.3768	0.732139	-0.44981	0.0405071	1	down	no	no_diff
chr7	149547154	149624752	-	ENSG00000133624	ZNF767P	ENST00000463567;ENST00000472212;ENST00000486492;ENST00000481762;ENST00000513792;ENST00000493198	NA	NA	NA	NA	zinc finger family member 767, pseudogene [Source:HGNC Symbol;Acc:HGNC:21884]	2.65539	0.604397	3.2338	2.16453	4.64836	3.32957	4.32974	4.10256	0.527605	-0.92247	0.0408142	1	down	no	no_diff
chr3	4979116	4985323	+	ENSG00000134107	BHLHE40	ENST00000467610;ENST00000460806;ENST00000256495	GO:0000122(negative regulation of transcription by RNA polymerase II);GO:0000977(RNA polymerase II regulatory region sequence-specific DNA binding);GO:0000978(RNA polymerase II proximal promoter sequence-specific DNA binding);GO:0000980(RNA polymerase II distal enhancer sequence-specific DNA binding);GO:0000981(DNA-binding transcription factor activity, RNA polymerase II-specific);GO:0001102(RNA …	04710(Circadian rhythm);04710(Circadian rhythm)	K03729	NA	basic helix-loop-helix family member e40 [Source:HGNC Symbol;Acc:HGNC:1046]	112.728	113.417	104.191	110.112	69.0579	87.6309	98.6067	85.0985	1.29394	0.371769	0.0411829	1	up	no	no_diff
chr17	3608262	3636322	-	ENSG00000197417	SHPK	ENST00000225519	GO:0000166(nucleotide binding);GO:0005524(ATP binding);GO:0005737(cytoplasm);GO:0005829(cytosol);GO:0005975(carbohydrate metabolic process);GO:0006098(pentose-phosphate shunt);GO:0009052(pentose-phosphate shunt, non-oxidative branch);GO:0016301(kinase activity);GO:0016310(phosphorylation);GO:0016740(transferase activity);GO:0016773(phosphotransferase activity, alcohol group as acceptor);GO:003596…	NA	NA	NA	sedoheptulokinase [Source:HGNC Symbol;Acc:HGNC:1492]	18.912	22.6177	28.9185	23.4827	29.9422	32.1634	35.2073	32.4376	0.723935	-0.466069	0.0412944	1	down	no	no_diff
chr2	39736060	39779267	-	ENSG00000138050	THUMPD2	ENST00000505747;ENST00000510781;ENST00000378727;ENST00000530522;ENST00000460072;ENST00000530095;ENST00000527689;ENST00000403537	GO:0003723(RNA binding);GO:0008168(methyltransferase activity);GO:0016423(tRNA (guanine) methyltransferase activity);GO:0016740(transferase activity);GO:0030488(tRNA methylation);GO:0032259(methylation);GO:0032259(methylation)	NA	NA	NA	THUMP domain containing 2 [Source:HGNC Symbol;Acc:HGNC:14890]	7.38349	6.82855	7.38486	7.19897	8.62494	8.38484	14.7285	10.5794	0.680468	-0.555402	0.041432	1	down	no	no_diff
chr13	106491147	106521630	+	ENSG00000284966	AL138689	ENST00000649449;ENST00000646480;ENST00000642447	NA	NA	NA	NA	novel transcript, antisense to EFNB2	0.224315	0.305822	0.325564	0.285234	0.204561	0.165718	0.178634	0.182971	1.5589	0.64053	0.0415076	1	up	no	no_diff
chr1	110150494	110202202	+	ENSG00000197106	SLC6A17	ENST00000331565;ENST00000465159	GO:0005328(neurotransmitter:sodium symporter activity);GO:0005887(integral component of plasma membrane);GO:0006836(neurotransmitter transport);GO:0007420(brain development);GO:0008021(synaptic vesicle);GO:0015293(symporter activity);GO:0015804(neutral amino acid transport);GO:0015816(glycine transport);GO:0015820(leucine transport);GO:0015824(proline transport);GO:0016020(membrane);GO:0016021(in…	NA	K05048	NA	solute carrier family 6 member 17 [Source:HGNC Symbol;Acc:HGNC:31399]	0.526434	0.53286	0.625734	0.561676	0.80063	0.814021	0.872078	0.82891	0.677609	-0.561476	0.0417295	1	down	no	no_diff
chr11	47214465	47239240	+	ENSG00000134574	DDB2	ENST00000614884;ENST00000617022;ENST00000256996;ENST00000612309;ENST00000378601;ENST00000614394;ENST00000378600;ENST00000610805;ENST00000617847;ENST00000622878;ENST00000614825;ENST00000622090;ENST00000615695;ENST00000616278	GO:0000209(protein polyubiquitination);GO:0000715(nucleotide-excision repair, DNA damage recognition);GO:0000717(nucleotide-excision repair, DNA duplex unwinding);GO:0003677(DNA binding);GO:0003684(damaged DNA binding);GO:0004842(ubiquitin-protein transferase activity);GO:0005515(protein binding);GO:0005634(nucleus);GO:0005654(nucleoplasm);GO:0006281(DNA repair);GO:0006289(nucleotide-excision rep…	03420(Nucleotide excision repair);04115(p53 signaling pathway);04120(Ubiquitin mediated proteolysis);05161(Hepatitis B);05169(Epstein-Barr virus infection);05200(Pathways in cancer);05202(Transcriptional misregulation in cancer);05210(Colorectal cancer);05212(Pancreatic cancer);05213(Endometrial cancer);05214(Glioma);05216(Thyroid cancer);05217(Basal cell carcinoma);05218(Melanoma);05220(Chronic …	NA	NA	damage specific DNA binding protein 2 [Source:HGNC Symbol;Acc:HGNC:2718]	1.38172	1.49752	1.39258	1.42394	2.44339	1.51891	2.36501	2.1091	0.675139	-0.566743	0.0417636	1	down	no	no_diff
chr2	119302225	119366834	-	ENSG00000186132	C2orf76	ENST00000334816;ENST00000409877;ENST00000414534;ENST00000409466;ENST00000409523	NA	NA	NA	NA	chromosome 2 open reading frame 76 [Source:HGNC Symbol;Acc:HGNC:27017]	1.785	1.66092	1.7038	1.71657	0.992477	1.19209	1.25045	1.14501	1.49918	0.584175	0.0417727	1	up	no	no_diff
chr1	110519837	110631474	-	ENSG00000177301	KCNA2	ENST00000316361;ENST00000633222;ENST00000638616;ENST00000638477;ENST00000485317;ENST00000640774;ENST00000639048;ENST00000639233	GO:0005216(ion channel activity);GO:0005244(voltage-gated ion channel activity);GO:0005249(voltage-gated potassium channel activity);GO:0005251(delayed rectifier potassium channel activity);GO:0005267(potassium channel activity);GO:0005515(protein binding);GO:0005783(endoplasmic reticulum);GO:0005789(endoplasmic reticulum membrane);GO:0005886(plasma membrane);GO:0005887(integral component of plas…	NA	K04875	NA	potassium voltage-gated channel subfamily A member 2 [Source:HGNC Symbol;Acc:HGNC:6220]	0.252217	0.212618	0.217524	0.227453	0.434701	0.422836	0.218844	0.358794	0.633938	-0.657586	0.0418495	1	down	no	no_diff
chr20	40685848	40689236	-	ENSG00000204103	MAFB	ENST00000373313	GO:0000978(RNA polymerase II proximal promoter sequence-specific DNA binding);GO:0000981(DNA-binding transcription factor activity, RNA polymerase II-specific);GO:0001228(DNA-binding transcription activator activity, RNA polymerase II-specific);GO:0003677(DNA binding);GO:0003700(DNA-binding transcription factor activity);GO:0005515(protein binding);GO:0005634(nucleus);GO:0005667(transcription fac…	04928(Parathyroid hormone synthesis, secretion and action)	K09036	NA	MAF bZIP transcription factor B [Source:HGNC Symbol;Acc:HGNC:6408]	23.0916	22.464	27.5096	24.3551	13.4745	22.9854	17.0058	17.8219	1.36658	0.450569	0.0419209	1	up	no	no_diff
chr5	60891935	60893577	-	ENSG00000215032	GNL3LP1	ENST00000399458	NA	NA	NA	NA	G protein nucleolar 3 like pseudogene 1 [Source:HGNC Symbol;Acc:HGNC:25733]	3.70999	4.29191	3.22937	3.74376	3.7169	6.61634	6.76544	5.69956	0.65685	-0.606363	0.0419547	1	down	no	no_diff
chr18	50375040	50394168	+	ENSG00000154839	SKA1	ENST00000285116;ENST00000417656;ENST00000488454;ENST00000494518;ENST00000398452	GO:0000278(mitotic cell cycle);GO:0000775(chromosome, centromeric region);GO:0000776(kinetochore);GO:0000777(condensed chromosome kinetochore);GO:0000940(condensed chromosome outer kinetochore);GO:0005515(protein binding);GO:0005694(chromosome);GO:0005737(cytoplasm);GO:0005819(spindle);GO:0005829(cytosol);GO:0005856(cytoskeleton);GO:0005874(microtubule);GO:0005876(spindle microtubule);GO:0007049(…	NA	NA	NA	spindle and kinetochore associated complex subunit 1 [Source:HGNC Symbol;Acc:HGNC:28109]	2.29329	2.364	2.77522	2.4775	3.23615	3.83307	3.58376	3.55099	0.697692	-0.519337	0.0420871	1	down	no	no_diff
chr12	49539030	49558337	+	ENSG00000135519	KCNH3	ENST00000257981;ENST00000550434;ENST00000548675;ENST00000551415;ENST00000649994	GO:0005216(ion channel activity);GO:0005244(voltage-gated ion channel activity);GO:0005249(voltage-gated potassium channel activity);GO:0005267(potassium channel activity);GO:0005515(protein binding);GO:0005886(plasma membrane);GO:0005887(integral component of plasma membrane);GO:0006811(ion transport);GO:0006813(potassium ion transport);GO:0016020(membrane);GO:0016021(integral component of membr…	NA	K04906	NA	potassium voltage-gated channel subfamily H member 3 [Source:HGNC Symbol;Acc:HGNC:6252]	1.40027	1.40512	1.40866	1.40468	2.47757	2.39893	1.42264	2.09971	0.668987	-0.57995	0.0424591	1	down	no	no_diff
chr2	156435290	156613735	+	ENSG00000115159	GPD2	ENST00000310454;ENST00000438166;ENST00000496190;ENST00000492005;ENST00000464846;ENST00000495851;ENST00000409861	GO:0004367(glycerol-3-phosphate dehydrogenase [NAD+] activity);GO:0004368(glycerol-3-phosphate dehydrogenase (quinone) activity);GO:0005509(calcium ion binding);GO:0005739(mitochondrion);GO:0005743(mitochondrial inner membrane);GO:0006072(glycerol-3-phosphate metabolic process);GO:0006094(gluconeogenesis);GO:0006127(glycerophosphate shuttle);GO:0009331(glycerol-3-phosphate dehydrogenase complex);…	00564(Glycerophospholipid metabolism);00564(Glycerophospholipid metabolism)	K00111	EC:1.1.5.3	glycerol-3-phosphate dehydrogenase 2 [Source:HGNC Symbol;Acc:HGNC:4456]	0.396209	0.32657	0.383762	0.368847	0.829164	0.423055	0.518838	0.590352	0.624792	-0.678553	0.0425848	1	down	no	no_diff
chr12	48813794	48828941	+	ENSG00000167535	CACNB3	ENST00000301050;ENST00000536187;ENST00000548860;ENST00000552022;ENST00000552465;ENST00000551544;ENST00000550771;ENST00000550483;ENST00000540990;ENST00000547693;ENST00000550391;ENST00000549971;ENST00000547818;ENST00000551716;ENST00000550064;ENST00000550168;ENST00000548279;ENST00000549226;ENST00000552812;ENST00000552480	GO:0005244(voltage-gated ion channel activity);GO:0005245(voltage-gated calcium channel activity);GO:0005246(calcium channel regulator activity);GO:0005262(calcium channel activity);GO:0005515(protein binding);GO:0005737(cytoplasm);GO:0005829(cytosol);GO:0005886(plasma membrane);GO:0005891(voltage-gated calcium channel complex);GO:0006811(ion transport);GO:0006816(calcium ion transport);GO:000726…	04010(MAPK signaling pathway);04260(Cardiac muscle contraction);04261(Adrenergic signaling in cardiomyocytes);04921(Oxytocin signaling pathway);05410(Hypertrophic cardiomyopathy (HCM));05412(Arrhythmogenic right ventricular cardiomyopathy (ARVC));05414(Dilated cardiomyopathy (DCM));05414(Dilated cardiomyopathy (DCM))	NA	NA	calcium voltage-gated channel auxiliary subunit beta 3 [Source:HGNC Symbol;Acc:HGNC:1403]	1.88514	1.95751	3.13557	2.32607	2.84568	3.13292	4.62347	3.53402	0.658193	-0.603416	0.0427006	1	down	no	no_diff
chr19	23259906	23274251	-	ENSG00000284428	AC092329	ENST00000640354;ENST00000640920;ENST00000638174;ENST00000639752;ENST00000640838;ENST00000639327;ENST00000638919;ENST00000639997;ENST00000640355;ENST00000638822;ENST00000640517	NA	NA	NA	NA	novel transcript	0.161053	0.117092	0.134731	0.137626	0.266878	0.266104	0.185124	0.239369	0.574952	-0.798486	0.0427143	1	down	no	no_diff
chr19	33795933	33815763	+	ENSG00000153885	KCTD15	ENST00000430256;ENST00000590385;ENST00000590771;ENST00000589786;ENST00000284006;ENST00000587559;ENST00000588881;ENST00000588637;ENST00000590906;ENST00000592210;ENST00000587658	GO:0005515(protein binding);GO:0007275(multicellular organism development);GO:0042802(identical protein binding);GO:0051260(protein homooligomerization);GO:0051260(protein homooligomerization)	NA	K21754	NA	potassium channel tetramerization domain containing 15 [Source:HGNC Symbol;Acc:HGNC:23297]	20.5178	13.3704	19.2444	17.7109	22.2949	28.4297	22.7316	24.4854	0.723326	-0.467283	0.0430905	1	down	no	no_diff
chr12	53046969	53064372	+	ENSG00000111077	TNS2	ENST00000314250;ENST00000314276;ENST00000550660;ENST00000550048;ENST00000379902;ENST00000547223;ENST00000552168;ENST00000549311;ENST00000551583;ENST00000549789;ENST00000551693;ENST00000546759;ENST00000551302;ENST00000602335;ENST00000552403;ENST00000549498	GO:0001822(kidney development);GO:0004721(phosphoprotein phosphatase activity);GO:0005515(protein binding);GO:0005886(plasma membrane);GO:0005925(focal adhesion);GO:0006470(protein dephosphorylation);GO:0008285(negative regulation of cell population proliferation);GO:0014850(response to muscle activity);GO:0016020(membrane);GO:0016787(hydrolase activity);GO:0019725(cellular homeostasis);GO:001990…	NA	K18080	NA	tensin 2 [Source:HGNC Symbol;Acc:HGNC:19737]	0.146521	0.156314	0.156989	0.153275	0.197023	0.188302	0.428464	0.271263	0.56504	-0.823574	0.0434746	1	down	no	no_diff
chr20	48359950	48370629	+	ENSG00000235621	LINC00494	ENST00000416742;ENST00000433094	NA	NA	NA	NA	long intergenic non-protein coding RNA 494 [Source:HGNC Symbol;Acc:HGNC:27657]	0.132257	0.193962	0.0778829	0.1347	0.224225	0.222592	0.297403	0.248074	0.542986	-0.881014	0.0439428	1	down	no	no_diff
chrX	22162733	22172983	-	ENSG00000224204	PHEX-AS1	ENST00000424650	NA	NA	NA	NA	PHEX antisense RNA 1 [Source:HGNC Symbol;Acc:HGNC:40445]	2.77968	3.40813	2.46652	2.88478	2.06368	2.2538	1.70288	2.00679	1.43751	0.523571	0.0440569	1	up	no	no_diff
chr16	27213308	27214993	-	ENSG00000259940	AC109449	ENST00000567108	NA	NA	NA	NA	novel transcript, antisense to JMJD5	0.497286	0.614048	0.595368	0.568901	0.31462	0.340178	0.377751	0.344183	1.6529	0.725001	0.044242	1	up	no	no_diff
chr14	92044496	92106625	-	ENSG00000066427	ATXN3	ENST00000558190;ENST00000503767;ENST00000644486;ENST00000568290;ENST00000621269;ENST00000647161;ENST00000393287;ENST00000555958;ENST00000617719;ENST00000553309;ENST00000553686;ENST00000553488;ENST00000556374;ENST00000554672;ENST00000511362;ENST00000359366;ENST00000644720;ENST00000340660;ENST00000554673;ENST00000502250;ENST00000556220;ENST00000642417;ENST00000507965;ENST00000553491;ENST00000556315…	GO:0000226(microtubule cytoskeleton organization);GO:0001012(RNA polymerase II regulatory region DNA binding);GO:0004407(histone deacetylase activity);GO:0004843(thiol-dependent ubiquitin-specific protease activity);GO:0005515(protein binding);GO:0005634(nucleus);GO:0005654(nucleoplasm);GO:0005730(nucleolus);GO:0005737(cytoplasm);GO:0005759(mitochondrial matrix);GO:0005789(endoplasmic reticulum m…	04141(Protein processing in endoplasmic reticulum);04141(Protein processing in endoplasmic reticulum)	K11863	EC:3.4.22.-	ataxin 3 [Source:HGNC Symbol;Acc:HGNC:7106]	0.626176	0.444757	0.529059	0.53333	0.383087	0.338434	0.395086	0.372202	1.43291	0.518943	0.0446367	1	up	no	no_diff
chr2	65203502	65227605	-	ENSG00000273763	AC007318	ENST00000650256;ENST00000620999	NA	NA	NA	NA	marker of proliferation Ki-67 (MKI67) pseudogene	0.510875	0.560124	0.642787	0.571262	0.60029	0.809171	1.68449	1.03132	0.553914	-0.852266	0.0447674	1	down	no	no_diff
chr22	18906238	18947732	+	ENSG00000283809	AC007326	ENST00000638240	NA	NA	NA	NA	novel protein	0.902432	0.39183	0.817893	0.704052	1.7305	0.736883	1.42118	1.29619	0.543171	-0.880521	0.0447994	1	down	no	no_diff
chr17	78168558	78173527	+	ENSG00000108639	SYNGR2	ENST00000588282;ENST00000225777;ENST00000589168;ENST00000592456;ENST00000589183;ENST00000589711;ENST00000591770;ENST00000590201	GO:0005515(protein binding);GO:0005811(lipid droplet);GO:0008021(synaptic vesicle);GO:0016020(membrane);GO:0016021(integral component of membrane);GO:0030054(cell junction);GO:0030659(cytoplasmic vesicle membrane);GO:0030672(synaptic vesicle membrane);GO:0031410(cytoplasmic vesicle);GO:0031594(neuromuscular junction);GO:0045055(regulated exocytosis);GO:0045202(synapse);GO:0048499(synaptic vesicle…	NA	NA	NA	synaptogyrin 2 [Source:HGNC Symbol;Acc:HGNC:11499]	14.0425	21.5765	14.4954	16.7048	22.0619	23.4191	24.0882	23.1897	0.720353	-0.473223	0.0448224	1	down	no	no_diff
chr22	38084900	38110684	-	ENSG00000128298	BAIAP2L2	ENST00000381669	GO:0005515(protein binding);GO:0005543(phospholipid binding);GO:0005654(nucleoplasm);GO:0005829(cytosol);GO:0005886(plasma membrane);GO:0007009(plasma membrane organization);GO:0008289(lipid binding);GO:0012506(vesicle membrane);GO:0015629(actin cytoskeleton);GO:0016020(membrane);GO:0030054(cell junction);GO:0030659(cytoplasmic vesicle membrane);GO:0030838(positive regulation of actin filament po…	NA	K20127	NA	BAI1 associated protein 2 like 2 [Source:HGNC Symbol;Acc:HGNC:26203]	0.370947	0.511586	0.42686	0.436464	0.221529	0.318575	0.238344	0.259483	1.68206	0.750226	0.0449396	1	up	no	no_diff
chr11	61959718	61967634	-	ENSG00000167996	FTH1	ENST00000273550;ENST00000533138;ENST00000534180;ENST00000526640;ENST00000532829;ENST00000534719;ENST00000532601;ENST00000529548;ENST00000529191;ENST00000530019	GO:0004322(ferroxidase activity);GO:0005506(iron ion binding);GO:0005515(protein binding);GO:0005576(extracellular region);GO:0005623(cell);GO:0005634(nucleus);GO:0005737(cytoplasm);GO:0005829(cytosol);GO:0006826(iron ion transport);GO:0006879(cellular iron ion homeostasis);GO:0006880(intracellular sequestering of iron ion);GO:0006955(immune response);GO:0008043(intracellular ferritin complex);GO…	04216(Ferroptosis);04217(Necroptosis);04978(Mineral absorption);04978(Mineral absorption)	K00522	EC:1.16.3.2	ferritin heavy chain 1 [Source:HGNC Symbol;Acc:HGNC:3976]	88.5522	276.001	115.889	160.147	84.3396	109.701	113.673	102.571	1.56133	0.642773	0.0451555	1	up	no	no_diff
chr7	97851677	97872542	-	ENSG00000070669	ASNS	ENST00000394309;ENST00000394308;ENST00000444334;ENST00000454046;ENST00000175506;ENST00000455086;ENST00000437657;ENST00000462436;ENST00000487714;ENST00000448127;ENST00000453600;ENST00000451771;ENST00000442734;ENST00000422745;ENST00000414884;ENST00000495255	GO:0000166(nucleotide binding);GO:0001889(liver development);GO:0004066(asparagine synthase (glutamine-hydrolyzing) activity);GO:0005515(protein binding);GO:0005524(ATP binding);GO:0005829(cytosol);GO:0006520(cellular amino acid metabolic process);GO:0006529(asparagine biosynthetic process);GO:0006541(glutamine metabolic process);GO:0008652(cellular amino acid biosynthetic process);GO:0009416(res…	00250(Alanine, aspartate and glutamate metabolism);00250(Alanine, aspartate and glutamate metabolism)	NA	NA	asparagine synthetase (glutamine-hydrolyzing) [Source:HGNC Symbol;Acc:HGNC:753]	5.4201	4.93501	4.87077	5.07529	6.58059	6.5356	8.041	7.0524	0.719655	-0.474622	0.0452114	1	down	no	no_diff
chr10	73007217	73096974	-	ENSG00000122884	P4HA1	ENST00000394890;ENST00000263556;ENST00000440381;ENST00000373008;ENST00000307116;ENST00000464310	GO:0004656(procollagen-proline 4-dioxygenase activity);GO:0005506(iron ion binding);GO:0005515(protein binding);GO:0005581(collagen trimer);GO:0005739(mitochondrion);GO:0005783(endoplasmic reticulum);GO:0005788(endoplasmic reticulum lumen);GO:0016020(membrane);GO:0016222(procollagen-proline 4-dioxygenase complex);GO:0016491(oxidoreductase activity);GO:0016702(oxidoreductase activity, acting on si…	00330(Arginine and proline metabolism);00330(Arginine and proline metabolism)	K00472	EC:1.14.11.2	prolyl 4-hydroxylase subunit alpha 1 [Source:HGNC Symbol;Acc:HGNC:8546]	8.34253	8.13849	7.81365	8.09822	5.60707	7.03092	5.40429	6.01409	1.34654	0.429258	0.0453181	1	up	no	no_diff
chr12	120687149	120701859	+	ENSG00000110917	MLEC	ENST00000228506;ENST00000535656;ENST00000412616;ENST00000535413;ENST00000545525	GO:0005783(endoplasmic reticulum);GO:0005789(endoplasmic reticulum membrane);GO:0005886(plasma membrane);GO:0005975(carbohydrate metabolic process);GO:0006457(protein folding);GO:0016020(membrane);GO:0016021(integral component of membrane);GO:0019899(enzyme binding);GO:0030246(carbohydrate binding);GO:0035579(specific granule membrane);GO:0043312(neutrophil degranulation);GO:0043312(neutrophil de…	NA	NA	NA	malectin [Source:HGNC Symbol;Acc:HGNC:28973]	15.2994	6.05001	6.39201	9.24713	14.133	16.9956	12.5759	14.5681	0.63475	-0.65574	0.0454365	1	down	no	no_diff
chr17	64099	76866	-	ENSG00000280279	AC240565	ENST00000623180	NA	NA	NA	NA	novel transcript	0.209419	0.408277	0.459111	0.358936	0.641396	0.664511	0.585619	0.630509	0.56928	-0.812791	0.0456341	1	down	no	no_diff
chr19	57466663	57477570	-	ENSG00000197128	ZNF772	ENST00000356584;ENST00000427512;ENST00000343280;ENST00000425074;ENST00000450712;ENST00000600175	GO:0000981(DNA-binding transcription factor activity, RNA polymerase II-specific);GO:0003676(nucleic acid binding);GO:0003677(DNA binding);GO:0005515(protein binding);GO:0005622(intracellular);GO:0005634(nucleus);GO:0006355(regulation of transcription, DNA-templated);GO:0006357(regulation of transcription by RNA polymerase II);GO:0046872(metal ion binding);GO:0046872(metal ion binding)	05168(Herpes simplex virus 1 infection);05168(Herpes simplex virus 1 infection)	K09228	NA	zinc finger protein 772 [Source:HGNC Symbol;Acc:HGNC:33106]	3.5636	4.42881	4.11448	4.03563	5.30984	5.74888	5.74689	5.60187	0.720407	-0.473115	0.0456793	1	down	no	no_diff
chr3	132680609	132722414	-	ENSG00000113971	NPHP3	ENST00000490993;ENST00000383282;ENST00000471145;ENST00000474871;ENST00000512094;ENST00000469232;ENST00000476742;ENST00000337331;ENST00000515289;ENST00000493732;ENST00000465756	GO:0001822(kidney development);GO:0001947(heart looping);GO:0003283(atrial septum development);GO:0005515(protein binding);GO:0005829(cytosol);GO:0005929(cilium);GO:0007368(determination of left/right symmetry);GO:0016055(Wnt signaling pathway);GO:0030324(lung development);GO:0035469(determination of pancreatic left/right asymmetry);GO:0042995(cell projection);GO:0045494(photoreceptor cell mainte…	NA	K19360	NA	nephrocystin 3 [Source:HGNC Symbol;Acc:HGNC:7907]	0.0579066	0.114632	0.0839513	0.0854966	0.0822476	0.135845	0.290471	0.169521	0.504342	-0.987527	0.0457421	1	down	no	no_diff
chr17	63477061	63498380	+	ENSG00000159640	ACE	ENST00000584865;ENST00000584529;ENST00000583336;ENST00000582678;ENST00000428043;ENST00000579409;ENST00000579314;ENST00000290866;ENST00000580318;ENST00000582244;ENST00000577418;ENST00000579726;ENST00000583645;ENST00000578679;ENST00000582005;ENST00000579462;ENST00000582627	GO:0001822(kidney development);GO:0001974(blood vessel remodeling);GO:0002003(angiotensin maturation);GO:0002019(regulation of renal output by angiotensin);GO:0002446(neutrophil mediated immunity);GO:0002474(antigen processing and presentation of peptide antigen via MHC class I);GO:0003081(regulation of systemic arterial blood pressure by renin-angiotensin);GO:0003084(positive regulation of syste…	04614(Renin-angiotensin system);04924(Renin secretion);05142(Chagas disease (American trypanosomiasis));05410(Hypertrophic cardiomyopathy (HCM));05410(Hypertrophic cardiomyopathy (HCM))	NA	NA	angiotensin I converting enzyme [Source:HGNC Symbol;Acc:HGNC:2707]	0.152019	0.17265	0.193851	0.17284	0.114451	0.114615	0.0960854	0.108384	1.5947	0.673285	0.0457518	1	up	no	no_diff
chr12	123671113	123708399	+	ENSG00000168778	TCTN2	ENST00000303372;ENST00000426174;ENST00000543998	GO:0005737(cytoplasm);GO:0005856(cytoskeleton);GO:0007224(smoothened signaling pathway);GO:0016020(membrane);GO:0016021(integral component of membrane);GO:0030030(cell projection organization);GO:0036038(MKS complex);GO:0042995(cell projection);GO:0060170(ciliary membrane);GO:0060271(cilium assembly);GO:0097711(ciliary basal body-plasma membrane docking);GO:0097711(ciliary basal body-plasma membr…	NA	K19361	NA	tectonic family member 2 [Source:HGNC Symbol;Acc:HGNC:25774]	0.508835	0.552148	0.500117	0.520366	0.826875	0.770675	0.731579	0.776376	0.67025	-0.577228	0.0459689	1	down	no	no_diff
chr19	58002061	58011232	+	ENSG00000176593	AC008969	ENST00000550135;ENST00000313957;ENST00000547364;ENST00000546956;ENST00000553254;ENST00000546949	NA	NA	NA	NA	novel transcript, antisense to ZNF606	0.107436	0.173493	0.131909	0.137613	0.197319	0.173797	0.343609	0.238242	0.577617	-0.791815	0.0459885	1	down	no	no_diff
chr5	140157319	140173051	+	ENSG00000254363	AC011379	ENST00000607850;ENST00000523154	NA	NA	NA	NA	novel transcript	0.129522	0.116331	0.103148	0.116334	0.161254	0.235438	0.194614	0.197102	0.590223	-0.760669	0.0461786	1	down	no	no_diff
chr11	62575045	62592177	-	ENSG00000149016	TUT1	ENST00000308436;ENST00000476907;ENST00000469480;ENST00000494385;ENST00000278279;ENST00000478537;ENST00000463241	GO:0000166(nucleotide binding);GO:0003676(nucleic acid binding);GO:0003723(RNA binding);GO:0003730(mRNA 3'-UTR binding);GO:0004652(polynucleotide adenylyltransferase activity);GO:0005515(protein binding);GO:0005524(ATP binding);GO:0005634(nucleus);GO:0005730(nucleolus);GO:0005829(cytosol);GO:0005847(mRNA cleavage and polyadenylation specificity factor complex);GO:0006378(mRNA polyadenylation);GO:…	NA	K18709	2.7.7.52;EC:2.7.7.19	terminal uridylyl transferase 1, U6 snRNA-specific [Source:HGNC Symbol;Acc:HGNC:26184]	5.58641	8.2295	15.4731	9.763	2.49513	7.02893	7.52238	5.68215	1.71819	0.780888	0.0461944	1	up	no	no_diff
chr9	114334156	114394405	-	ENSG00000106948	AKNA	ENST00000307564;ENST00000492875;ENST00000490767;ENST00000374075;ENST00000374088;ENST00000312033;ENST00000491133;ENST00000374079;ENST00000223791	GO:0000978(RNA polymerase II proximal promoter sequence-specific DNA binding);GO:0000981(DNA-binding transcription factor activity, RNA polymerase II-specific);GO:0001228(DNA-binding transcription activator activity, RNA polymerase II-specific);GO:0001650(fibrillar center);GO:0003677(DNA binding);GO:0005634(nucleus);GO:0005654(nucleoplasm);GO:0005813(centrosome);GO:0005829(cytosol);GO:0016020(mem…	NA	K21404	NA	AT-hook transcription factor [Source:HGNC Symbol;Acc:HGNC:24108]	2.23715	2.35117	2.10283	2.23039	2.72113	3.09153	3.49701	3.10322	0.718732	-0.476475	0.0462513	1	down	no	no_diff
chr1	235131634	235328219	-	ENSG00000054267	ARID4B	ENST00000491632;ENST00000474953;ENST00000471257;ENST00000349213;ENST00000444620;ENST00000264183;ENST00000421364;ENST00000462969;ENST00000418304;ENST00000466653;ENST00000494543;ENST00000366603;ENST00000474401	GO:0000981(DNA-binding transcription factor activity, RNA polymerase II-specific);GO:0003674(molecular_function);GO:0003677(DNA binding);GO:0005515(protein binding);GO:0005575(cellular_component);GO:0005634(nucleus);GO:0005654(nucleoplasm);GO:0005737(cytoplasm);GO:0006325(chromatin organization);GO:0006349(regulation of gene expression by genetic imprinting);GO:0006355(regulation of transcription…	NA	K19195	NA	AT-rich interaction domain 4B [Source:HGNC Symbol;Acc:HGNC:15550]	4.64131	3.49986	10.3372	6.15945	4.40638	4.13368	3.32144	3.95384	1.55784	0.639548	0.0462802	1	up	no	no_diff
chr3	184335926	184348421	+	ENSG00000175182	FAM131A	ENST00000383847;ENST00000310585;ENST00000340957;ENST00000450976;ENST00000639617;ENST00000418768;ENST00000487702;ENST00000433578;ENST00000418281;ENST00000497070	NA	NA	NA	NA	family with sequence similarity 131 member A [Source:HGNC Symbol;Acc:HGNC:28308]	3.31487	3.46852	3.50829	3.43056	5.00957	3.59587	6.00943	4.87162	0.704192	-0.505958	0.0467448	1	down	no	no_diff
chr16	67163385	67165815	+	ENSG00000265690	AC074143	ENST00000518227;ENST00000580114	GO:0016567(protein ubiquitination);GO:0019005(SCF ubiquitin ligase complex);GO:0031146(SCF-dependent proteasomal ubiquitin-dependent protein catabolic process);GO:0061630(ubiquitin protein ligase activity);GO:0061630(ubiquitin protein ligase activity)	NA	NA	NA	novel transcript	0.389497	0.524681	0.447428	0.453869	0.955537	1.06757	0.42882	0.81731	0.555321	-0.848607	0.0467618	1	down	no	no_diff
chr6	2245748	2482022	+	ENSG00000250903	GMDS-DT	ENST00000456943;ENST00000530833;ENST00000606884;ENST00000505870;ENST00000534441;ENST00000533653;ENST00000607519;ENST00000525811;ENST00000529893;ENST00000532124;ENST00000530346;ENST00000531092;ENST00000524770;ENST00000534160;ENST00000532564	NA	NA	NA	NA	GMDS divergent transcript [Source:HGNC Symbol;Acc:HGNC:48993]	0.368016	0.217413	0.346549	0.310659	0.438292	0.473871	0.500094	0.470753	0.65992	-0.599636	0.0468831	1	down	no	no_diff
chr1	32651142	32686211	+	ENSG00000162521	RBBP4	ENST00000414241;ENST00000373493;ENST00000373485;ENST00000401893;ENST00000458695;ENST00000477563;ENST00000490500;ENST00000482190;ENST00000527118;ENST00000463378;ENST00000475321;ENST00000460669;ENST00000465780;ENST00000525506;ENST00000445722;ENST00000531983	GO:0000790(nuclear chromatin);GO:0000978(RNA polymerase II proximal promoter sequence-specific DNA binding);GO:0000980(RNA polymerase II distal enhancer sequence-specific DNA binding);GO:0005515(protein binding);GO:0005634(nucleus);GO:0005654(nucleoplasm);GO:0005829(cytosol);GO:0006260(DNA replication);GO:0006325(chromatin organization);GO:0006335(DNA replication-dependent nucleosome assembly);GO…	04218(Cellular senescence);04218(Cellular senescence)	NA	NA	RB binding protein 4, chromatin remodeling factor [Source:HGNC Symbol;Acc:HGNC:9887]	3.15535	3.03601	4.01857	3.40331	5.34843	4.36435	4.53995	4.75091	0.71635	-0.481264	0.0471193	1	down	no	no_diff
chr10	87357668	87370695	+	ENSG00000214562	NUTM2D	ENST00000412718;ENST00000381697;ENST00000465545	NA	NA	NA	NA	NUT family member 2D [Source:HGNC Symbol;Acc:HGNC:23447]	1.33706	1.10093	1.37669	1.27156	1.75643	1.72821	1.88973	1.79146	0.709793	-0.494531	0.0476297	1	down	no	no_diff
chr9	34989641	34998900	+	ENSG00000137094	DNAJB5	ENST00000312316;ENST00000541010;ENST00000469798;ENST00000453597;ENST00000537321;ENST00000454002;ENST00000545841	GO:0000122(negative regulation of transcription by RNA polymerase II);GO:0005515(protein binding);GO:0005634(nucleus);GO:0005829(cytosol);GO:0006457(protein folding);GO:0006986(response to unfolded protein);GO:0051082(unfolded protein binding);GO:0051085(chaperone cofactor-dependent protein refolding);GO:0051087(chaperone binding);GO:0051087(chaperone binding)	NA	K09511	NA	DnaJ heat shock protein family (Hsp40) member B5 [Source:HGNC Symbol;Acc:HGNC:14887]	1.16845	1.25838	1.26003	1.22895	3.70193	1.45127	1.13366	2.09562	0.586438	-0.769949	0.0477013	1	down	no	no_diff
chr19	44905791	44909393	+	ENSG00000130203	APOE	ENST00000425718;ENST00000252486;ENST00000446996;ENST00000434152;ENST00000485628	GO:0000302(response to reactive oxygen species);GO:0001523(retinoid metabolic process);GO:0001540(amyloid-beta binding);GO:0001937(negative regulation of endothelial cell proliferation);GO:0002021(response to dietary excess);GO:0005102(signaling receptor binding);GO:0005198(structural molecule activity);GO:0005319(lipid transporter activity);GO:0005515(protein binding);GO:0005543(phospholipid bin…	04979(Cholesterol metabolism);05010(Alzheimer disease);05010(Alzheimer disease)	NA	NA	apolipoprotein E [Source:HGNC Symbol;Acc:HGNC:613]	1.84006	1.55312	1.51035	1.63451	1.02482	1.29244	1.01924	1.11217	1.46966	0.555484	0.0477824	1	up	no	no_diff
chr2	62673851	63046487	+	ENSG00000115504	EHBP1	ENST00000422032;ENST00000405482;ENST00000431489;ENST00000405289;ENST00000472809;ENST00000494958;ENST00000405015;ENST00000263991;ENST00000491965;ENST00000427809;ENST00000469591;ENST00000444311;ENST00000496857;ENST00000471179;ENST00000467436	GO:0005515(protein binding);GO:0005737(cytoplasm);GO:0005768(endosome);GO:0005829(cytosol);GO:0005886(plasma membrane);GO:0006897(endocytosis);GO:0015031(protein transport);GO:0016020(membrane);GO:0016020(membrane)	NA	NA	NA	EH domain binding protein 1 [Source:HGNC Symbol;Acc:HGNC:29144]	5.86273	8.47889	5.26953	6.53705	8.2075	9.26111	10.0499	9.17283	0.712654	-0.488727	0.047792	1	down	no	no_diff
chr12	129109629	129113294	+	ENSG00000249196	TMEM132D-AS1	ENST00000508925;ENST00000541320;ENST00000542535;ENST00000537367;ENST00000512133;ENST00000540739	NA	NA	NA	NA	TMEM132D antisense RNA 1 [Source:HGNC Symbol;Acc:HGNC:27466]	0.607272	0.570341	0.566945	0.58152	0.326737	0.428534	0.344802	0.366691	1.58586	0.665263	0.04785	1	up	no	no_diff
chr20	8077251	8968360	+	ENSG00000182621	PLCB1	ENST00000612075;ENST00000378641;ENST00000338037;ENST00000617005;ENST00000629992;ENST00000630757;ENST00000378637;ENST00000637422;ENST00000628239;ENST00000628900;ENST00000626161;ENST00000626966;ENST00000625874;ENST00000404098;ENST00000637204;ENST00000437439;ENST00000494924;ENST00000626114;ENST00000475958;ENST00000487210;ENST00000635929;ENST00000630495;ENST00000636711;ENST00000636319;ENST00000439627…	GO:0000086(G2/M transition of mitotic cell cycle);GO:0000790(nuclear chromatin);GO:0004435(phosphatidylinositol phospholipase C activity);GO:0004629(phospholipase C activity);GO:0005096(GTPase activator activity);GO:0005509(calcium ion binding);GO:0005515(protein binding);GO:0005516(calmodulin binding);GO:0005521(lamin binding);GO:0005546(phosphatidylinositol-4,5-bisphosphate binding);GO:0005634(…	00562(Inositol phosphate metabolism);04015(Rap1 signaling pathway);04020(Calcium signaling pathway);04022(cGMP-PKG signaling pathway);04062(Chemokine signaling pathway);04070(Phosphatidylinositol signaling system);04071(Sphingolipid signaling pathway);04072(Phospholipase D signaling pathway);04261(Adrenergic signaling in cardiomyocytes);04270(Vascular smooth muscle contraction);04310(Wnt signalin…	K05858	EC:3.1.4.11	phospholipase C beta 1 [Source:HGNC Symbol;Acc:HGNC:15917]	0.663504	0.758111	0.762373	0.727996	0.45947	0.397115	0.689948	0.515511	1.41218	0.497928	0.0480596	1	up	no	no_diff
chr17	42950526	42964498	-	ENSG00000266967	AARSD1	ENST00000427569;ENST00000441280;ENST00000593123;ENST00000416949;ENST00000587023;ENST00000450475;ENST00000592136;ENST00000474578;ENST00000591096;ENST00000486664;ENST00000486493;ENST00000478040;ENST00000483774;ENST00000430739;ENST00000492036;ENST00000591910;ENST00000491665;ENST00000483535;ENST00000436545	GO:0000166(nucleotide binding);GO:0002196(Ser-tRNA(Ala) hydrolase activity);GO:0003674(molecular_function);GO:0003676(nucleic acid binding);GO:0004812(aminoacyl-tRNA ligase activity);GO:0004813(alanine-tRNA ligase activity);GO:0005524(ATP binding);GO:0005634(nucleus);GO:0005737(cytoplasm);GO:0006412(translation);GO:0006419(alanyl-tRNA aminoacylation);GO:0006450(regulation of translational fidelit…	NA	K07050	EC:3.1.1.-	alanyl-tRNA synthetase domain containing 1 [Source:HGNC Symbol;Acc:HGNC:28417]	2.43189	2.7115	1.65051	2.26463	2.89002	2.26603	5.90484	3.68696	0.614227	-0.703156	0.048124	1	down	no	no_diff
chr10	73796514	73811651	-	ENSG00000272916	AC022400	ENST00000603027;ENST00000603706	GO:0008146(sulfotransferase activity);GO:0015016([heparan sulfate]-glucosamine N-sulfotransferase activity);GO:0016020(membrane);GO:0016021(integral component of membrane);GO:0016787(hydrolase activity);GO:0016787(hydrolase activity)	NA	NA	NA	novel transcript	0.967463	1.31455	1.24954	1.17718	1.00142	0.388596	0.871789	0.753936	1.56138	0.642824	0.0483809	1	up	no	no_diff
chr14	45203190	45253540	-	ENSG00000129534	MIS18BP1	ENST00000451174;ENST00000310806;ENST00000627697;ENST00000555653;ENST00000492652;ENST00000454990;ENST00000554093;ENST00000469020;ENST00000470424;ENST00000496413;ENST00000494512	GO:0000775(chromosome, centromeric region);GO:0000778(condensed nuclear chromosome kinetochore);GO:0000981(DNA-binding transcription factor activity, RNA polymerase II-specific);GO:0003677(DNA binding);GO:0005515(protein binding);GO:0005634(nucleus);GO:0005654(nucleoplasm);GO:0005694(chromosome);GO:0006357(regulation of transcription by RNA polymerase II);GO:0007049(cell cycle);GO:0034080(CENP-A …	NA	NA	NA	MIS18 binding protein 1 [Source:HGNC Symbol;Acc:HGNC:20190]	5.32976	5.24122	5.20392	5.2583	4.39682	4.02599	3.42719	3.95	1.33121	0.412743	0.0485099	1	up	no	no_diff
chr19	51991332	52008230	-	ENSG00000197619	ZNF615	ENST00000618049;ENST00000618487;ENST00000594083;ENST00000599177;ENST00000598071;ENST00000376716;ENST00000391795;ENST00000599631;ENST00000597905;ENST00000601178;ENST00000602063;ENST00000599115;ENST00000597747;ENST00000595114	GO:0000981(DNA-binding transcription factor activity, RNA polymerase II-specific);GO:0003676(nucleic acid binding);GO:0003677(DNA binding);GO:0005622(intracellular);GO:0005634(nucleus);GO:0006355(regulation of transcription, DNA-templated);GO:0006357(regulation of transcription by RNA polymerase II);GO:0046872(metal ion binding);GO:0046872(metal ion binding)	05168(Herpes simplex virus 1 infection);05168(Herpes simplex virus 1 infection)	K09228	NA	zinc finger protein 615 [Source:HGNC Symbol;Acc:HGNC:24740]	3.34327	6.85966	7.17048	5.79114	1.74322	1.79068	6.17626	3.23672	1.7892	0.839316	0.0487804	1	up	no	no_diff
chr7	102433106	102456825	+	ENSG00000160991	ORAI2	ENST00000478730;ENST00000356387;ENST00000473939;ENST00000495936;ENST00000403646;ENST00000611770;ENST00000498661;ENST00000488996;ENST00000468241	GO:0002115(store-operated calcium entry);GO:0005515(protein binding);GO:0015279(store-operated calcium channel activity);GO:0016020(membrane);GO:0016021(integral component of membrane);GO:0030426(growth cone);GO:0070588(calcium ion transmembrane transport);GO:0070588(calcium ion transmembrane transport)	04020(Calcium signaling pathway);04020(Calcium signaling pathway)	K16057	NA	ORAI calcium release-activated calcium modulator 2 [Source:HGNC Symbol;Acc:HGNC:21667]	1.53124	5.22364	1.195	2.64996	1.35283	1.6796	1.48258	1.50501	1.76077	0.816203	0.0488182	1	up	no	no_diff
chr10	88990531	89017059	+	ENSG00000026103	FAS	ENST00000652046;ENST00000357339;ENST00000479522;ENST00000460510;ENST00000484444;ENST00000488877;ENST00000355740;ENST00000612663;ENST00000313771;ENST00000352159;ENST00000466081;ENST00000371857;ENST00000640250;ENST00000477270	GO:0001934(positive regulation of protein phosphorylation);GO:0004888(transmembrane signaling receptor activity);GO:0005515(protein binding);GO:0005516(calmodulin binding);GO:0005576(extracellular region);GO:0005829(cytosol);GO:0005886(plasma membrane);GO:0006915(apoptotic process);GO:0006919(activation of cysteine-type endopeptidase activity involved in apoptotic process);GO:0006955(immune respo…	01524(Platinum drug resistance);04010(MAPK signaling pathway);04060(Cytokine-cytokine receptor interaction);04115(p53 signaling pathway);04210(Apoptosis);04217(Necroptosis);04650(Natural killer cell mediated cytotoxicity);04668(TNF signaling pathway);04932(Non-alcoholic fatty liver disease (NAFLD));04940(Type I diabetes mellitus);05010(Alzheimer disease);05142(Chagas disease (American trypanosomi…	NA	NA	Fas cell surface death receptor [Source:HGNC Symbol;Acc:HGNC:11920]	0.682388	0.447168	0.763835	0.631131	0.322153	0.439153	0.479194	0.4135	1.52631	0.610051	0.0489967	1	up	no	no_diff
chr1	2403964	2413797	-	ENSG00000157911	PEX10	ENST00000447513;ENST00000288774;ENST00000650293;ENST00000515760;ENST00000510434;ENST00000502666;ENST00000508384;ENST00000514502	GO:0005515(protein binding);GO:0005777(peroxisome);GO:0005778(peroxisomal membrane);GO:0005779(integral component of peroxisomal membrane);GO:0006625(protein targeting to peroxisome);GO:0007031(peroxisome organization);GO:0008270(zinc ion binding);GO:0016020(membrane);GO:0016021(integral component of membrane);GO:0016558(protein import into peroxisome matrix);GO:0016567(protein ubiquitination);GO…	04146(Peroxisome);04146(Peroxisome)	K13346	NA	peroxisomal biogenesis factor 10 [Source:HGNC Symbol;Acc:HGNC:8851]	3.17949	4.40911	4.06403	3.88421	5.49842	5.91145	4.98751	5.46579	0.71064	-0.49281	0.0493281	1	down	no	no_diff
chr11	12094008	12359144	+	ENSG00000133816	MICAL2	ENST00000530691;ENST00000256194;ENST00000531732;ENST00000524730;ENST00000646065;ENST00000525618;ENST00000533219;ENST00000527195;ENST00000528931;ENST00000532166;ENST00000530021;ENST00000526065;ENST00000527546;ENST00000530823;ENST00000525075;ENST00000533389;ENST00000525444;ENST00000526672;ENST00000525979	GO:0001947(heart looping);GO:0003779(actin binding);GO:0004497(monooxygenase activity);GO:0005515(protein binding);GO:0005634(nucleus);GO:0005737(cytoplasm);GO:0007010(cytoskeleton organization);GO:0007275(multicellular organism development);GO:0007283(spermatogenesis);GO:0007507(heart development);GO:0008150(biological_process);GO:0010735(positive regulation of transcription via serum response e…	NA	NA	NA	microtubule associated monooxygenase, calponin and LIM domain containing 2 [Source:HGNC Symbol;Acc:HGNC:24693]	0.244429	0.155024	0.146755	0.182069	0.464185	0.239997	0.197887	0.30069	0.605505	-0.723789	0.0494451	1	down	no	no_diff
chrX	145699056	145820632	-	ENSG00000286085	AL109653	ENST00000650977	NA	NA	NA	NA	novel transcript, antisense to SLITRK2	0.374889	0.264186	0.291272	0.310116	0.152756	0.255938	0.123794	0.177496	1.74717	0.80502	0.0494511	1	up	no	no_diff
chr18	79902420	79951657	-	ENSG00000122490	PQLC1	ENST00000357575;ENST00000590381;ENST00000397778;ENST00000466449;ENST00000590895;ENST00000589452;ENST00000591964;ENST00000469369;ENST00000474967;ENST00000478144;ENST00000494607;ENST00000589000;ENST00000351365;ENST00000593030	GO:0005768(endosome);GO:0005802(trans-Golgi network);GO:0005829(cytosol);GO:0016020(membrane);GO:0016021(integral component of membrane);GO:0042147(retrograde transport, endosome to Golgi);GO:0045332(phospholipid translocation);GO:0045332(phospholipid translocation)	NA	NA	NA	PQ loop repeat containing 1 [Source:HGNC Symbol;Acc:HGNC:26188]	18.5437	7.94826	17.7266	14.7395	21.2576	18.1328	27.8804	22.4236	0.657322	-0.605328	0.0494653	1	down	no	no_diff
chr3	50350695	50358460	+	ENSG00000114395	CYB561D2	ENST00000418577;ENST00000425346;ENST00000419046;ENST00000232508;ENST00000424512;ENST00000490926	GO:0004322(ferroxidase activity);GO:0005783(endoplasmic reticulum);GO:0005789(endoplasmic reticulum membrane);GO:0016020(membrane);GO:0016021(integral component of membrane);GO:0020037(heme binding);GO:0030659(cytoplasmic vesicle membrane);GO:0031410(cytoplasmic vesicle);GO:0031982(vesicle);GO:0046872(metal ion binding);GO:0055114(oxidation-reduction process);GO:0055114(oxidation-reduction proces…	NA	K08371	NA	cytochrome b561 family member D2 [Source:HGNC Symbol;Acc:HGNC:30253]	3.24011	2.79714	14.1923	6.74318	3.20326	3.88554	3.64818	3.57899	1.8841	0.913874	0.0494687	1	up	no	no_diff
chr12	4809176	4813412	+	ENSG00000151079	KCNA6	ENST00000280684	GO:0005216(ion channel activity);GO:0005244(voltage-gated ion channel activity);GO:0005249(voltage-gated potassium channel activity);GO:0005251(delayed rectifier potassium channel activity);GO:0005267(potassium channel activity);GO:0005515(protein binding);GO:0005886(plasma membrane);GO:0005887(integral component of plasma membrane);GO:0006811(ion transport);GO:0006813(potassium ion transport);GO…	NA	NA	NA	potassium voltage-gated channel subfamily A member 6 [Source:HGNC Symbol;Acc:HGNC:6225]	0.842489	1.11831	0.751925	0.904241	0.966329	1.18122	2.2665	1.47135	0.614565	-0.702361	0.0495179	1	down	no	no_diff
chr3	39107704	39138903	+	ENSG00000168026	TTC21A	ENST00000430597;ENST00000479954;ENST00000471025;ENST00000490245;ENST00000490036;ENST00000465962;ENST00000460460;ENST00000493856;ENST00000431162;ENST00000466875;ENST00000481734;ENST00000472866;ENST00000473587	GO:0005515(protein binding);GO:0005929(cilium);GO:0030991(intraciliary transport particle A);GO:0035721(intraciliary retrograde transport);GO:0061512(protein localization to cilium);GO:0061512(protein localization to cilium)	NA	NA	NA	tetratricopeptide repeat domain 21A [Source:HGNC Symbol;Acc:HGNC:30761]	0.139519	0.114886	0.0819747	0.112127	0.0649256	0.0685953	0.0653496	0.0662902	1.69145	0.758263	0.0497146	1	up	no	no_diff
chr2	64988477	65023865	+	ENSG00000115902	SLC1A4	ENST00000480594;ENST00000234256;ENST00000493121;ENST00000531327	GO:0003333(amino acid transmembrane transport);GO:0005254(chloride channel activity);GO:0005813(centrosome);GO:0005815(microtubule organizing center);GO:0005882(intermediate filament);GO:0005886(plasma membrane);GO:0005887(integral component of plasma membrane);GO:0006865(amino acid transport);GO:0006868(glutamine transport);GO:0009986(cell surface);GO:0015171(amino acid transmembrane transporter…	NA	NA	NA	solute carrier family 1 member 4 [Source:HGNC Symbol;Acc:HGNC:10942]	4.96449	5.15785	4.79187	4.97141	6.26899	6.21711	8.0887	6.85827	0.724878	-0.46419	0.0497985	1	down	no	no_diff
chr16	57428187	57447420	-	ENSG00000005194	CIAPIN1	ENST00000567518;ENST00000394391;ENST00000569370;ENST00000565786;ENST00000564885;ENST00000567751;ENST00000569979;ENST00000565961;ENST00000570000;ENST00000565368;ENST00000566284;ENST00000563341;ENST00000563561;ENST00000568940;ENST00000569246	GO:0005515(protein binding);GO:0005634(nucleus);GO:0005654(nucleoplasm);GO:0005730(nucleolus);GO:0005737(cytoplasm);GO:0005739(mitochondrion);GO:0005758(mitochondrial intermembrane space);GO:0006915(apoptotic process);GO:0008168(methyltransferase activity);GO:0009055(electron transfer activity);GO:0016226(iron-sulfur cluster assembly);GO:0022900(electron transport chain);GO:0030097(hemopoiesis);G…	NA	K22746	NA	cytokine induced apoptosis inhibitor 1 [Source:HGNC Symbol;Acc:HGNC:28050]	2.50724	4.15504	2.234	2.96543	4.33635	4.26963	4.48902	4.365	0.679365	-0.557741	0.049811	1	down	no	no_diff
chr1	160261744	160262778	+	ENSG00000228606	AL139011	ENST00000642063;ENST00000442130	NA	NA	NA	NA	novel transcript	1.25822	0.877441	1.07771	1.07112	0.75287	0.36724	0.73606	0.618723	1.73118	0.79176	0.049931	1	up	no	no_diff
chr10	37776526	37858106	-	ENSG00000198105	ZNF248	ENST00000611278;ENST00000485560;ENST00000357328;ENST00000494133;ENST00000395867;ENST00000374648;ENST00000395874;ENST00000652282;ENST00000395873	GO:0000981(DNA-binding transcription factor activity, RNA polymerase II-specific);GO:0003676(nucleic acid binding);GO:0003677(DNA binding);GO:0005622(intracellular);GO:0005634(nucleus);GO:0006355(regulation of transcription, DNA-templated);GO:0006357(regulation of transcription by RNA polymerase II);GO:0046872(metal ion binding);GO:0046872(metal ion binding)	05168(Herpes simplex virus 1 infection);05168(Herpes simplex virus 1 infection)	K09228	NA	zinc finger protein 248 [Source:HGNC Symbol;Acc:HGNC:13041]	5.69117	3.8915	5.74237	5.10835	3.31763	4.35932	3.56279	3.74658	1.36347	0.447282	0.0501066	1	up	no	no_diff
chr3	130112550	130120579	+	ENSG00000249846	LINC02021	ENST00000504808;ENST00000507856;ENST00000514145	NA	NA	NA	NA	long intergenic non-protein coding RNA 2021 [Source:HGNC Symbol;Acc:HGNC:52856]	0.232874	1.54899	1.09444	0.958766	1.7993	1.82455	2.11378	1.91254	0.501304	-0.996242	0.0502807	1	down	no	no_diff
chr16	84177847	84187070	-	ENSG00000103168	TAF1C	ENST00000566732;ENST00000568265;ENST00000567759;ENST00000564774;ENST00000537450;ENST00000541676;ENST00000562330;ENST00000566903;ENST00000570117;ENST00000544090;ENST00000570270;ENST00000563428;ENST00000564454;ENST00000564345;ENST00000562445;ENST00000569609;ENST00000561955;ENST00000569505;ENST00000341690;ENST00000564208;ENST00000565279;ENST00000565544;ENST00000566183	GO:0001164(RNA polymerase I CORE element sequence-specific DNA binding);GO:0001188(RNA polymerase I preinitiation complex assembly);GO:0001650(fibrillar center);GO:0003677(DNA binding);GO:0005515(protein binding);GO:0005634(nucleus);GO:0005654(nucleoplasm);GO:0005730(nucleolus);GO:0006356(regulation of transcription by RNA polymerase I);GO:0006360(transcription by RNA polymerase I);GO:0006361(tra…	NA	NA	NA	TATA-box binding protein associated factor, RNA polymerase I subunit C [Source:HGNC Symbol;Acc:HGNC:11534]	9.27656	9.58488	7.43793	8.76646	6.55002	6.74272	6.67679	6.65651	1.31697	0.397227	0.0504951	1	up	no	no_diff
chr3	98732236	98821201	+	ENSG00000064225	ST3GAL6	ENST00000265261;ENST00000469105;ENST00000474595;ENST00000497621;ENST00000491912;ENST00000468553;ENST00000466482;ENST00000490684;ENST00000613264;ENST00000495502;ENST00000394162;ENST00000495376;ENST00000493953;ENST00000477899;ENST00000476833;ENST00000477574;ENST00000465004;ENST00000462152;ENST00000485391;ENST00000489112;ENST00000483910;ENST00000485145;ENST00000486334;ENST00000460774	GO:0000139(Golgi membrane);GO:0005794(Golgi apparatus);GO:0006464(cellular protein modification process);GO:0006486(protein glycosylation);GO:0006664(glycolipid metabolic process);GO:0008373(sialyltransferase activity);GO:0009247(glycolipid biosynthetic process);GO:0009311(oligosaccharide metabolic process);GO:0016020(membrane);GO:0016021(integral component of membrane);GO:0016740(transferase act…	00601(Glycosphingolipid biosynthesis - lacto and neolacto series);00601(Glycosphingolipid biosynthesis - lacto and neolacto series)	K03792	EC:2.4.99.6	ST3 beta-galactoside alpha-2,3-sialyltransferase 6 [Source:HGNC Symbol;Acc:HGNC:18080]	0.602984	0.588323	0.699172	0.63016	0.504715	0.480778	0.250554	0.412016	1.52946	0.613018	0.0506274	1	up	no	no_diff
chr2	166195185	166376001	-	ENSG00000169432	SCN9A	ENST00000409672;ENST00000454569;ENST00000645815;ENST00000646694;ENST00000409435;ENST00000452182;ENST00000472119;ENST00000303354;ENST00000645283;ENST00000645907	GO:0001518(voltage-gated sodium channel complex);GO:0005216(ion channel activity);GO:0005244(voltage-gated ion channel activity);GO:0005248(voltage-gated sodium channel activity);GO:0005272(sodium channel activity);GO:0005515(protein binding);GO:0005886(plasma membrane);GO:0005887(integral component of plasma membrane);GO:0006811(ion transport);GO:0006814(sodium ion transport);GO:0006954(inflamma…	04742(Taste transduction);04742(Taste transduction)	K04841	NA	sodium voltage-gated channel alpha subunit 9 [Source:HGNC Symbol;Acc:HGNC:10597]	0.185233	0.259131	0.193632	0.212665	0.42942	0.188024	0.424065	0.34717	0.612569	-0.707057	0.0509227	1	down	no	no_diff
chr12	15911302	16037381	+	ENSG00000023697	DERA	ENST00000428559;ENST00000530274;ENST00000526521;ENST00000533447;ENST00000524480;ENST00000528821;ENST00000531803;ENST00000532964	GO:0003824(catalytic activity);GO:0004139(deoxyribose-phosphate aldolase activity);GO:0005576(extracellular region);GO:0005634(nucleus);GO:0005737(cytoplasm);GO:0005829(cytosol);GO:0006098(pentose-phosphate shunt);GO:0009264(deoxyribonucleotide catabolic process);GO:0016052(carbohydrate catabolic process);GO:0016829(lyase activity);GO:0034774(secretory granule lumen);GO:0043312(neutrophil degranu…	00030(Pentose phosphate pathway);00030(Pentose phosphate pathway)	K01619	EC:4.1.2.4	deoxyribose-phosphate aldolase [Source:HGNC Symbol;Acc:HGNC:24269]	1.10002	0.922359	0.906371	0.97625	1.45191	1.51694	1.36402	1.44429	0.675936	-0.565041	0.0509235	1	down	no	no_diff
chr7	155458129	155464831	+	ENSG00000164778	EN2	ENST00000297375	GO:0000981(DNA-binding transcription factor activity, RNA polymerase II-specific);GO:0001650(fibrillar center);GO:0003677(DNA binding);GO:0005634(nucleus);GO:0005730(nucleolus);GO:0006355(regulation of transcription, DNA-templated);GO:0006357(regulation of transcription by RNA polymerase II);GO:0007275(multicellular organism development);GO:0016020(membrane);GO:0016586(RSC-type complex);GO:003018…	NA	NA	NA	engrailed homeobox 2 [Source:HGNC Symbol;Acc:HGNC:3343]	60.3662	71.9256	79.646	70.6459	39.8415	52.1753	67.2165	53.0777	1.33099	0.4125	0.0510181	1	up	no	no_diff
chr11	2328749	2377992	-	ENSG00000238184	CD81-AS1	ENST00000413483;ENST00000427151	NA	NA	NA	NA	CD81 antisense RNA 1 [Source:HGNC Symbol;Acc:HGNC:49384]	0.626916	0.757722	0.479698	0.621445	0.417854	0.327089	0.38075	0.375231	1.65617	0.727847	0.0512097	1	up	no	no_diff
chr19	2037465	2051244	-	ENSG00000099875	MKNK2	ENST00000250896;ENST00000588014;ENST00000591601;ENST00000591142;ENST00000309340;ENST00000587416;ENST00000589534;ENST00000589509;ENST00000586620;ENST00000591588;ENST00000586828;ENST00000585667	GO:0000166(nucleotide binding);GO:0004672(protein kinase activity);GO:0004674(protein serine/threonine kinase activity);GO:0004683(calmodulin-dependent protein kinase activity);GO:0005515(protein binding);GO:0005516(calmodulin binding);GO:0005524(ATP binding);GO:0005634(nucleus);GO:0005654(nucleoplasm);GO:0005737(cytoplasm);GO:0006417(regulation of translation);GO:0006468(protein phosphorylation)…	04010(MAPK signaling pathway);04066(HIF-1 signaling pathway);04910(Insulin signaling pathway);04910(Insulin signaling pathway)	K04372	EC:2.7.11.1	MAP kinase interacting serine/threonine kinase 2 [Source:HGNC Symbol;Acc:HGNC:7111]	3.99725	6.62417	4.0454	4.88894	6.6546	7.30654	7.03726	6.99946	0.698473	-0.517723	0.0514868	1	down	no	no_diff
chr16	15104312	15123498	-	ENSG00000188599	NPIPP1	ENST00000534799;ENST00000547107;ENST00000448011	NA	NA	NA	NA	nuclear pore complex interacting protein pseudogene 1 [Source:HGNC Symbol;Acc:HGNC:35407]	0.944911	0.3	0.0393625	0.428091	0.244797	3.09717	0.893956	1.41197	0.303186	-1.72172	0.0520734	1	down	no	no_diff
chr6	31575565	31578336	+	ENSG00000232810	TNF	ENST00000449264	GO:0000122(negative regulation of transcription by RNA polymerase II);GO:0000165(MAPK cascade);GO:0000185(activation of MAPKKK activity);GO:0000187(activation of MAPK activity);GO:0000977(RNA polymerase II regulatory region sequence-specific DNA binding);GO:0001774(microglial cell activation);GO:0001819(positive regulation of cytokine production);GO:0001891(phagocytic cup);GO:0001932(regulation o…	01523(Antifolate resistance);04010(MAPK signaling pathway);04060(Cytokine-cytokine receptor interaction);04064(NF-kappa B signaling pathway);04071(Sphingolipid signaling pathway);04150(mTOR signaling pathway);04210(Apoptosis);04217(Necroptosis);04350(TGF-beta signaling pathway);04380(Osteoclast differentiation);04612(Antigen processing and presentation);04620(Toll-like receptor signaling pathway)…	K03156	NA	tumor necrosis factor [Source:HGNC Symbol;Acc:HGNC:11892]	1.26033	0.990483	1.46518	1.23867	0.41118	1.24115	0.415616	0.689317	1.79695	0.845548	0.0520854	1	up	no	no_diff
chr17	47967810	47981781	+	ENSG00000108465	CDK5RAP3	ENST00000585163;ENST00000580287;ENST00000584063;ENST00000583697;ENST00000584991;ENST00000338399;ENST00000581160;ENST00000583352;ENST00000577442;ENST00000578018;ENST00000584592;ENST00000578733;ENST00000579853;ENST00000584525;ENST00000579175;ENST00000583363;ENST00000578996;ENST00000578134;ENST00000577802;ENST00000579605;ENST00000581662;ENST00000578663;ENST00000579632;ENST00000584186;ENST00000536708…	GO:0000079(regulation of cyclin-dependent protein serine/threonine kinase activity);GO:0001933(negative regulation of protein phosphorylation);GO:0005515(protein binding);GO:0005634(nucleus);GO:0005730(nucleolus);GO:0005737(cytoplasm);GO:0005813(centrosome);GO:0005815(microtubule organizing center);GO:0005829(cytosol);GO:0005856(cytoskeleton);GO:0005874(microtubule);GO:0007095(mitotic G2 DNA dama…	NA	NA	NA	CDK5 regulatory subunit associated protein 3 [Source:HGNC Symbol;Acc:HGNC:18673]	3.55698	4.6012	3.91222	4.02347	5.5757	5.39272	5.68592	5.55144	0.724761	-0.464423	0.052123	1	down	no	no_diff
chr19	57191500	57222846	+	ENSG00000083844	ZNF264	ENST00000263095;ENST00000594126;ENST00000599653;ENST00000600531;ENST00000597447	GO:0000981(DNA-binding transcription factor activity, RNA polymerase II-specific);GO:0003676(nucleic acid binding);GO:0003677(DNA binding);GO:0005622(intracellular);GO:0005634(nucleus);GO:0006355(regulation of transcription, DNA-templated);GO:0006357(regulation of transcription by RNA polymerase II);GO:0046872(metal ion binding);GO:0046872(metal ion binding)	05168(Herpes simplex virus 1 infection);05168(Herpes simplex virus 1 infection)	K09228	NA	zinc finger protein 264 [Source:HGNC Symbol;Acc:HGNC:13057]	1.24964	1.46328	1.18548	1.29947	3.91254	1.22508	1.40314	2.18026	0.596015	-0.746579	0.052179	1	down	no	no_diff
chr22	36800684	36819479	-	ENSG00000100362	PVALB	ENST00000417718;ENST00000216200;ENST00000443735;ENST00000406910;ENST00000467935	GO:0005509(calcium ion binding);GO:0005634(nucleus);GO:0005737(cytoplasm);GO:0030424(axon);GO:0032420(stereocilium);GO:0032437(cuticular plate);GO:0032991(protein-containing complex);GO:0042803(protein homodimerization activity);GO:0043025(neuronal cell body);GO:0046872(metal ion binding);GO:0046982(protein heterodimerization activity);GO:0090102(cochlea development);GO:0090102(cochlea developmen…	NA	NA	NA	parvalbumin [Source:HGNC Symbol;Acc:HGNC:9704]	1.41871	1.42138	1.87486	1.57165	0.970264	1.08791	0.971093	1.00975	1.55647	0.638277	0.0521852	1	up	no	no_diff
chr11	10305073	10307397	+	ENSG00000148926	ADM	ENST00000530439;ENST00000528655;ENST00000534464;ENST00000278175;ENST00000524948;ENST00000528544;ENST00000526492	GO:0001570(vasculogenesis);GO:0001666(response to hypoxia);GO:0001843(neural tube closure);GO:0002026(regulation of the force of heart contraction);GO:0002031(G protein-coupled receptor internalization);GO:0003073(regulation of systemic arterial blood pressure);GO:0005102(signaling receptor binding);GO:0005179(hormone activity);GO:0005576(extracellular region);GO:0005615(extracellular space);GO:0…	04080(Neuroactive ligand-receptor interaction);04270(Vascular smooth muscle contraction);04270(Vascular smooth muscle contraction)	NA	NA	adrenomedullin [Source:HGNC Symbol;Acc:HGNC:259]	11.8429	12.6104	11.294	11.9158	8.06645	10.5749	8.06556	8.90229	1.33851	0.420624	0.0523671	1	up	no	no_diff
chr11	134378504	134412242	-	ENSG00000109956	B3GAT1	ENST00000312527;ENST00000392580;ENST00000531778;ENST00000524765;ENST00000531510	GO:0000139(Golgi membrane);GO:0005576(extracellular region);GO:0005783(endoplasmic reticulum);GO:0005789(endoplasmic reticulum membrane);GO:0005794(Golgi apparatus);GO:0005975(carbohydrate metabolic process);GO:0006486(protein glycosylation);GO:0008499(UDP-galactose:beta-N-acetylglucosamine beta-1,3-galactosyltransferase activity);GO:0015018(galactosylgalactosylxylosylprotein 3-beta-glucuronosylt…	00515(Mannose type O-glycan biosynthesis);00515(Mannose type O-glycan biosynthesis)	K00735	EC:2.4.1.135	beta-1,3-glucuronyltransferase 1 [Source:HGNC Symbol;Acc:HGNC:921]	2.96583	1.62954	1.31569	1.97035	2.81516	2.72128	3.38123	2.97256	0.662848	-0.59325	0.0523816	1	down	no	no_diff
chr1	212565334	212620777	+	ENSG00000162772	ATF3	ENST00000465155;ENST00000341491;ENST00000366983;ENST00000492118;ENST00000366981;ENST00000366985;ENST00000464547;ENST00000336937;ENST00000366987;ENST00000613104;ENST00000613954	GO:0000122(negative regulation of transcription by RNA polymerase II);GO:0000976(transcription regulatory region sequence-specific DNA binding);GO:0000977(RNA polymerase II regulatory region sequence-specific DNA binding);GO:0000978(RNA polymerase II proximal promoter sequence-specific DNA binding);GO:0000981(DNA-binding transcription factor activity, RNA polymerase II-specific);GO:0001227(DNA-bi…	NA	NA	NA	activating transcription factor 3 [Source:HGNC Symbol;Acc:HGNC:785]	15.6225	16.7616	15.7017	16.0286	23.5043	21.8778	18.8872	21.4231	0.748194	-0.418516	0.0527059	1	down	no	no_diff
chr1	77979175	78017964	+	ENSG00000162616	DNAJB4	ENST00000370763;ENST00000487931;ENST00000484662;ENST00000477671;ENST00000426517;ENST00000476396	GO:0000122(negative regulation of transcription by RNA polymerase II);GO:0001671(ATPase activator activity);GO:0005515(protein binding);GO:0005654(nucleoplasm);GO:0005737(cytoplasm);GO:0005829(cytosol);GO:0005886(plasma membrane);GO:0006457(protein folding);GO:0006986(response to unfolded protein);GO:0009408(response to heat);GO:0016020(membrane);GO:0032781(positive regulation of ATPase activity)…	NA	K09510	NA	DnaJ heat shock protein family (Hsp40) member B4 [Source:HGNC Symbol;Acc:HGNC:14886]	20.7194	21.8072	21.8045	21.4437	17.6219	16.9987	15.5592	16.7266	1.28201	0.35841	0.0528293	1	up	no	no_diff
chr1	34986165	35031945	-	ENSG00000163867	ZMYM6	ENST00000493328;ENST00000357182;ENST00000460607;ENST00000317538;ENST00000415531;ENST00000466345;ENST00000471566;ENST00000472971;ENST00000373333	GO:0003677(DNA binding);GO:0005634(nucleus);GO:0007010(cytoskeleton organization);GO:0007275(multicellular organism development);GO:0008270(zinc ion binding);GO:0022604(regulation of cell morphogenesis);GO:0046872(metal ion binding);GO:0046872(metal ion binding)	NA	NA	NA	zinc finger MYM-type containing 6 [Source:HGNC Symbol;Acc:HGNC:13050]	1.39554	0.856613	1.23416	1.16211	2.14215	1.37751	1.5847	1.70146	0.683007	-0.550028	0.0528432	1	down	no	no_diff
chr21	39342315	39349647	-	ENSG00000205581	HMGN1	ENST00000288344;ENST00000431390;ENST00000380749;ENST00000419378;ENST00000436324;ENST00000486741;ENST00000489072;ENST00000464078;ENST00000652622;ENST00000490032;ENST00000380748;ENST00000491183;ENST00000463631;ENST00000443046;ENST00000485550;ENST00000482733;ENST00000471260;ENST00000479586;ENST00000482192;ENST00000380747;ENST00000492280	GO:0000720(pyrimidine dimer repair by nucleotide-excision repair);GO:0000785(chromatin);GO:0003677(DNA binding);GO:0003682(chromatin binding);GO:0005634(nucleus);GO:0005654(nucleoplasm);GO:0005737(cytoplasm);GO:0006283(transcription-coupled nucleotide-excision repair);GO:0006325(chromatin organization);GO:0006357(regulation of transcription by RNA polymerase II);GO:0010224(response to UV-B);GO:00…	NA	K11299	NA	high mobility group nucleosome binding domain 1 [Source:HGNC Symbol;Acc:HGNC:4984]	22.4874	26.9188	28.5356	25.9806	18.7958	19.5729	22.5595	20.3094	1.27924	0.355289	0.0530517	1	up	no	no_diff
chr16	75596981	75623300	-	ENSG00000065457	ADAT1	ENST00000566445;ENST00000307921;ENST00000568001;ENST00000568510;ENST00000566450;ENST00000562374;ENST00000565109;ENST00000564657;ENST00000568478	GO:0003723(RNA binding);GO:0004000(adenosine deaminase activity);GO:0006396(RNA processing);GO:0008033(tRNA processing);GO:0008251(tRNA-specific adenosine deaminase activity);GO:0016787(hydrolase activity);GO:0046872(metal ion binding);GO:0046872(metal ion binding)	NA	K15440	EC:3.5.4.34	adenosine deaminase, tRNA specific 1 [Source:HGNC Symbol;Acc:HGNC:228]	5.5728	4.2282	4.91756	4.90619	6.78143	6.56659	7.03458	6.7942	0.722114	-0.469702	0.0530675	1	down	no	no_diff
chr1	47250139	47314147	-	ENSG00000123473	STIL	ENST00000371877;ENST00000418131;ENST00000396221;ENST00000360380;ENST00000433827;ENST00000436811;ENST00000413565;ENST00000447475;ENST00000337817	GO:0000578(embryonic axis specification);GO:0001701(in utero embryonic development);GO:0001843(neural tube closure);GO:0001947(heart looping);GO:0005515(protein binding);GO:0005737(cytoplasm);GO:0005813(centrosome);GO:0005814(centriole);GO:0005829(cytosol);GO:0005856(cytoskeleton);GO:0007052(mitotic spindle organization);GO:0007224(smoothened signaling pathway);GO:0007275(multicellular organism d…	NA	NA	NA	STIL, centriolar assembly protein [Source:HGNC Symbol;Acc:HGNC:10879]	7.0709	7.32519	5.42543	6.60717	4.1895	4.0138	6.28124	4.82818	1.36846	0.452553	0.0531004	1	up	no	no_diff
chr7	97966090	97967074	-	ENSG00000183444	OR7E38P	ENST00000442908	NA	NA	NA	NA	olfactory receptor family 7 subfamily E member 38 pseudogene [Source:HGNC Symbol;Acc:HGNC:8411]	2.07458	4.76463	2.76008	3.19976	1.19716	2.78492	1.73175	1.90461	1.68001	0.748467	0.0531802	1	up	no	no_diff
chr1	35573314	35595328	+	ENSG00000116819	TFAP2E	ENST00000373235;ENST00000650429	GO:0000977(RNA polymerase II regulatory region sequence-specific DNA binding);GO:0000978(RNA polymerase II proximal promoter sequence-specific DNA binding);GO:0000981(DNA-binding transcription factor activity, RNA polymerase II-specific);GO:0001228(DNA-binding transcription activator activity, RNA polymerase II-specific);GO:0003677(DNA binding);GO:0003700(DNA-binding transcription factor activity…	NA	K09179	NA	transcription factor AP-2 epsilon [Source:HGNC Symbol;Acc:HGNC:30774]	0.458978	0.481221	0.443479	0.461226	0.32416	0.261606	0.278841	0.288202	1.60036	0.678392	0.0533597	1	up	no	no_diff
chr1	26169516	26171831	-	ENSG00000236782	AL391650	ENST00000648649;ENST00000448923	GO:0016020(membrane);GO:0016021(integral component of membrane);GO:0016021(integral component of membrane)	NA	NA	NA	novel protein	4.00449	4.3511	3.63886	3.99815	2.67272	3.13417	3.00277	2.93656	1.36151	0.445207	0.0536096	1	up	no	no_diff
chr1	28643228	28648581	+	ENSG00000229388	LINC01715	ENST00000420776;ENST00000427804	NA	NA	NA	NA	long intergenic non-protein coding RNA 1715 [Source:HGNC Symbol;Acc:HGNC:52502]	0.937329	0.933957	0.850918	0.907401	1.50191	1.65457	1.25373	1.47007	0.617251	-0.696071	0.0536349	1	down	no	no_diff
chr17	76309486	76384521	-	ENSG00000161542	PRPSAP1	ENST00000446526;ENST00000588364;ENST00000324684;ENST00000436498;ENST00000435555;ENST00000442767;ENST00000488339;ENST00000472686;ENST00000423915;ENST00000592474;ENST00000494662;ENST00000586137	GO:0000287(magnesium ion binding);GO:0002189(ribose phosphate diphosphokinase complex);GO:0004749(ribose phosphate diphosphokinase activity);GO:0004857(enzyme inhibitor activity);GO:0005515(protein binding);GO:0005737(cytoplasm);GO:0006015(5-phosphoribose 1-diphosphate biosynthetic process);GO:0006139(nucleobase-containing compound metabolic process);GO:0006164(purine nucleotide biosynthetic proc…	NA	NA	NA	phosphoribosyl pyrophosphate synthetase associated protein 1 [Source:HGNC Symbol;Acc:HGNC:9466]	3.42527	3.33796	3.28159	3.34827	3.69683	7.65473	3.74635	5.03263	0.665312	-0.587897	0.0536515	1	down	no	no_diff
chr11	289135	296107	+	ENSG00000142102	PGGHG	ENST00000476372;ENST00000409548;ENST00000474221;ENST00000409479;ENST00000409655;ENST00000482937;ENST00000397660;ENST00000529087	GO:0003824(catalytic activity);GO:0004555(alpha,alpha-trehalase activity);GO:0005618(cell wall);GO:0005829(cytosol);GO:0005975(carbohydrate metabolic process);GO:0005993(trehalose catabolic process);GO:0008152(metabolic process);GO:0016787(hydrolase activity);GO:0016798(hydrolase activity, acting on glycosyl bonds);GO:0047402(protein-glucosylgalactosylhydroxylysine glucosidase activity);GO:004740…	NA	K22078	EC:3.2.1.107	protein-glucosylgalactosylhydroxylysine glucosidase [Source:HGNC Symbol;Acc:HGNC:26210]	5.59192	7.15126	6.26916	6.33745	20.7442	6.43542	5.66614	10.9486	0.578837	-0.788772	0.0538849	1	down	no	no_diff
chr6	30688047	30691420	-	ENSG00000137404	NRM	ENST00000376420;ENST00000444096;ENST00000474864;ENST00000376421;ENST00000470733;ENST00000259953;ENST00000482141;ENST00000495946;ENST00000462857	GO:0003674(molecular_function);GO:0005515(protein binding);GO:0005634(nucleus);GO:0005635(nuclear envelope);GO:0005637(nuclear inner membrane);GO:0008150(biological_process);GO:0016020(membrane);GO:0016021(integral component of membrane);GO:0031965(nuclear membrane);GO:0031965(nuclear membrane)	NA	NA	NA	nurim [Source:HGNC Symbol;Acc:HGNC:8003]	5.42655	6.82609	5.48824	5.91363	7.26715	9.33227	8.13953	8.24632	0.717124	-0.479706	0.0543159	1	down	no	no_diff
chr12	8681600	8783095	+	ENSG00000166532	RIMKLB	ENST00000619374;ENST00000538135;ENST00000504495;ENST00000535829;ENST00000299673;ENST00000544257;ENST00000357529;ENST00000538758;ENST00000542232;ENST00000541044;ENST00000510357	GO:0000166(nucleotide binding);GO:0005524(ATP binding);GO:0005737(cytoplasm);GO:0005829(cytosol);GO:0006464(cellular protein modification process);GO:0008652(cellular amino acid biosynthetic process);GO:0016874(ligase activity);GO:0046872(metal ion binding);GO:0072590(N-acetyl-L-aspartate-L-glutamate ligase activity);GO:0072591(citrate-L-glutamate ligase activity);GO:0072591(citrate-L-glutamate l…	00250(Alanine, aspartate and glutamate metabolism);00250(Alanine, aspartate and glutamate metabolism)	K18310	6.3.2.41;EC:6.3.1.17	ribosomal modification protein rimK like family member B [Source:HGNC Symbol;Acc:HGNC:29228]	2.91341	3.88044	3.26547	3.35311	2.50462	2.73614	2.29897	2.51324	1.33418	0.415949	0.0543214	1	up	no	no_diff
chr4	138164097	138242349	-	ENSG00000151012	SLC7A11	ENST00000280612;ENST00000509248	GO:0005515(protein binding);GO:0005791(rough endoplasmic reticulum);GO:0005856(cytoskeleton);GO:0005886(plasma membrane);GO:0006749(glutathione metabolic process);GO:0006865(amino acid transport);GO:0006979(response to oxidative stress);GO:0007420(brain development);GO:0008542(visual learning);GO:0009636(response to toxic substance);GO:0009986(cell surface);GO:0014070(response to organic cyclic c…	04216(Ferroptosis);04216(Ferroptosis)	K13869	NA	solute carrier family 7 member 11 [Source:HGNC Symbol;Acc:HGNC:11059]	0.587269	0.582671	0.665337	0.611759	0.844438	0.80655	0.942627	0.864538	0.707614	-0.498967	0.0546674	1	down	no	no_diff
chr1	120723949	120842110	+	ENSG00000273136	NBPF26	ENST00000652444;ENST00000617913;ENST00000620612;ENST00000619748;ENST00000615145;ENST00000611287;ENST00000615219;ENST00000652763	GO:0005509(calcium ion binding);GO:0005509(calcium ion binding)	NA	NA	NA	NBPF member 26 [Source:HGNC Symbol;Acc:HGNC:49571]	0.816683	0.451976	0.577186	0.615282	1.07423	0.900638	0.813142	0.929335	0.662066	-0.594952	0.0547616	1	down	no	no_diff
chr3	99830141	100114513	-	ENSG00000168386	FILIP1L	ENST00000383694;ENST00000495625;ENST00000476723;ENST00000477258;ENST00000468533;ENST00000331335;ENST00000398326;ENST00000487087	GO:0003674(molecular_function);GO:0005634(nucleus);GO:0005737(cytoplasm);GO:0008150(biological_process);GO:0016020(membrane);GO:0016020(membrane)	NA	NA	NA	filamin A interacting protein 1 like [Source:HGNC Symbol;Acc:HGNC:24589]	0.946851	1.14169	1.32125	1.1366	0.769716	0.930108	0.753599	0.817808	1.38981	0.474886	0.0549395	1	up	no	no_diff
chr15	65234460	65300618	-	ENSG00000138617	PARP16	ENST00000261888;ENST00000649807;ENST00000558873;ENST00000559805;ENST00000444347;ENST00000560149	GO:0003950(NAD+ ADP-ribosyltransferase activity);GO:0005515(protein binding);GO:0005635(nuclear envelope);GO:0005783(endoplasmic reticulum);GO:0005789(endoplasmic reticulum membrane);GO:0005829(cytosol);GO:0006471(protein ADP-ribosylation);GO:0006986(response to unfolded protein);GO:0016020(membrane);GO:0016021(integral component of membrane);GO:0016740(transferase activity);GO:0016757(transferas…	NA	K00774	EC:2.4.2.30	poly(ADP-ribose) polymerase family member 16 [Source:HGNC Symbol;Acc:HGNC:26040]	0.689238	0.81853	0.686747	0.731505	1.07965	1.21206	0.956873	1.08286	0.67553	-0.565907	0.055021	1	down	no	no_diff
chr22	41174591	41197456	-	ENSG00000231993	EP300-AS1	ENST00000420537	NA	NA	NA	NA	EP300 antisense RNA 1 [Source:HGNC Symbol;Acc:HGNC:50504]	0.947824	1.2771	0.699412	0.97478	1.77107	1.51902	1.84034	1.71014	0.569999	-0.810969	0.0554578	1	down	no	no_diff
chr14	24365673	24379604	+	ENSG00000100968	NFATC4	ENST00000250373;ENST00000539237;ENST00000554050;ENST00000554779;ENST00000553469;ENST00000556759;ENST00000555167;ENST00000557674;ENST00000557451;ENST00000557028;ENST00000554655;ENST00000554473;ENST00000557767;ENST00000556279;ENST00000556302;ENST00000440487;ENST00000555393;ENST00000555802;ENST00000554661;ENST00000554344;ENST00000553708;ENST00000413692	GO:0000122(negative regulation of transcription by RNA polymerase II);GO:0000978(RNA polymerase II proximal promoter sequence-specific DNA binding);GO:0000981(DNA-binding transcription factor activity, RNA polymerase II-specific);GO:0001227(DNA-binding transcription repressor activity, RNA polymerase II-specific);GO:0001569(branching involved in blood vessel morphogenesis);GO:0001816(cytokine pro…	04022(cGMP-PKG signaling pathway);04218(Cellular senescence);04310(Wnt signaling pathway);04360(Axon guidance);04625(C-type lectin receptor signaling pathway);04921(Oxytocin signaling pathway);05161(Hepatitis B);05163(Human cytomegalovirus infection);05166(Human T-cell leukemia virus 1 infection);05167(Kaposi sarcoma-associated herpesvirus infection);05170(Human immunodeficiency virus 1 infection…	K17334	NA	nuclear factor of activated T cells 4 [Source:HGNC Symbol;Acc:HGNC:7778]	1.75776	1.77578	1.0476	1.52704	1.32683	0.89391	1.01469	1.07848	1.41593	0.501748	0.055655	1	up	no	no_diff
chr17	57078298	57085024	-	ENSG00000263004	AC007114	ENST00000576871;ENST00000576313	NA	NA	NA	NA	novel transcript	11.0904	11.1683	10.6739	10.9775	14.0516	13.6415	18.4022	15.3651	0.714447	-0.485102	0.0559804	1	down	no	no_diff
chr2	20447074	20449445	+	ENSG00000143878	RHOB	ENST00000272233	GO:0000166(nucleotide binding);GO:0000281(mitotic cytokinesis);GO:0001525(angiogenesis);GO:0003924(GTPase activity);GO:0005515(protein binding);GO:0005525(GTP binding);GO:0005622(intracellular);GO:0005634(nucleus);GO:0005737(cytoplasm);GO:0005768(endosome);GO:0005769(early endosome);GO:0005770(late endosome);GO:0005829(cytosol);GO:0005886(plasma membrane);GO:0005925(focal adhesion);GO:0005938(cel…	NA	NA	NA	ras homolog family member B [Source:HGNC Symbol;Acc:HGNC:668]	316.003	335.008	369.891	340.301	226.495	309.694	268.1	268.096	1.26932	0.344058	0.0560693	1	up	no	no_diff
chr1	205336065	205357090	-	ENSG00000162873	KLHDC8A	ENST00000367156;ENST00000606181;ENST00000539253	GO:0005515(protein binding);GO:0005515(protein binding)	NA	NA	NA	kelch domain containing 8A [Source:HGNC Symbol;Acc:HGNC:25573]	0.513002	0.462541	0.448868	0.474804	0.338592	0.340936	0.249241	0.30959	1.53366	0.616974	0.0561058	1	up	no	no_diff
chr8	17497088	17570573	+	ENSG00000003989	SLC7A2	ENST00000522656;ENST00000494857;ENST00000640220;ENST00000470360;ENST00000004531	GO:0000064(L-ornithine transmembrane transporter activity);GO:0002537(nitric oxide production involved in inflammatory response);GO:0005886(plasma membrane);GO:0005887(integral component of plasma membrane);GO:0006520(cellular amino acid metabolic process);GO:0006809(nitric oxide biosynthetic process);GO:0006865(amino acid transport);GO:0015171(amino acid transmembrane transporter activity);GO:00…	NA	K13864	NA	solute carrier family 7 member 2 [Source:HGNC Symbol;Acc:HGNC:11060]	2.40751	1.75817	1.56981	1.91183	3.14599	2.39483	2.56887	2.70323	0.707239	-0.499731	0.056214	1	down	no	no_diff
chr4	26857601	27025381	+	ENSG00000109689	STIM2	ENST00000467087;ENST00000465503;ENST00000473519;ENST00000639195;ENST00000504511;ENST00000463501;ENST00000494628;ENST00000477474;ENST00000639640;ENST00000478049;ENST00000478425	GO:0002115(store-operated calcium entry);GO:0005246(calcium channel regulator activity);GO:0005509(calcium ion binding);GO:0005515(protein binding);GO:0005623(cell);GO:0005783(endoplasmic reticulum);GO:0005789(endoplasmic reticulum membrane);GO:0005886(plasma membrane);GO:0006811(ion transport);GO:0006816(calcium ion transport);GO:0006874(cellular calcium ion homeostasis);GO:0015279(store-operate…	04020(Calcium signaling pathway);04020(Calcium signaling pathway)	K18196	NA	stromal interaction molecule 2 [Source:HGNC Symbol;Acc:HGNC:19205]	6.66877	5.0697	10.2271	7.32186	6.66251	3.06849	5.12016	4.95039	1.47905	0.564667	0.0567034	1	up	no	no_diff
chr7	137513859	137513933	+	ENSG00000279483	AC090498	ENST00000623936	NA	NA	NA	NA	ribosomal protein L41 (RPL41) pseudogene	193.419	224.719	203.959	207.366	387.661	166.14	396.171	316.657	0.654858	-0.610746	0.0567164	1	down	no	no_diff
chr2	75652000	75710989	-	ENSG00000005436	GCFC2	ENST00000470197;ENST00000321027;ENST00000470503;ENST00000409857;ENST00000470285;ENST00000541687;ENST00000486016;ENST00000442309;ENST00000472230;ENST00000427862	GO:0000122(negative regulation of transcription by RNA polymerase II);GO:0000245(spliceosomal complex assembly);GO:0000398(mRNA splicing, via spliceosome);GO:0000978(RNA polymerase II proximal promoter sequence-specific DNA binding);GO:0001227(DNA-binding transcription repressor activity, RNA polymerase II-specific);GO:0003677(DNA binding);GO:0003700(DNA-binding transcription factor activity);GO:…	NA	K09061	NA	GC-rich sequence DNA-binding factor 2 [Source:HGNC Symbol;Acc:HGNC:1317]	2.06364	1.69019	2.26248	2.00544	1.61265	1.39091	1.42197	1.47517	1.35946	0.443032	0.0567399	1	up	no	no_diff
chr1	207018522	207032756	-	ENSG00000182795	C1orf116	ENST00000359470	GO:0003674(molecular_function);GO:0005515(protein binding);GO:0005737(cytoplasm);GO:0005829(cytosol);GO:0005886(plasma membrane);GO:0008150(biological_process);GO:0070062(extracellular exosome)	NA	NA	NA	chromosome 1 open reading frame 116 [Source:HGNC Symbol;Acc:HGNC:28667]	0.55749	0.52953	0.450106	0.512375	0.254429	0.440528	0.325935	0.340297	1.50567	0.590405	0.0572218	1	up	no	no_diff
chr19	44890569	44903689	+	ENSG00000130204	AC011481	ENST00000426677;ENST00000252487;ENST00000405636;ENST00000592434;ENST00000589649;ENST00000592041;ENST00000589253	GO:0005515(protein binding);GO:0005739(mitochondrion);GO:0005741(mitochondrial outer membrane);GO:0005742(mitochondrial outer membrane translocase complex);GO:0005743(mitochondrial inner membrane);GO:0005829(cytosol);GO:0006626(protein targeting to mitochondrion);GO:0006811(ion transport);GO:0008320(protein transmembrane transporter activity);GO:0015031(protein transport);GO:0015288(porin activit…	05014(Amyotrophic lateral sclerosis (ALS));05014(Amyotrophic lateral sclerosis (ALS))	K11518	NA	translocase of outer mitochondrial membrane 40 [Source:NCBI gene;Acc:10452]	14.8103	13.3752	15.2442	14.4766	15.3665	8.49406	5.50232	9.78761	1.47907	0.564692	0.0572907	1	up	no	no_diff
chr1	16739938	16750589	-	ENSG00000282740	AL021920	ENST00000633433	NA	NA	NA	NA	novel transcript	1.50854	1.13769	1.82894	1.49172	0.967704	0.997271	0.832692	0.932556	1.59961	0.677717	0.0579044	1	up	no	no_diff
chr6	31666102	31673546	+	ENSG00000263020	AL662899	ENST00000375880;ENST00000409691;ENST00000617558	GO:0005956(protein kinase CK2 complex);GO:0019887(protein kinase regulator activity);GO:0045859(regulation of protein kinase activity);GO:0045859(regulation of protein kinase activity)	NA	NA	NA	novel protein	0.0446186	0.157878	3.50283	1.23511	0.209767	0.0239933	0.582477	0.272079	4.53952	2.18254	0.0582824	1	up	no	no_diff
chr3	52813282	52835729	-	ENSG00000243696	AC006254	ENST00000468472;ENST00000473904;ENST00000513520	GO:0002062(chondrocyte differentiation);GO:0005634(nucleus);GO:0035988(chondrocyte proliferation);GO:0042246(tissue regeneration);GO:0042246(tissue regeneration)	NA	NA	NA	novel MUSTN1-ITIH4 readthrough	0.276769	0.484839	0.0683611	0.276656	0.606549	0.603287	0.431374	0.54707	0.505706	-0.98363	0.0583887	1	down	no	no_diff
chr7	1570073	1589626	+	ENSG00000230487	PSMG3-AS1	ENST00000457484;ENST00000437621;ENST00000651857;ENST00000524978;ENST00000612019;ENST00000532358;ENST00000437964;ENST00000533935	NA	NA	NA	NA	PSMG3 antisense RNA 1 (head to head) [Source:HGNC Symbol;Acc:HGNC:22230]	2.05939	0.226156	1.31879	1.20145	2.06742	2.04427	3.10193	2.40454	0.499657	-1.00099	0.0585132	1	down	no	no_diff
chr9	130892702	130896812	-	ENSG00000188710	QRFP	ENST00000623824;ENST00000343079	GO:0005184(neuropeptide hormone activity);GO:0005575(cellular_component);GO:0005576(extracellular region);GO:0007186(G protein-coupled receptor signaling pathway);GO:0007218(neuropeptide signaling pathway);GO:0007625(grooming behavior);GO:0007626(locomotory behavior);GO:0010469(regulation of signaling receptor activity);GO:0031854(orexigenic neuropeptide QRFP receptor binding);GO:0045777(positive…	NA	NA	NA	pyroglutamylated RFamide peptide [Source:HGNC Symbol;Acc:HGNC:29982]	0.184084	0.445487	0.150979	0.260183	0.413189	0.530086	0.530213	0.491163	0.52973	-0.916672	0.0585229	1	down	no	no_diff
chr3	56557161	56621818	+	ENSG00000180376	CCDC66	ENST00000442522;ENST00000471681;ENST00000341455;ENST00000480884;ENST00000394672;ENST00000434467;ENST00000472582;ENST00000487739;ENST00000460838;ENST00000476142;ENST00000468108;ENST00000459746;ENST00000326595;ENST00000439445;ENST00000484441;ENST00000422788;ENST00000422222;ENST00000494672;ENST00000469966;ENST00000482673;ENST00000473322;ENST00000484623	GO:0001578(microtubule bundle formation);GO:0001750(photoreceptor outer segment);GO:0001895(retina homeostasis);GO:0001917(photoreceptor inner segment);GO:0005515(protein binding);GO:0005737(cytoplasm);GO:0005813(centrosome);GO:0005815(microtubule organizing center);GO:0005856(cytoskeleton);GO:0005874(microtubule);GO:0005929(cilium);GO:0008017(microtubule binding);GO:0030030(cell projection organ…	NA	NA	NA	coiled-coil domain containing 66 [Source:HGNC Symbol;Acc:HGNC:27709]	2.36699	2.75319	2.57777	2.56599	2.09131	1.63455	2.07959	1.93515	1.32599	0.407066	0.0588776	1	up	no	no_diff
chr19	10106362	10112012	+	ENSG00000130810	PPAN	ENST00000466025;ENST00000486482;ENST00000393793;ENST00000253107;ENST00000444703;ENST00000468881;ENST00000446223;ENST00000430370	GO:0000027(ribosomal large subunit assembly);GO:0003723(RNA binding);GO:0005634(nucleus);GO:0005730(nucleolus);GO:0030687(preribosome, large subunit precursor);GO:0030687(preribosome, large subunit precursor)	NA	K14859	NA	peter pan homolog [Source:HGNC Symbol;Acc:HGNC:9227]	52.5071	50.5407	51.3842	51.4773	53.8121	30.3837	32.0314	38.7424	1.32871	0.410024	0.0590721	1	up	no	no_diff
chr1	148458814	148459871	+	ENSG00000280649	AC245100	ENST00000629247;ENST00000638752	NA	NA	NA	NA	TEC	0.419578	0.745107	4.40201	1.85557	3.50639	4.91525	4.49627	4.30597	0.430928	-1.21448	0.0592213	1	down	no	no_diff
chr2	74458400	74460891	+	ENSG00000239779	WBP1	ENST00000490120;ENST00000233615;ENST00000393972;ENST00000484744;ENST00000474185;ENST00000464774;ENST00000466303;ENST00000492047;ENST00000473467;ENST00000428943;ENST00000470536;ENST00000494741	GO:0005515(protein binding);GO:0005575(cellular_component);GO:0008150(biological_process);GO:0016020(membrane);GO:0016021(integral component of membrane);GO:0050699(WW domain binding);GO:0050699(WW domain binding)	NA	NA	NA	WW domain binding protein 1 [Source:HGNC Symbol;Acc:HGNC:12737]	6.47787	6.07853	6.43407	6.33015	7.5108	11.7722	7.55503	8.94602	0.707595	-0.499005	0.059279	1	down	no	no_diff
chr9	21802543	21937651	+	ENSG00000099810	MTAP	ENST00000380172;ENST00000460874;ENST00000580900;ENST00000644715;ENST00000584988;ENST00000484957;ENST00000581962;ENST00000580675;ENST00000579422;ENST00000616982;ENST00000577563;ENST00000427788;ENST00000580718	GO:0003824(catalytic activity);GO:0004645(phosphorylase activity);GO:0004731(purine-nucleoside phosphorylase activity);GO:0005515(protein binding);GO:0005634(nucleus);GO:0005737(cytoplasm);GO:0005829(cytosol);GO:0006139(nucleobase-containing compound metabolic process);GO:0006166(purine ribonucleoside salvage);GO:0009116(nucleoside metabolic process);GO:0016740(transferase activity);GO:0016757(tr…	00270(Cysteine and methionine metabolism);00270(Cysteine and methionine metabolism)	K00772	EC:2.4.2.28	methylthioadenosine phosphorylase [Source:HGNC Symbol;Acc:HGNC:7413]	0.79117	1.6187	0.722143	1.044	0.739598	0.676973	0.720396	0.712322	1.46563	0.551525	0.0593471	1	up	no	no_diff
chr14	75427716	75474111	+	ENSG00000140044	JDP2	ENST00000435893;ENST00000267569;ENST00000419727;ENST00000437176;ENST00000651602;ENST00000559060;ENST00000559773;ENST00000558068	GO:0000122(negative regulation of transcription by RNA polymerase II);GO:0000978(RNA polymerase II proximal promoter sequence-specific DNA binding);GO:0000981(DNA-binding transcription factor activity, RNA polymerase II-specific);GO:0001227(DNA-binding transcription repressor activity, RNA polymerase II-specific);GO:0003677(DNA binding);GO:0003682(chromatin binding);GO:0003690(double-stranded DNA…	NA	K09033	NA	Jun dimerization protein 2 [Source:HGNC Symbol;Acc:HGNC:17546]	6.62665	14.3583	7.63498	9.53998	9.34633	16.8858	17.5547	14.5956	0.653619	-0.613477	0.0595349	1	down	no	no_diff
chr11	565660	568457	-	ENSG00000247095	MIR210HG	ENST00000533920;ENST00000528245;ENST00000500447;ENST00000534540	NA	NA	NA	NA	MIR210 host gene [Source:HGNC Symbol;Acc:HGNC:39524]	28.5887	27.0478	23.2546	26.297	14.433	19.2823	24.8801	19.5318	1.34637	0.429074	0.0596827	1	up	no	no_diff
chr10	33177492	33336262	-	ENSG00000099250	NRP1	ENST00000395995;ENST00000374867;ENST00000374875;ENST00000374816;ENST00000374823;ENST00000418675;ENST00000413802;ENST00000455749;ENST00000374822;ENST00000265371;ENST00000374821;ENST00000431894;ENST00000432372	GO:0001525(angiogenesis);GO:0001569(branching involved in blood vessel morphogenesis);GO:0001764(neuron migration);GO:0001938(positive regulation of endothelial cell proliferation);GO:0002040(sprouting angiogenesis);GO:0002042(cell migration involved in sprouting angiogenesis);GO:0002116(semaphorin receptor complex);GO:0003148(outflow tract septum morphogenesis);GO:0005021(vascular endothelial gr…	04360(Axon guidance);05166(Human T-cell leukemia virus 1 infection);05166(Human T-cell leukemia virus 1 infection)	K06724	NA	neuropilin 1 [Source:HGNC Symbol;Acc:HGNC:8004]	1.44164	1.58739	1.3056	1.44488	1.65544	1.56177	3.26792	2.16171	0.668395	-0.581227	0.0597127	1	down	no	no_diff
chr2	218607855	218637184	+	ENSG00000115556	PLCD4	ENST00000459791;ENST00000432688;ENST00000458239;ENST00000473443;ENST00000483685;ENST00000417849;ENST00000450993	GO:0004435(phosphatidylinositol phospholipase C activity);GO:0004629(phospholipase C activity);GO:0005509(calcium ion binding);GO:0005622(intracellular);GO:0005634(nucleus);GO:0005737(cytoplasm);GO:0005783(endoplasmic reticulum);GO:0005789(endoplasmic reticulum membrane);GO:0005829(cytosol);GO:0005886(plasma membrane);GO:0006629(lipid metabolic process);GO:0007165(signal transduction);GO:0007340(…	00562(Inositol phosphate metabolism);04020(Calcium signaling pathway);04070(Phosphatidylinositol signaling system);04919(Thyroid hormone signaling pathway);04933(AGE-RAGE signaling pathway in diabetic complications);04933(AGE-RAGE signaling pathway in diabetic complications)	K05857	EC:3.1.4.11	phospholipase C delta 4 [Source:HGNC Symbol;Acc:HGNC:9062]	0.385321	0.651502	0.541231	0.526018	0.277289	0.420021	0.347648	0.348319	1.51016	0.594702	0.0598661	1	up	no	no_diff
chr1	161159450	161165723	+	ENSG00000143258	USP21	ENST00000492950;ENST00000487163;ENST00000289865;ENST00000479344;ENST00000368001;ENST00000485277;ENST00000368002;ENST00000482385;ENST00000493054;ENST00000486299	GO:0003713(transcription coactivator activity);GO:0004843(thiol-dependent ubiquitin-specific protease activity);GO:0005515(protein binding);GO:0005634(nucleus);GO:0005654(nucleoplasm);GO:0005737(cytoplasm);GO:0005829(cytosol);GO:0005886(plasma membrane);GO:0006325(chromatin organization);GO:0006508(proteolysis);GO:0006511(ubiquitin-dependent protein catabolic process);GO:0008233(peptidase activit…	04217(Necroptosis);04217(Necroptosis)	K21634	EC:3.4.19.12	ubiquitin specific peptidase 21 [Source:HGNC Symbol;Acc:HGNC:12620]	6.76633	5.11561	4.80808	5.56334	4.64388	3.15633	4.45673	4.08565	1.36168	0.445386	0.0599189	1	up	no	no_diff
chr17	7932101	7949918	+	ENSG00000170037	CNTROB	ENST00000570782;ENST00000563694;ENST00000380262;ENST00000565740;ENST00000574430;ENST00000576922;ENST00000571540;ENST00000575408;ENST00000576723;ENST00000571632;ENST00000576587;ENST00000576538;ENST00000570784;ENST00000573862;ENST00000576536	GO:0005515(protein binding);GO:0005737(cytoplasm);GO:0005813(centrosome);GO:0005814(centriole);GO:0005829(cytosol);GO:0005856(cytoskeleton);GO:0007049(cell cycle);GO:0007099(centriole replication);GO:0019904(protein domain specific binding);GO:0051299(centrosome separation);GO:0051301(cell division);GO:1902017(regulation of cilium assembly);GO:1902410(mitotic cytokinetic process);GO:1902410(mitot…	NA	K16468	NA	centrobin, centriole duplication and spindle assembly protein [Source:HGNC Symbol;Acc:HGNC:29616]	3.41021	8.09309	3.94419	5.14916	7.57624	6.51865	9.57081	7.88857	0.652737	-0.615425	0.0601891	1	down	no	no_diff
chr17	75827225	75844717	-	ENSG00000092929	UNC13D	ENST00000207549;ENST00000590856;ENST00000592386;ENST00000591616;ENST00000591563;ENST00000586930	GO:0002432(granuloma formation);GO:0002467(germinal center formation);GO:0005515(protein binding);GO:0005576(extracellular region);GO:0005737(cytoplasm);GO:0005764(lysosome);GO:0005768(endosome);GO:0005770(late endosome);GO:0005829(cytosol);GO:0006887(exocytosis);GO:0006909(phagocytosis);GO:0016020(membrane);GO:0017137(Rab GTPase binding);GO:0033093(Weibel-Palade body);GO:0035578(azurophil granul…	NA	K19728	NA	unc-13 homolog D [Source:HGNC Symbol;Acc:HGNC:23147]	0.106096	0.114284	0.133253	0.117877	0.0626739	0.0862597	0.0693351	0.0727562	1.62017	0.696145	0.0605346	1	up	no	no_diff
chr6	85660950	85678748	-	ENSG00000203875	SNHG5	ENST00000435947;ENST00000623001;ENST00000414002;ENST00000623910;ENST00000420199;ENST00000650155;ENST00000369605;ENST00000428833;ENST00000433843;ENST00000622963;ENST00000624295;ENST00000425170;ENST00000623267;ENST00000587692;ENST00000453754;ENST00000589187;ENST00000427501;ENST00000623163;ENST00000624128;ENST00000623650;ENST00000431043	NA	NA	NA	NA	small nucleolar RNA host gene 5 [Source:HGNC Symbol;Acc:HGNC:21026]	16.3019	13.9724	12.3508	14.2084	12.359	10.9447	9.0227	10.7755	1.31858	0.398988	0.0605707	1	up	no	no_diff
chr5	140175156	140282052	+	ENSG00000120306	CYSTM1	ENST00000261811;ENST00000509589;ENST00000644078;ENST00000504227;ENST00000509789	GO:0003674(molecular_function);GO:0005886(plasma membrane);GO:0008150(biological_process);GO:0016020(membrane);GO:0016021(integral component of membrane);GO:0043312(neutrophil degranulation);GO:0070062(extracellular exosome);GO:0070821(tertiary granule membrane);GO:0070821(tertiary granule membrane)	NA	NA	NA	cysteine rich transmembrane module containing 1 [Source:HGNC Symbol;Acc:HGNC:30239]	4.029	4.33682	4.36963	4.24515	4.85356	6.52974	6.52135	5.96822	0.711293	-0.491485	0.0606702	1	down	no	no_diff
chr11	112084800	112086798	-	ENSG00000150779	TIMM8B	ENST00000504148;ENST00000541231;ENST00000507614;ENST00000509359	GO:0005615(extracellular space);GO:0005739(mitochondrion);GO:0005743(mitochondrial inner membrane);GO:0005758(mitochondrial intermembrane space);GO:0006626(protein targeting to mitochondrion);GO:0007605(sensory perception of sound);GO:0008270(zinc ion binding);GO:0015031(protein transport);GO:0016020(membrane);GO:0042719(mitochondrial intermembrane space protein transporter complex);GO:0046872(me…	NA	K17780	NA	translocase of inner mitochondrial membrane 8 homolog B [Source:HGNC Symbol;Acc:HGNC:11818]	139.222	141.325	136.126	138.891	360.943	134.744	143.172	212.953	0.652213	-0.616585	0.0607337	1	down	no	no_diff
chr1	151612006	151699091	+	ENSG00000143376	SNX27	ENST00000458013;ENST00000643937;ENST00000643179;ENST00000642479;ENST00000368843;ENST00000643845;ENST00000368841;ENST00000647454;ENST00000642582;ENST00000482791;ENST00000644970;ENST00000368838;ENST00000647551;ENST00000642376;ENST00000642349;ENST00000647328;ENST00000643814	GO:0001770(establishment of natural killer cell polarity);GO:0001772(immunological synapse);GO:0005515(protein binding);GO:0005623(cell);GO:0005654(nucleoplasm);GO:0005737(cytoplasm);GO:0005768(endosome);GO:0005769(early endosome);GO:0005829(cytosol);GO:0005856(cytoskeleton);GO:0006886(intracellular protein transport);GO:0007165(signal transduction);GO:0008289(lipid binding);GO:0008333(endosome t…	NA	K17936	NA	sorting nexin family member 27 [Source:HGNC Symbol;Acc:HGNC:20073]	0.752769	1.07431	0.640255	0.822445	1.34003	1.41974	0.851154	1.20364	0.683297	-0.549415	0.0608797	1	down	no	no_diff
chr12	6663260	6672069	+	ENSG00000219410	AC125494	ENST00000586338;ENST00000396799	NA	NA	NA	NA	novel transcript	0.441436	0.767381	0.3935	0.534106	0.337866	0.35581	0.295884	0.329853	1.61922	0.6953	0.0611476	1	up	no	no_diff
chr20	31605283	31606515	+	ENSG00000125968	ID1	ENST00000376105;ENST00000376112	GO:0000122(negative regulation of transcription by RNA polymerase II);GO:0000981(DNA-binding transcription factor activity, RNA polymerase II-specific);GO:0001085(RNA polymerase II transcription factor binding);GO:0001525(angiogenesis);GO:0001886(endothelial cell morphogenesis);GO:0003700(DNA-binding transcription factor activity);GO:0005515(protein binding);GO:0005634(nucleus);GO:0005654(nucleop…	04015(Rap1 signaling pathway);04350(TGF-beta signaling pathway);04390(Hippo signaling pathway);04550(Signaling pathways regulating pluripotency of stem cells);04550(Signaling pathways regulating pluripotency of stem cells)	NA	NA	inhibitor of DNA binding 1, HLH protein [Source:HGNC Symbol;Acc:HGNC:5360]	19.7389	24.7995	23.185	22.5745	13.1419	19.1491	18.2322	16.8411	1.34044	0.422709	0.0613823	1	up	no	no_diff
chr1	39659121	39672038	-	ENSG00000116981	NT5C1A	ENST00000235628	GO:0000166(nucleotide binding);GO:0000287(magnesium ion binding);GO:0005515(protein binding);GO:0005737(cytoplasm);GO:0005829(cytosol);GO:0006195(purine nucleotide catabolic process);GO:0008253(5'-nucleotidase activity);GO:0009116(nucleoside metabolic process);GO:0009117(nucleotide metabolic process);GO:0009128(purine nucleoside monophosphate catabolic process);GO:0016311(dephosphorylation);GO:00…	00230(Purine metabolism);00240(Pyrimidine metabolism);00760(Nicotinate and nicotinamide metabolism)	K01081	EC:3.1.3.5	5'-nucleotidase, cytosolic IA [Source:HGNC Symbol;Acc:HGNC:17819]	1.03507	0.958049	0.802936	0.932017	1.52479	1.29157	1.58715	1.46784	0.63496	-0.655263	0.0615533	1	down	no	no_diff
chr9	116687302	116701300	+	ENSG00000119401	TRIM32	ENST00000373983;ENST00000450136;ENST00000411410	GO:0000209(protein polyubiquitination);GO:0001894(tissue homeostasis);GO:0003713(transcription coactivator activity);GO:0003723(RNA binding);GO:0004842(ubiquitin-protein transferase activity);GO:0005515(protein binding);GO:0005634(nucleus);GO:0005737(cytoplasm);GO:0005829(cytosol);GO:0005863(striated muscle myosin thick filament);GO:0006511(ubiquitin-dependent protein catabolic process);GO:000701…	04120(Ubiquitin mediated proteolysis);04120(Ubiquitin mediated proteolysis)	K10607	EC:2.3.2.27	tripartite motif containing 32 [Source:HGNC Symbol;Acc:HGNC:16380]	5.46536	7.50802	21.8722	11.6152	7.34971	7.21339	6.80635	7.12315	1.63063	0.705427	0.06179	1	up	no	no_diff
chr8	51899325	51947173	+	ENSG00000228801	AC064807	ENST00000520357;ENST00000423716;ENST00000518942;ENST00000521612	NA	NA	NA	NA	novel transcript	7.68797	4.41278	9.59967	7.23347	7.63668	11.878	13.6703	11.0617	0.653922	-0.612809	0.0617929	1	down	no	no_diff
chr17	2042900	2043425	-	ENSG00000262533	AC090617	ENST00000572404	NA	NA	NA	NA	novel transcript, antisense to DPH1 and OVCA2	24.1914	19.0607	25.1635	22.8052	24.4787	25.6094	55.3598	35.1493	0.64881	-0.624132	0.0618423	1	down	no	no_diff
chr14	24094053	24110598	+	ENSG00000100889	PCK2	ENST00000216780;ENST00000558096;ENST00000396973;ENST00000559250;ENST00000557969;ENST00000559837;ENST00000560736;ENST00000559503;ENST00000561050;ENST00000545054;ENST00000558674;ENST00000561286;ENST00000559584;ENST00000560106;ENST00000559171	GO:0000166(nucleotide binding);GO:0004611(phosphoenolpyruvate carboxykinase activity);GO:0004613(phosphoenolpyruvate carboxykinase (GTP) activity);GO:0005515(protein binding);GO:0005525(GTP binding);GO:0005739(mitochondrion);GO:0005759(mitochondrial matrix);GO:0005829(cytosol);GO:0006090(pyruvate metabolic process);GO:0006094(gluconeogenesis);GO:0016301(kinase activity);GO:0016310(phosphorylation…	00010(Glycolysis / Gluconeogenesis);00020(Citrate cycle (TCA cycle));00620(Pyruvate metabolism);03320(PPAR signaling pathway);04068(FoxO signaling pathway);04151(PI3K-Akt signaling pathway);04152(AMPK signaling pathway);04910(Insulin signaling pathway);04920(Adipocytokine signaling pathway);04922(Glucagon signaling pathway);04931(Insulin resistance);04964(Proximal tubule bicarbonate reclamation);…	NA	NA	phosphoenolpyruvate carboxykinase 2, mitochondrial [Source:HGNC Symbol;Acc:HGNC:8725]	7.27427	6.9226	6.1798	6.79222	6.16926	7.09741	20.1226	11.1298	0.610276	-0.712466	0.0619533	1	down	no	no_diff
chr2	207529737	207605988	+	ENSG00000118260	CREB1	ENST00000353267;ENST00000418081;ENST00000432329;ENST00000494983;ENST00000451164;ENST00000480189;ENST00000430624;ENST00000455757;ENST00000445803;ENST00000421139;ENST00000464407;ENST00000494094;ENST00000452474	GO:0000785(chromatin);GO:0000790(nuclear chromatin);GO:0000978(RNA polymerase II proximal promoter sequence-specific DNA binding);GO:0000980(RNA polymerase II distal enhancer sequence-specific DNA binding);GO:0000981(DNA-binding transcription factor activity, RNA polymerase II-specific);GO:0001102(RNA polymerase II activating transcription factor binding);GO:0001225(RNA polymerase II transcriptio…	04022(cGMP-PKG signaling pathway);04024(cAMP signaling pathway);04151(PI3K-Akt signaling pathway);04152(AMPK signaling pathway);04211(Longevity regulating pathway);04261(Adrenergic signaling in cardiomyocytes);04380(Osteoclast differentiation);04612(Antigen processing and presentation);04668(TNF signaling pathway);04710(Circadian rhythm);04713(Circadian entrainment);04714(Thermogenesis);04725(Cho…	K05870	NA	cAMP responsive element binding protein 1 [Source:HGNC Symbol;Acc:HGNC:2345]	2.51285	2.36634	2.53101	2.47007	2.59841	5.79414	2.70768	3.70008	0.667572	-0.583005	0.0620224	1	down	no	no_diff
chr8	80485619	80526265	+	ENSG00000205189	ZBTB10	ENST00000426744;ENST00000430430;ENST00000455036;ENST00000379091	GO:0003676(nucleic acid binding);GO:0003677(DNA binding);GO:0005515(protein binding);GO:0005634(nucleus);GO:0005654(nucleoplasm);GO:0046872(metal ion binding);GO:0046872(metal ion binding)	NA	K10497	NA	zinc finger and BTB domain containing 10 [Source:HGNC Symbol;Acc:HGNC:30953]	27.5154	23.1997	25.5679	25.4277	20.4559	21.9213	18.6585	20.3453	1.24981	0.321707	0.0620394	1	up	no	no_diff
chr12	108645109	108731596	-	ENSG00000110880	CORO1C	ENST00000420959;ENST00000547361;ENST00000261401;ENST00000549387;ENST00000421578;ENST00000547170;ENST00000546571;ENST00000551044;ENST00000541050;ENST00000552030;ENST00000550032;ENST00000551550;ENST00000546705;ENST00000549772;ENST00000551059	GO:0001755(neural crest cell migration);GO:0001932(regulation of protein phosphorylation);GO:0001933(negative regulation of protein phosphorylation);GO:0003779(actin binding);GO:0005515(protein binding);GO:0005737(cytoplasm);GO:0005768(endosome);GO:0005856(cytoskeleton);GO:0005886(plasma membrane);GO:0005925(focal adhesion);GO:0005938(cell cortex);GO:0006909(phagocytosis);GO:0007165(signal transd…	NA	K13886	NA	coronin 1C [Source:HGNC Symbol;Acc:HGNC:2254]	14.4164	7.19093	7.16768	9.59167	14.0653	12.8662	14.4711	13.8008	0.695007	-0.524901	0.0621036	1	down	no	no_diff
chr16	2496032	2520218	+	ENSG00000260272	AC093525	ENST00000564543	GO:0050775(positive regulation of dendrite morphogenesis);GO:1902083(negative regulation of peptidyl-cysteine S-nitrosylation);GO:1903204(negative regulation of oxidative stress-induced neuron death);GO:2000463(positive regulation of excitatory postsynaptic potential);GO:2001224(positive regulation of neuron migration)	NA	NA	NA	novel protein	0.06499	0.058478	0.766536	0.296668	0.108069	0.997325	1.906	1.0038	0.295546	-1.75855	0.0621279	1	down	no	no_diff
chr2	47695530	47810101	+	ENSG00000116062	MSH6	ENST00000616033;ENST00000234420;ENST00000445503;ENST00000538136;ENST00000455383;ENST00000652107;ENST00000614496;ENST00000622629;ENST00000607272;ENST00000411819;ENST00000454137;ENST00000456246;ENST00000420813;ENST00000493177	GO:0000166(nucleotide binding);GO:0000287(magnesium ion binding);GO:0000400(four-way junction DNA binding);GO:0000710(meiotic mismatch repair);GO:0000790(nuclear chromatin);GO:0003677(DNA binding);GO:0003682(chromatin binding);GO:0003684(damaged DNA binding);GO:0003690(double-stranded DNA binding);GO:0005515(protein binding);GO:0005524(ATP binding);GO:0005634(nucleus);GO:0005654(nucleoplasm);GO:0…	01524(Platinum drug resistance);03430(Mismatch repair);05200(Pathways in cancer);05210(Colorectal cancer);05210(Colorectal cancer)	K08737	NA	mutS homolog 6 [Source:HGNC Symbol;Acc:HGNC:7329]	31.5791	51.7695	11.8383	31.729	19.1789	16.5588	24.2358	19.9912	1.58715	0.666437	0.0624577	1	up	no	no_diff
chr19	58559129	58574797	+	ENSG00000267858	MZF1-AS1	ENST00000600534;ENST00000593642	NA	NA	NA	NA	MZF1 antisense RNA 1 [Source:HGNC Symbol;Acc:HGNC:51271]	5.05382	5.51303	5.34122	5.30269	6.63102	6.68057	8.52337	7.27832	0.72856	-0.456881	0.0625647	1	down	no	no_diff
chr17	35578046	35726413	+	ENSG00000006125	AP2B1	ENST00000618940;ENST00000621914;ENST00000620039;ENST00000612035;ENST00000614600;ENST00000612116;ENST00000610402;ENST00000616784;ENST00000587805;ENST00000588093;ENST00000590538;ENST00000589774;ENST00000590432;ENST00000593014;ENST00000592167;ENST00000588116;ENST00000591610;ENST00000628168	GO:0003279(cardiac septum development);GO:0003281(ventricular septum development);GO:0005048(signal sequence binding);GO:0005515(protein binding);GO:0005737(cytoplasm);GO:0005829(cytosol);GO:0005886(plasma membrane);GO:0005905(clathrin-coated pit);GO:0006886(intracellular protein transport);GO:0006897(endocytosis);GO:0007507(heart development);GO:0015031(protein transport);GO:0016020(membrane);GO…	04144(Endocytosis);04721(Synaptic vesicle cycle);04961(Endocrine and other factor-regulated calcium reabsorption);05016(Huntington disease);05016(Huntington disease)	NA	NA	adaptor related protein complex 2 subunit beta 1 [Source:HGNC Symbol;Acc:HGNC:563]	7.74523	8.07306	7.58495	7.80108	15.8697	9.35605	7.95958	11.0618	0.705228	-0.503838	0.0627942	1	down	no	no_diff
chr10	132444327	132449408	+	ENSG00000180066	C10orf91	ENST00000392630;ENST00000490765	NA	NA	NA	NA	chromosome 10 open reading frame 91 (putative) [Source:HGNC Symbol;Acc:HGNC:27275]	1.06794	0.962855	1.1532	1.06133	1.53716	1.57988	1.59568	1.5709	0.675621	-0.565715	0.0629152	1	down	no	no_diff
chr10	102642310	102660680	+	ENSG00000171206	TRIM8	ENST00000643376;ENST00000302424;ENST00000643721;ENST00000644572;ENST00000644979;ENST00000643100;ENST00000642664;ENST00000646757;ENST00000462202;ENST00000645961;ENST00000487927;ENST00000479004;ENST00000646349	GO:0002376(immune system process);GO:0005515(protein binding);GO:0005634(nucleus);GO:0005737(cytoplasm);GO:0005829(cytosol);GO:0008270(zinc ion binding);GO:0010508(positive regulation of autophagy);GO:0016567(protein ubiquitination);GO:0016605(PML body);GO:0016740(transferase activity);GO:0019827(stem cell population maintenance);GO:0032897(negative regulation of viral transcription);GO:0042802(i…	NA	K12001	EC:2.3.2.27	tripartite motif containing 8 [Source:HGNC Symbol;Acc:HGNC:15579]	3.04854	3.15207	5.64798	3.94953	2.48281	2.78937	3.22736	2.83318	1.39403	0.479259	0.0632388	1	up	no	no_diff
chr11	35618419	35620868	+	ENSG00000179431	FJX1	ENST00000317811;ENST00000532914	GO:0005576(extracellular region);GO:0005615(extracellular space);GO:0007267(cell-cell signaling);GO:0010842(retina layer formation);GO:0010842(retina layer formation)	NA	NA	NA	four-jointed box kinase 1 [Source:HGNC Symbol;Acc:HGNC:17166]	78.5433	88.454	93.3825	86.7933	55.126	68.3688	80.0898	67.8615	1.27898	0.354989	0.0632558	1	up	no	no_diff
chr6	31530219	31546608	-	ENSG00000254870	ATP6V1G2-DDX39B	ENST00000376185;ENST00000475917;ENST00000480131	GO:0006811(ion transport);GO:0008553(proton-exporting ATPase activity, phosphorylative mechanism);GO:0016471(vacuolar proton-transporting V-type ATPase complex);GO:0042626(ATPase activity, coupled to transmembrane movement of substances);GO:1902600(proton transmembrane transport);GO:1902600(proton transmembrane transport)	NA	NA	NA	ATP6V1G2-DDX39B readthrough (NMD candidate) [Source:HGNC Symbol;Acc:HGNC:41999]	6.2267	15.003	13.7429	11.6575	10.4695	7.83926	3.23792	7.18223	1.62311	0.698759	0.0632771	1	up	no	no_diff
chr1	112701106	112707434	-	ENSG00000155366	RHOC	ENST00000473074;ENST00000369642;ENST00000339083;ENST00000285735;ENST00000369638;ENST00000534717;ENST00000468093;ENST00000425265;ENST00000369632;ENST00000369633;ENST00000478447;ENST00000369637;ENST00000484054;ENST00000484280;ENST00000369636;ENST00000527563;ENST00000528831;ENST00000436685;ENST00000414971	GO:0000166(nucleotide binding);GO:0000281(mitotic cytokinesis);GO:0003924(GTPase activity);GO:0005515(protein binding);GO:0005525(GTP binding);GO:0005622(intracellular);GO:0005634(nucleus);GO:0005737(cytoplasm);GO:0005829(cytosol);GO:0005886(plasma membrane);GO:0005938(cell cortex);GO:0007015(actin filament organization);GO:0007186(G protein-coupled receptor signaling pathway);GO:0007264(small GT…	NA	NA	NA	ras homolog family member C [Source:HGNC Symbol;Acc:HGNC:669]	4.94428	4.7467	4.79237	4.82778	2.92781	4.19056	3.77457	3.63098	1.32961	0.411002	0.0633054	1	up	no	no_diff
chr16	30956872	30957199	-	ENSG00000275263	AC135048	ENST00000614997	NA	NA	NA	NA	novel transcript	5.2292	4.0147	4.95126	4.73172	6.58188	6.88723	8.41017	7.29309	0.648795	-0.624166	0.063437	1	down	no	no_diff
chr12	133130575	133159465	+	ENSG00000256223	ZNF10	ENST00000248211;ENST00000426665;ENST00000543271;ENST00000538918;ENST00000536877;ENST00000537119;ENST00000402932;ENST00000536704;ENST00000540927;ENST00000540609	GO:0000981(DNA-binding transcription factor activity, RNA polymerase II-specific);GO:0003676(nucleic acid binding);GO:0003677(DNA binding);GO:0005515(protein binding);GO:0005622(intracellular);GO:0005634(nucleus);GO:0006355(regulation of transcription, DNA-templated);GO:0006357(regulation of transcription by RNA polymerase II);GO:0046872(metal ion binding);GO:0046872(metal ion binding)	05168(Herpes simplex virus 1 infection);05168(Herpes simplex virus 1 infection)	K09228	NA	zinc finger protein 10 [Source:HGNC Symbol;Acc:HGNC:12879]	1.49429	0.921305	0.355178	0.92359	1.6393	1.53256	1.49923	1.55703	0.593174	-0.753474	0.0635118	1	down	no	no_diff
chr10	119499817	119542719	-	ENSG00000148908	RGS10	ENST00000369103;ENST00000369101;ENST00000473563;ENST00000392865;ENST00000469575	GO:0001965(G-protein alpha-subunit binding);GO:0001975(response to amphetamine);GO:0003924(GTPase activity);GO:0005096(GTPase activator activity);GO:0005634(nucleus);GO:0005737(cytoplasm);GO:0005829(cytosol);GO:0005886(plasma membrane);GO:0007186(G protein-coupled receptor signaling pathway);GO:0007213(G protein-coupled acetylcholine receptor signaling pathway);GO:0008277(regulation of G protein-…	NA	K16449	NA	regulator of G protein signaling 10 [Source:HGNC Symbol;Acc:HGNC:9992]	31.4677	19.0876	17.4277	22.661	16.9702	16.8842	15.6848	16.513	1.37231	0.456606	0.0635241	1	up	no	no_diff
chr1	192809039	192812275	+	ENSG00000116741	RGS2	ENST00000235382;ENST00000464302;ENST00000483295;ENST00000487236	GO:0001965(G-protein alpha-subunit binding);GO:0001975(response to amphetamine);GO:0003924(GTPase activity);GO:0005096(GTPase activator activity);GO:0005515(protein binding);GO:0005516(calmodulin binding);GO:0005634(nucleus);GO:0005730(nucleolus);GO:0005737(cytoplasm);GO:0005739(mitochondrion);GO:0005829(cytosol);GO:0005886(plasma membrane);GO:0006417(regulation of translation);GO:0007049(cell cy…	04022(cGMP-PKG signaling pathway);04740(Olfactory transduction);04921(Oxytocin signaling pathway);04921(Oxytocin signaling pathway)	K18154	NA	regulator of G protein signaling 2 [Source:HGNC Symbol;Acc:HGNC:9998]	64.7699	58.1599	62.2066	61.7121	47.5056	52.9247	47.8863	49.4389	1.24825	0.319909	0.0635982	1	up	no	no_diff
chr5	52989340	53094779	+	ENSG00000164171	ITGA2	ENST00000296585;ENST00000503810	GO:0001540(amyloid-beta binding);GO:0001618(virus receptor activity);GO:0001666(response to hypoxia);GO:0002687(positive regulation of leukocyte migration);GO:0005178(integrin binding);GO:0005515(protein binding);GO:0005518(collagen binding);GO:0005634(nucleus);GO:0005886(plasma membrane);GO:0005925(focal adhesion);GO:0006929(substrate-dependent cell migration);GO:0006971(hypotonic response);GO:0…	04145(Phagosome);04151(PI3K-Akt signaling pathway);04510(Focal adhesion);04512(ECM-receptor interaction);04611(Platelet activation);04640(Hematopoietic cell lineage);04810(Regulation of actin cytoskeleton);05165(Human papillomavirus infection);05200(Pathways in cancer);05205(Proteoglycans in cancer);05222(Small cell lung cancer);05410(Hypertrophic cardiomyopathy (HCM));05412(Arrhythmogenic right …	K06481	NA	integrin subunit alpha 2 [Source:HGNC Symbol;Acc:HGNC:6137]	0.110033	0.123085	0.136529	0.123216	0.18011	0.25953	0.157416	0.199019	0.619118	-0.691715	0.0638864	1	down	no	no_diff
chr2	135136916	135531218	-	ENSG00000121988	ZRANB3	ENST00000264159;ENST00000536680;ENST00000472452;ENST00000474919;ENST00000452187;ENST00000492193;ENST00000412849;ENST00000401392;ENST00000619650;ENST00000495945	GO:0000166(nucleotide binding);GO:0000733(DNA strand renaturation);GO:0003676(nucleic acid binding);GO:0003824(catalytic activity);GO:0004386(helicase activity);GO:0004518(nuclease activity);GO:0004519(endonuclease activity);GO:0004520(endodeoxyribonuclease activity);GO:0005515(protein binding);GO:0005524(ATP binding);GO:0005634(nucleus);GO:0005694(chromosome);GO:0006281(DNA repair);GO:0006974(ce…	NA	NA	NA	zinc finger RANBP2-type containing 3 [Source:HGNC Symbol;Acc:HGNC:25249]	1.80387	0.924359	1.34957	1.35927	1.03054	0.973021	0.923677	0.975747	1.39305	0.478249	0.0639133	1	up	no	no_diff
chr8	42152946	42171673	+	ENSG00000070718	AP3M2	ENST00000518421;ENST00000396926;ENST00000523249;ENST00000520689;ENST00000521280;ENST00000522606;ENST00000517922;ENST00000521235;ENST00000521899;ENST00000517865;ENST00000522288;ENST00000174653;ENST00000530375;ENST00000517969;ENST00000522320;ENST00000517499	GO:0005794(Golgi apparatus);GO:0006886(intracellular protein transport);GO:0008089(anterograde axonal transport);GO:0015031(protein transport);GO:0016020(membrane);GO:0016192(vesicle-mediated transport);GO:0030119(AP-type membrane coat adaptor complex);GO:0030131(clathrin adaptor complex);GO:0030659(cytoplasmic vesicle membrane);GO:0031410(cytoplasmic vesicle);GO:0048490(anterograde synaptic vesi…	04142(Lysosome);04142(Lysosome)	K12398	NA	adaptor related protein complex 3 subunit mu 2 [Source:HGNC Symbol;Acc:HGNC:570]	11.8393	12.2043	10.6543	11.566	13.4927	1.70048	2.37522	5.85614	1.97502	0.981865	0.0640068	1	up	no	no_diff
chr4	173349543	173370446	-	ENSG00000272870	AC097534	ENST00000608794;ENST00000609900;ENST00000651702;ENST00000609153;ENST00000608892	NA	NA	NA	NA	novel transcript, antisense to SAP30	0.61193	0.539373	0.506288	0.552531	0.251886	0.389719	0.437963	0.359856	1.53542	0.618636	0.0641679	1	up	no	no_diff
chr19	1822089	1824542	+	ENSG00000267244	AC012615	ENST00000590823;ENST00000593201	NA	NA	NA	NA	novel transcript, antisense to REXO1	0.387731	0.300069	0.353548	0.347116	0.421843	1.02558	0.397638	0.61502	0.564398	-0.825215	0.0642381	1	down	no	no_diff
chr4	4542131	4710938	+	ENSG00000247708	STX18-AS1	ENST00000608184;ENST00000499430;ENST00000610009;ENST00000502693;ENST00000512438;ENST00000507244;ENST00000514763	NA	NA	NA	NA	STX18 antisense RNA 1 (head to head) [Source:HGNC Symbol;Acc:HGNC:48877]	0.42959	0.478322	0.484525	0.464146	0.681703	0.664788	0.664478	0.670323	0.692421	-0.530278	0.064256	1	down	no	no_diff
chr11	69048932	69162440	+	ENSG00000162341	TPCN2	ENST00000637084;ENST00000442692;ENST00000294309;ENST00000535009;ENST00000637342;ENST00000635811;ENST00000542467;ENST00000637504;ENST00000534832	GO:0005216(ion channel activity);GO:0005244(voltage-gated ion channel activity);GO:0005245(voltage-gated calcium channel activity);GO:0005262(calcium channel activity);GO:0005515(protein binding);GO:0005764(lysosome);GO:0005765(lysosomal membrane);GO:0006811(ion transport);GO:0006816(calcium ion transport);GO:0006874(cellular calcium ion homeostasis);GO:0006939(smooth muscle contraction);GO:00070…	04020(Calcium signaling pathway);04972(Pancreatic secretion);04972(Pancreatic secretion)	K14077	NA	two pore segment channel 2 [Source:HGNC Symbol;Acc:HGNC:20820]	1.31537	1.47233	1.47634	1.42135	2.07067	1.73339	2.00757	1.93721	0.733709	-0.44672	0.0643544	1	down	no	no_diff
chrX	12975110	12977227	+	ENSG00000205542	TMSB4X	ENST00000451311;ENST00000380633;ENST00000380636;ENST00000380635	GO:0002576(platelet degranulation);GO:0003723(RNA binding);GO:0003779(actin binding);GO:0003785(actin monomer binding);GO:0005515(protein binding);GO:0005576(extracellular region);GO:0005634(nucleus);GO:0005737(cytoplasm);GO:0005829(cytosol);GO:0005856(cytoskeleton);GO:0007015(actin filament organization);GO:0007253(cytoplasmic sequestering of NF-kappaB);GO:0019899(enzyme binding);GO:0030334(regu…	04810(Regulation of actin cytoskeleton);04810(Regulation of actin cytoskeleton)	K05764	NA	thymosin beta 4 X-linked [Source:HGNC Symbol;Acc:HGNC:11881]	1.21847	1.25526	0.795609	1.08978	0.938543	0.475094	0.637317	0.683652	1.59406	0.672703	0.0645394	1	up	no	no_diff
chr11	66510606	66533613	+	ENSG00000174483	BBS1	ENST00000318312;ENST00000533430;ENST00000524458;ENST00000526760;ENST00000526815;ENST00000524884;ENST00000529953;ENST00000526035;ENST00000527959;ENST00000534730;ENST00000528543;ENST00000529766;ENST00000532283;ENST00000529895;ENST00000393994;ENST00000529955;ENST00000527251;ENST00000533644;ENST00000524907;ENST00000525809;ENST00000533557;ENST00000630659	GO:0001103(RNA polymerase II repressing transcription factor binding);GO:0001895(retina homeostasis);GO:0005113(patched binding);GO:0005119(smoothened binding);GO:0005515(protein binding);GO:0005737(cytoplasm);GO:0005813(centrosome);GO:0005815(microtubule organizing center);GO:0005829(cytosol);GO:0005856(cytoskeleton);GO:0005886(plasma membrane);GO:0005929(cilium);GO:0005930(axoneme);GO:0007601(v…	NA	NA	NA	Bardet-Biedl syndrome 1 [Source:HGNC Symbol;Acc:HGNC:966]	0.251929	0.600792	0.537735	0.463485	0.862144	0.999673	0.464753	0.775523	0.597642	-0.742646	0.0645967	1	down	no	no_diff
chr13	102729369	102759070	-	ENSG00000175820	CCDC168	ENST00000322527	NA	NA	NA	NA	coiled-coil domain containing 168 [Source:HGNC Symbol;Acc:HGNC:26851]	0.042416	0.044258	0.058444	0.0483727	0.032672	0.022765	0.036071	0.0305027	1.58585	0.665257	0.0646744	1	up	no	no_diff
chr17	75874164	75878581	-	ENSG00000132481	AC087289	ENST00000254816;ENST00000587339;ENST00000593089;ENST00000592942;ENST00000587774;ENST00000586495	GO:0004842(ubiquitin-protein transferase activity);GO:0005634(nucleus);GO:0005737(cytoplasm);GO:0005829(cytosol);GO:0008270(zinc ion binding);GO:0016567(protein ubiquitination);GO:0016740(transferase activity);GO:0046872(metal ion binding);GO:0046872(metal ion binding)	NA	K12023	NA	tripartite motif containing 47 [Source:NCBI gene;Acc:91107]	5.33815	1.97741	2.10868	3.14141	4.80196	5.02671	5.02724	4.95197	0.634377	-0.656589	0.0647014	1	down	no	no_diff
chrX	48580741	48581165	+	ENSG00000279528	AC115618	ENST00000623114	NA	NA	NA	NA	TEC	1.98103	2.71581	1.85589	2.18424	0.908884	1.55316	1.50721	1.32309	1.65087	0.723223	0.0647838	1	up	no	no_diff
chrX	48521799	48528716	+	ENSG00000147155	EBP	ENST00000276096;ENST00000498425;ENST00000495186;ENST00000414061;ENST00000466461;ENST00000446158	GO:0000247(C-8 sterol isomerase activity);GO:0001501(skeletal system development);GO:0004769(steroid delta-isomerase activity);GO:0004888(transmembrane signaling receptor activity);GO:0005515(protein binding);GO:0005634(nucleus);GO:0005635(nuclear envelope);GO:0005783(endoplasmic reticulum);GO:0005789(endoplasmic reticulum membrane);GO:0005887(integral component of plasma membrane);GO:0006629(lip…	00100(Steroid biosynthesis);00100(Steroid biosynthesis)	NA	NA	EBP, cholestenol delta-isomerase [Source:HGNC Symbol;Acc:HGNC:3133]	5.80268	6.10107	8.60309	6.83561	9.62643	10.2255	8.76586	9.53927	0.716576	-0.480808	0.0648135	1	down	no	no_diff
chr4	153344649	153415118	+	ENSG00000121211	MND1	ENST00000240488;ENST00000504860;ENST00000509752;ENST00000508731;ENST00000622785;ENST00000503967	GO:0003677(DNA binding);GO:0003690(double-stranded DNA binding);GO:0005634(nucleus);GO:0006310(DNA recombination);GO:0007131(reciprocal meiotic recombination);GO:0051321(meiotic cell cycle);GO:0051321(meiotic cell cycle)	NA	NA	NA	meiotic nuclear divisions 1 [Source:HGNC Symbol;Acc:HGNC:24839]	5.4582	5.70791	5.28199	5.4827	4.6216	4.03774	3.59633	4.08522	1.34208	0.424473	0.0653038	1	up	no	no_diff
chr22	29978950	30028236	-	ENSG00000279159	AC003681	ENST00000624945	NA	NA	NA	NA	novel transcript, antisense to MTMR3	0.664959	1.35926	0.950344	0.991519	0.944869	0.243768	0.649368	0.612668	1.61836	0.694535	0.0654852	1	up	no	no_diff
chr11	17788048	18013047	-	ENSG00000129158	SERGEF	ENST00000527494;ENST00000530613;ENST00000528200;ENST00000265965;ENST00000525168;ENST00000529728;ENST00000533328;ENST00000532389;ENST00000524589;ENST00000525920;ENST00000531926;ENST00000532546;ENST00000531299;ENST00000532212;ENST00000529151;ENST00000533241;ENST00000524716;ENST00000532265;ENST00000528369;ENST00000525422;ENST00000530951	GO:0005085(guanyl-nucleotide exchange factor activity);GO:0005087(Ran guanyl-nucleotide exchange factor activity);GO:0005515(protein binding);GO:0005634(nucleus);GO:0005654(nucleoplasm);GO:0005737(cytoplasm);GO:0005829(cytosol);GO:0007165(signal transduction);GO:0016235(aggresome);GO:0043231(intracellular membrane-bounded organelle);GO:0050709(negative regulation of protein secretion);GO:0050709(…	NA	K15421	NA	secretion regulating guanine nucleotide exchange factor [Source:HGNC Symbol;Acc:HGNC:17499]	5.30201	1.98808	3.76863	3.68624	2.95242	2.03602	2.4398	2.47608	1.48874	0.574092	0.0655066	1	up	no	no_diff
chr16	89195761	89201651	-	ENSG00000259803	SLC22A31	ENST00000603735;ENST00000562855;ENST00000614943;ENST00000563595;ENST00000562916;ENST00000568161	GO:0006811(ion transport);GO:0016020(membrane);GO:0016021(integral component of membrane);GO:0022857(transmembrane transporter activity);GO:0055085(transmembrane transport);GO:0055085(transmembrane transport)	NA	NA	NA	solute carrier family 22 member 31 [Source:HGNC Symbol;Acc:HGNC:27091]	2.03065	2.13	2.20113	2.12059	1.40565	1.43141	1.79579	1.54429	1.37319	0.457528	0.0655913	1	up	no	no_diff
chr1	54542257	54639192	+	ENSG00000162390	ACOT11	ENST00000343744;ENST00000481208;ENST00000498228;ENST00000371316;ENST00000479837	GO:0000062(fatty-acyl-CoA binding);GO:0005737(cytoplasm);GO:0005829(cytosol);GO:0006631(fatty acid metabolic process);GO:0006637(acyl-CoA metabolic process);GO:0008289(lipid binding);GO:0009266(response to temperature stimulus);GO:0009409(response to cold);GO:0016290(palmitoyl-CoA hydrolase activity);GO:0016787(hydrolase activity);GO:0016790(thiolester hydrolase activity);GO:0035556(intracellular…	NA	K12417	EC:3.1.2.-	acyl-CoA thioesterase 11 [Source:HGNC Symbol;Acc:HGNC:18156]	1.21963	1.26273	1.17792	1.22009	1.70632	1.75853	1.50887	1.65791	0.735924	-0.442372	0.0656411	1	down	no	no_diff
chr14	94081301	94103846	+	ENSG00000165948	IFI27L1	ENST00000557600;ENST00000555523;ENST00000553350;ENST00000555341;ENST00000556381;ENST00000554166;ENST00000557066;ENST00000553664;ENST00000554544;ENST00000555065;ENST00000393115;ENST00000557218;ENST00000554562	GO:0005739(mitochondrion);GO:0006915(apoptotic process);GO:0016020(membrane);GO:0016021(integral component of membrane);GO:0016021(integral component of membrane)	NA	NA	NA	interferon alpha inducible protein 27 like 1 [Source:HGNC Symbol;Acc:HGNC:19754]	4.52473	4.67277	3.52345	4.24032	3.5333	3.26459	2.59982	3.13257	1.35362	0.436826	0.0656878	1	up	no	no_diff
chr2	241315100	241354027	+	ENSG00000168385	SEPT2	ENST00000391971;ENST00000391973;ENST00000402092;ENST00000360051;ENST00000441533;ENST00000484740;ENST00000425899;ENST00000481500;ENST00000466211;ENST00000467971;ENST00000484648;ENST00000469434;ENST00000449239;ENST00000429791;ENST00000407017;ENST00000495463;ENST00000616972;ENST00000462147;ENST00000494824;ENST00000469175;ENST00000492978;ENST00000428524;ENST00000451310;ENST00000476841;ENST00000482304…	GO:0000145(exocyst);GO:0000166(nucleotide binding);GO:0000775(chromosome, centromeric region);GO:0000776(kinetochore);GO:0000777(condensed chromosome kinetochore);GO:0003924(GTPase activity);GO:0005515(protein binding);GO:0005525(GTP binding);GO:0005634(nucleus);GO:0005694(chromosome);GO:0005737(cytoplasm);GO:0005819(spindle);GO:0005856(cytoskeleton);GO:0005886(plasma membrane);GO:0005929(cilium)…	05100(Bacterial invasion of epithelial cells);05100(Bacterial invasion of epithelial cells)	K16942	NA	septin 2 [Source:HGNC Symbol;Acc:HGNC:7729]	5.39875	5.33298	11.4175	7.38307	12.0205	10.8021	9.8908	10.9045	0.677068	-0.562627	0.0657946	1	down	no	no_diff
chr16	70346861	70373383	+	ENSG00000168872	DDX19A	ENST00000575878;ENST00000562140;ENST00000566574;ENST00000562509;ENST00000566167;ENST00000567012;ENST00000417604;ENST00000302243;ENST00000569319;ENST00000569244;ENST00000561574;ENST00000568779;ENST00000565195;ENST00000569771	GO:0000166(nucleotide binding);GO:0003674(molecular_function);GO:0003676(nucleic acid binding);GO:0003723(RNA binding);GO:0004386(helicase activity);GO:0005515(protein binding);GO:0005524(ATP binding);GO:0005634(nucleus);GO:0005643(nuclear pore);GO:0005737(cytoplasm);GO:0008150(biological_process);GO:0015031(protein transport);GO:0016020(membrane);GO:0016787(hydrolase activity);GO:0031965(nuclear…	NA	K18655	EC:3.6.4.13	DEAD-box helicase 19A [Source:HGNC Symbol;Acc:HGNC:25628]	10.5321	10.5724	10.0815	10.3953	11.3532	12.9144	17.5568	13.9415	0.745641	-0.423446	0.0658511	1	down	no	no_diff
chr17	34036681	34039872	-	ENSG00000226049	TLK2P1	ENST00000530992	NA	NA	NA	NA	tousled like kinase 2 pseudogene 1 [Source:HGNC Symbol;Acc:HGNC:18048]	0.236095	0.316255	0.250768	0.267706	0.45558	0.332672	0.509714	0.432655	0.618751	-0.692569	0.0658884	1	down	no	no_diff
chr5	40679915	40693735	+	ENSG00000171522	PTGER4	ENST00000302472;ENST00000514343;ENST00000509543;ENST00000512578;ENST00000513635	GO:0004930(G protein-coupled receptor activity);GO:0004955(prostaglandin receptor activity);GO:0004957(prostaglandin E receptor activity);GO:0005515(protein binding);GO:0005886(plasma membrane);GO:0006954(inflammatory response);GO:0006955(immune response);GO:0007165(signal transduction);GO:0007186(G protein-coupled receptor signaling pathway);GO:0007188(adenylate cyclase-modulating G protein-coup…	04080(Neuroactive ligand-receptor interaction);04750(Inflammatory mediator regulation of TRP channels);04924(Renin secretion);05163(Human cytomegalovirus infection);05165(Human papillomavirus infection);05200(Pathways in cancer);05200(Pathways in cancer)	NA	NA	prostaglandin E receptor 4 [Source:HGNC Symbol;Acc:HGNC:9596]	0.543334	0.390986	1.05347	0.662596	0.267036	0.386204	0.522099	0.39178	1.69125	0.758087	0.0658892	1	up	no	no_diff
chr19	8308283	8321379	-	ENSG00000167774	AC010323	ENST00000598884	NA	NA	NA	NA	novel transcript	1.32528	1.04648	1.56929	1.31368	1.06503	3.51683	2.58277	2.38821	0.55007	-0.862313	0.0661307	1	down	no	no_diff
chr19	21397119	21427573	+	ENSG00000196268	ZNF493	ENST00000392288;ENST00000355504;ENST00000339914;ENST00000596815;ENST00000596302;ENST00000599517;ENST00000598152;ENST00000594390;ENST00000599461	GO:0000981(DNA-binding transcription factor activity, RNA polymerase II-specific);GO:0003676(nucleic acid binding);GO:0003677(DNA binding);GO:0005622(intracellular);GO:0005634(nucleus);GO:0006355(regulation of transcription, DNA-templated);GO:0006357(regulation of transcription by RNA polymerase II);GO:0046872(metal ion binding);GO:0046872(metal ion binding)	NA	NA	NA	zinc finger protein 493 [Source:HGNC Symbol;Acc:HGNC:23708]	0.304801	0.350176	0.476932	0.377303	0.270337	0.0571489	0.307074	0.21152	1.78377	0.83493	0.0663689	1	up	no	no_diff
chr3	113286930	113441610	-	ENSG00000206530	CFAP44	ENST00000393845;ENST00000473143;ENST00000484923;ENST00000488854;ENST00000461734;ENST00000489244;ENST00000489938;ENST00000479422;ENST00000465510;ENST00000490481	GO:0005515(protein binding);GO:0005737(cytoplasm);GO:0005856(cytoskeleton);GO:0005929(cilium);GO:0007288(sperm axoneme assembly);GO:0030317(flagellated sperm motility);GO:0031514(motile cilium);GO:0042995(cell projection);GO:0060285(cilium-dependent cell motility);GO:0060285(cilium-dependent cell motility)	NA	NA	NA	cilia and flagella associated protein 44 [Source:HGNC Symbol;Acc:HGNC:25631]	0.591826	1.01118	0.554597	0.719201	1.20865	0.950319	0.980483	1.04649	0.687253	-0.541086	0.0665809	1	down	no	no_diff
chr8	144511288	144517845	-	ENSG00000160957	RECQL4	ENST00000531875;ENST00000621189;ENST00000617875;ENST00000301323;ENST00000534626;ENST00000524998;ENST00000529424;ENST00000534538;ENST00000534270;ENST00000532846	GO:0000166(nucleotide binding);GO:0000405(bubble DNA binding);GO:0000723(telomere maintenance);GO:0000724(double-strand break repair via homologous recombination);GO:0000733(DNA strand renaturation);GO:0000781(chromosome, telomeric region);GO:0003676(nucleic acid binding);GO:0003677(DNA binding);GO:0003697(single-stranded DNA binding);GO:0004386(helicase activity);GO:0005515(protein binding);GO:0…	NA	NA	NA	RecQ like helicase 4 [Source:HGNC Symbol;Acc:HGNC:9949]	7.46196	9.40547	10.0398	8.96908	9.30414	14.3638	13.7218	12.4632	0.719643	-0.474646	0.0666165	1	down	no	no_diff
chr8	52534037	52565430	-	ENSG00000196711	ALKAL1	ENST00000358543;ENST00000523939	GO:0005515(protein binding);GO:0005576(extracellular region);GO:0010976(positive regulation of neuron projection development);GO:0030298(receptor signaling protein tyrosine kinase activator activity);GO:0030971(receptor tyrosine kinase binding);GO:0061098(positive regulation of protein tyrosine kinase activity);GO:0070374(positive regulation of ERK1 and ERK2 cascade);GO:0070378(positive regulatio…	NA	NA	NA	ALK and LTK ligand 1 [Source:HGNC Symbol;Acc:HGNC:33775]	2.93762	1.93318	2.77545	2.54875	1.66507	2.02553	1.50648	1.73236	1.47126	0.55705	0.0666848	1	up	no	no_diff
chr11	1995176	2001470	-	ENSG00000130600	H19	ENST00000411861;ENST00000414790;ENST00000412788;ENST00000431095;ENST00000442037;ENST00000643292;ENST00000447298;ENST00000436715	NA	NA	NA	NA	H19, imprinted maternally expressed transcript [Source:HGNC Symbol;Acc:HGNC:4713]	0.898258	0.828685	0.827051	0.851331	0.885839	0.94811	2.42543	1.41979	0.599616	-0.737888	0.0670634	1	down	no	no_diff
chr19	58346854	58362751	-	ENSG00000268230	AC012313	ENST00000599109;ENST00000600123	NA	NA	NA	NA	novel transcript	1.2058	2.39628	2.52708	2.04305	3.25369	2.51328	3.39119	3.05272	0.669255	-0.579372	0.0671078	1	down	no	no_diff
chr17	14303854	14305505	+	ENSG00000266709	AC005224	ENST00000583262	NA	NA	NA	NA	novel transcript	31.3246	34.0958	33.2761	32.8988	22.5	27.3035	27.1837	25.6624	1.28199	0.358381	0.0673239	1	up	no	no_diff
chr7	12211270	12243367	+	ENSG00000106460	TMEM106B	ENST00000396668;ENST00000444443;ENST00000492762;ENST00000420833;ENST00000462754;ENST00000396667	GO:0003674(molecular_function);GO:0005515(protein binding);GO:0005764(lysosome);GO:0005765(lysosomal membrane);GO:0005768(endosome);GO:0007040(lysosome organization);GO:0007041(lysosomal transport);GO:0016020(membrane);GO:0016021(integral component of membrane);GO:0031902(late endosome membrane);GO:0032418(lysosome localization);GO:0048813(dendrite morphogenesis);GO:1900006(positive regulation of…	NA	NA	NA	transmembrane protein 106B [Source:HGNC Symbol;Acc:HGNC:22407]	0.184691	0.120389	0.321931	0.209004	0.446776	0.30961	0.27	0.342129	0.610893	-0.711009	0.0674743	1	down	no	no_diff
chr3	170037995	170085392	+	ENSG00000173890	GPR160	ENST00000482813;ENST00000355897;ENST00000476668;ENST00000492492;ENST00000478364;ENST00000492924;ENST00000491740;ENST00000473675	GO:0004930(G protein-coupled receptor activity);GO:0005886(plasma membrane);GO:0007165(signal transduction);GO:0007186(G protein-coupled receptor signaling pathway);GO:0016020(membrane);GO:0016021(integral component of membrane);GO:0043235(receptor complex);GO:0043235(receptor complex)	NA	K08438	NA	G protein-coupled receptor 160 [Source:HGNC Symbol;Acc:HGNC:23693]	0.948193	0.74753	0.98022	0.891981	1.34333	1.34078	1.156	1.28004	0.696839	-0.521102	0.0679044	1	down	no	no_diff
chr11	75759512	75801535	+	ENSG00000062282	DGAT2	ENST00000603363;ENST00000603276;ENST00000228027;ENST00000376262;ENST00000603865;ENST00000605099;ENST00000605608	GO:0003846(2-acylglycerol O-acyltransferase activity);GO:0004144(diacylglycerol O-acyltransferase activity);GO:0005737(cytoplasm);GO:0005739(mitochondrion);GO:0005783(endoplasmic reticulum);GO:0005789(endoplasmic reticulum membrane);GO:0005811(lipid droplet);GO:0006071(glycerol metabolic process);GO:0006629(lipid metabolic process);GO:0010867(positive regulation of triglyceride biosynthetic proce…	00561(Glycerolipid metabolism);04975(Fat digestion and absorption);04975(Fat digestion and absorption)	K11160	2.3.1.75;EC:2.3.1.20	diacylglycerol O-acyltransferase 2 [Source:HGNC Symbol;Acc:HGNC:16940]	0.169664	0.126835	0.171022	0.15584	0.255149	0.236551	0.23923	0.243643	0.639625	-0.644702	0.0679393	1	down	no	no_diff
chr15	77420412	77485607	+	ENSG00000140382	HMG20A	ENST00000558288;ENST00000336216;ENST00000559728;ENST00000381714;ENST00000558845;ENST00000560498;ENST00000558651;ENST00000559099;ENST00000560986;ENST00000559035;ENST00000558176	GO:0000122(negative regulation of transcription by RNA polymerase II);GO:0000981(DNA-binding transcription factor activity, RNA polymerase II-specific);GO:0003677(DNA binding);GO:0003700(DNA-binding transcription factor activity);GO:0005515(protein binding);GO:0005634(nucleus);GO:0006325(chromatin organization);GO:0006355(regulation of transcription, DNA-templated);GO:0033234(negative regulation …	NA	NA	NA	high mobility group 20A [Source:HGNC Symbol;Acc:HGNC:5001]	15.6846	12.8738	12.0944	13.5509	10.9906	10.7571	10.3165	10.6881	1.26786	0.34239	0.0680362	1	up	no	no_diff
chr2	8678845	8684461	+	ENSG00000115738	ID2	ENST00000234091;ENST00000396290;ENST00000472142;ENST00000331129	GO:0000122(negative regulation of transcription by RNA polymerase II);GO:0000981(DNA-binding transcription factor activity, RNA polymerase II-specific);GO:0001085(RNA polymerase II transcription factor binding);GO:0001656(metanephros development);GO:0001779(natural killer cell differentiation);GO:0001966(thigmotaxis);GO:0002521(leukocyte differentiation);GO:0003149(membranous septum morphogenesis…	04350(TGF-beta signaling pathway);04390(Hippo signaling pathway);04550(Signaling pathways regulating pluripotency of stem cells);05202(Transcriptional misregulation in cancer);05202(Transcriptional misregulation in cancer)	NA	NA	inhibitor of DNA binding 2 [Source:HGNC Symbol;Acc:HGNC:5361]	588.105	651.466	619.03	619.534	484.986	479.724	545.605	503.438	1.23061	0.299368	0.0681806	1	up	no	no_diff
chr1	153975850	153986246	-	ENSG00000285641	AL358472	ENST00000648869	NA	NA	NA	NA	novel protein	6.27351	3.96373	5.5576	5.26495	3.33419	5.07743	2.5898	3.66714	1.43571	0.521765	0.0682218	1	up	no	no_diff
chr1	156619331	156625725	+	ENSG00000132702	HAPLN2	ENST00000255039;ENST00000494218;ENST00000482204;ENST00000456112;ENST00000487988	GO:0001501(skeletal system development);GO:0005540(hyaluronic acid binding);GO:0005576(extracellular region);GO:0007155(cell adhesion);GO:0007417(central nervous system development);GO:0008065(establishment of blood-nerve barrier);GO:0031012(extracellular matrix);GO:0085029(extracellular matrix assembly);GO:0085029(extracellular matrix assembly)	NA	K06851	NA	hyaluronan and proteoglycan link protein 2 [Source:HGNC Symbol;Acc:HGNC:17410]	1.5971	1.89314	1.70264	1.73096	0.839182	0.930996	1.70707	1.15908	1.49338	0.578585	0.0683378	1	up	no	no_diff
chr2	196833004	196927796	-	ENSG00000197121	PGAP1	ENST00000354764;ENST00000470179;ENST00000409475;ENST00000476250;ENST00000409188;ENST00000423035;ENST00000422444;ENST00000482051;ENST00000459896	GO:0004518(nuclease activity);GO:0005783(endoplasmic reticulum);GO:0005789(endoplasmic reticulum membrane);GO:0006505(GPI anchor metabolic process);GO:0006506(GPI anchor biosynthetic process);GO:0006888(endoplasmic reticulum to Golgi vesicle-mediated transport);GO:0007605(sensory perception of sound);GO:0009880(embryonic pattern specification);GO:0009948(anterior/posterior axis specification);GO:…	00563(Glycosylphosphatidylinositol (GPI)-anchor biosynthesis);00563(Glycosylphosphatidylinositol (GPI)-anchor biosynthesis)	K05294	EC:3.-.-.-	post-GPI attachment to proteins 1 [Source:HGNC Symbol;Acc:HGNC:25712]	0.336727	0.23115	0.108103	0.225327	0.128838	0.140155	0.151466	0.140153	1.60772	0.685013	0.0683852	1	up	no	no_diff
chr15	65658046	65792293	-	ENSG00000174485	DENND4A	ENST00000635620;ENST00000443035;ENST00000564674;ENST00000431932;ENST00000567323;ENST00000561863;ENST00000562540;ENST00000568515;ENST00000562028	GO:0003677(DNA binding);GO:0005085(guanyl-nucleotide exchange factor activity);GO:0005515(protein binding);GO:0005634(nucleus);GO:0005829(cytosol);GO:0006355(regulation of transcription, DNA-templated);GO:0017112(Rab guanyl-nucleotide exchange factor activity);GO:0017112(Rab guanyl-nucleotide exchange factor activity)	NA	K20163	NA	DENN domain containing 4A [Source:HGNC Symbol;Acc:HGNC:24321]	5.92699	1.50072	1.55416	2.99396	5.68566	4.948	4.83826	5.15731	0.580528	-0.784563	0.0685545	1	down	no	no_diff
chr5	141853111	141879246	-	ENSG00000156453	PCDH1	ENST00000394536;ENST00000287008;ENST00000515351;ENST00000505937;ENST00000357517;ENST00000514773;ENST00000511044	GO:0005509(calcium ion binding);GO:0005634(nucleus);GO:0005730(nucleolus);GO:0005886(plasma membrane);GO:0005887(integral component of plasma membrane);GO:0005911(cell-cell junction);GO:0007155(cell adhesion);GO:0007156(homophilic cell adhesion via plasma membrane adhesion molecules);GO:0007267(cell-cell signaling);GO:0007399(nervous system development);GO:0016020(membrane);GO:0016021(integral co…	NA	K16498	NA	protocadherin 1 [Source:HGNC Symbol;Acc:HGNC:8655]	6.64504	7.28978	8.21338	7.38273	7.40314	7.85278	18.4377	11.2312	0.657342	-0.605284	0.0689433	1	down	no	no_diff
chr17	8287763	8295400	-	ENSG00000125434	SLC25A35	ENST00000577745;ENST00000380067;ENST00000580340;ENST00000579192;ENST00000585311;ENST00000581320;ENST00000579681	GO:0005739(mitochondrion);GO:0005743(mitochondrial inner membrane);GO:0016020(membrane);GO:0016021(integral component of membrane);GO:0022857(transmembrane transporter activity);GO:0055085(transmembrane transport);GO:0055085(transmembrane transport)	NA	K15117	NA	solute carrier family 25 member 35 [Source:HGNC Symbol;Acc:HGNC:31921]	1.36441	1.49557	1.58026	1.48008	1.12042	1.29272	0.737631	1.05026	1.40926	0.494936	0.0689734	1	up	no	no_diff
chr16	80828736	81006894	-	ENSG00000286221	AC009070	ENST00000652210;ENST00000651567;ENST00000651611;ENST00000652621	NA	NA	NA	NA	novel protein	0.023268	0.0541836	0.242502	0.106651	0.618031	0.500252	0.00540963	0.374564	0.284734	-1.81231	0.0689901	1	down	no	no_diff
chr14	104821201	104823718	+	ENSG00000258701	LINC00638	ENST00000555578	NA	NA	NA	NA	long intergenic non-protein coding RNA 638 [Source:HGNC Symbol;Acc:HGNC:28325]	3.45099	2.99864	2.97005	3.1399	3.83975	4.16981	5.0747	4.36142	0.719925	-0.474081	0.0691384	1	down	no	no_diff
chr17	45784280	45835828	+	ENSG00000120088	CRHR1	ENST00000293493;ENST00000314537;ENST00000352855;ENST00000581479;ENST00000582766;ENST00000339069;ENST00000577353;ENST00000619154;ENST00000580955;ENST00000580876;ENST00000347197;ENST00000398285	GO:0004888(transmembrane signaling receptor activity);GO:0004930(G protein-coupled receptor activity);GO:0005515(protein binding);GO:0005768(endosome);GO:0005886(plasma membrane);GO:0005887(integral component of plasma membrane);GO:0006955(immune response);GO:0007165(signal transduction);GO:0007166(cell surface receptor signaling pathway);GO:0007186(G protein-coupled receptor signaling pathway);G…	04080(Neuroactive ligand-receptor interaction);04730(Long-term depression);04934(Cushing syndrome);04934(Cushing syndrome)	K04578	NA	corticotropin releasing hormone receptor 1 [Source:HGNC Symbol;Acc:HGNC:2357]	3.18353	4.42358	4.27232	3.95981	0.4046	4.45012	0.504783	1.7865	2.21652	1.14829	0.0691478	1	up	no	no_diff
chr3	100492619	100577444	+	ENSG00000181458	TMEM45A	ENST00000323523;ENST00000403410;ENST00000449609;ENST00000488904;ENST00000485260;ENST00000489060	GO:0016020(membrane);GO:0016021(integral component of membrane);GO:0016021(integral component of membrane)	NA	NA	NA	transmembrane protein 45A [Source:HGNC Symbol;Acc:HGNC:25480]	0.560838	0.489395	0.455432	0.501888	0.29582	0.408162	0.346946	0.350309	1.4327	0.518737	0.0693557	1	up	no	no_diff
chr17	75898645	75930129	-	ENSG00000267426	AC087289	ENST00000590947;ENST00000593156	NA	NA	NA	NA	novel transcript	0.395653	0.312696	0.185952	0.2981	0.203122	0.16039	0.199477	0.187663	1.58849	0.667652	0.0696754	1	up	no	no_diff
chr19	44643798	44666162	+	ENSG00000073008	PVR	ENST00000425690;ENST00000344956;ENST00000403059;ENST00000406449;ENST00000587785	GO:0001618(virus receptor activity);GO:0002860(positive regulation of natural killer cell mediated cytotoxicity directed against tumor cell target);GO:0005515(protein binding);GO:0005576(extracellular region);GO:0005615(extracellular space);GO:0005737(cytoplasm);GO:0005886(plasma membrane);GO:0005913(cell-cell adherens junction);GO:0005925(focal adhesion);GO:0007155(cell adhesion);GO:0007156(homo…	04514(Cell adhesion molecules (CAMs));04514(Cell adhesion molecules (CAMs))	K06539	NA	poliovirus receptor [Source:HGNC Symbol;Acc:HGNC:9705]	10.8856	33.3542	8.35143	17.5304	10.3098	12.8486	9.5924	10.917	1.6058	0.683289	0.0697191	1	up	no	no_diff
chr1	202193901	202319781	+	ENSG00000133067	LGR6	ENST00000367278;ENST00000487787;ENST00000503519;ENST00000308543;ENST00000506931	GO:0004888(transmembrane signaling receptor activity);GO:0004930(G protein-coupled receptor activity);GO:0005515(protein binding);GO:0005886(plasma membrane);GO:0005887(integral component of plasma membrane);GO:0007165(signal transduction);GO:0007186(G protein-coupled receptor signaling pathway);GO:0016020(membrane);GO:0016021(integral component of membrane);GO:0016055(Wnt signaling pathway);GO:0…	04310(Wnt signaling pathway);04310(Wnt signaling pathway)	K08399	NA	leucine rich repeat containing G protein-coupled receptor 6 [Source:HGNC Symbol;Acc:HGNC:19719]	0.194758	0.152331	0.165969	0.171019	0.279667	0.217959	0.329603	0.275743	0.620212	-0.689166	0.0697632	1	down	no	no_diff
chr10	120354701	120355183	-	ENSG00000220842	RPL21P16	ENST00000495531	NA	NA	NA	NA	ribosomal protein L21 pseudogene 16 [Source:HGNC Symbol;Acc:HGNC:31396]	92.9941	130.403	59.9338	94.4436	67.1188	85.9153	23.0723	58.7021	1.60886	0.68604	0.0699914	1	up	no	no_diff
chr14	64704102	64750249	+	ENSG00000126822	PLEKHG3	ENST00000394691;ENST00000247226;ENST00000490180;ENST00000471182;ENST00000484731;ENST00000556801;ENST00000554499;ENST00000554088;ENST00000555982;ENST00000634379	GO:0005089(Rho guanyl-nucleotide exchange factor activity);GO:0035023(regulation of Rho protein signal transduction);GO:0035023(regulation of Rho protein signal transduction)	NA	NA	NA	pleckstrin homology and RhoGEF domain containing G3 [Source:HGNC Symbol;Acc:HGNC:20364]	17.415	17.208	17.3861	17.3364	16.6987	11.9934	12.5758	13.756	1.26028	0.333744	0.0700286	1	up	no	no_diff
chr6	85557978	85615234	-	ENSG00000271793	AL589666	ENST00000503906	NA	NA	NA	NA	novel protein, SYNCRIP-SNX14 readthrough	4.16484	3.47518	6.97351	4.87118	3.97438	3.55376	1.85448	3.12754	1.55751	0.63924	0.0700552	1	up	no	no_diff
chr18	54269404	54321266	+	ENSG00000101751	POLI	ENST00000579534;ENST00000582366;ENST00000583136;ENST00000577727;ENST00000580880;ENST00000579434;ENST00000585023;ENST00000579823;ENST00000577971;ENST00000406285;ENST00000583576;ENST00000577361	GO:0003677(DNA binding);GO:0003684(damaged DNA binding);GO:0003887(DNA-directed DNA polymerase activity);GO:0005515(protein binding);GO:0005622(intracellular);GO:0005634(nucleus);GO:0005654(nucleoplasm);GO:0006260(DNA replication);GO:0006281(DNA repair);GO:0006974(cellular response to DNA damage stimulus);GO:0016607(nuclear speck);GO:0016740(transferase activity);GO:0016779(nucleotidyltransferase…	03460(Fanconi anemia pathway);03460(Fanconi anemia pathway)	K03510	EC:2.7.7.7	DNA polymerase iota [Source:HGNC Symbol;Acc:HGNC:9182]	2.1621	2.28145	0.236017	1.55985	0.219932	1.45219	0.263843	0.645322	2.41717	1.27332	0.0700874	1	up	no	no_diff
chr19	41431318	41440717	-	ENSG00000105341	DMAC2	ENST00000301183;ENST00000417807;ENST00000592922;ENST00000589503;ENST00000221943;ENST00000438807;ENST00000595425;ENST00000590641;ENST00000586786;ENST00000597608;ENST00000589970;ENST00000597457;ENST00000589102;ENST00000595407;ENST00000594660	GO:0004842(ubiquitin-protein transferase activity);GO:0005739(mitochondrion);GO:0005747(mitochondrial respiratory chain complex I);GO:0006511(ubiquitin-dependent protein catabolic process);GO:0016567(protein ubiquitination);GO:0019005(SCF ubiquitin ligase complex);GO:0031146(SCF-dependent proteasomal ubiquitin-dependent protein catabolic process);GO:0032981(mitochondrial respiratory chain complex…	NA	NA	NA	distal membrane arm assembly complex 2 [Source:HGNC Symbol;Acc:HGNC:25496]	2.68085	3.20264	2.7352	2.87289	3.7637	4.16549	3.74163	3.89028	0.738481	-0.437367	0.0701904	1	down	no	no_diff
chr7	100352360	100353692	+	ENSG00000235333	PVRIG2P	ENST00000435460	NA	NA	NA	NA	poliovirus receptor related immunoglobulin domain containing 2, pseudogene [Source:HGNC Symbol;Acc:HGNC:48897]	3.78264	2.9479	1.04902	2.59319	0.389428	1.82851	1.73284	1.31693	1.96912	0.977551	0.070283	1	up	no	no_diff
chr5	159157409	159210053	-	ENSG00000145860	RNF145	ENST00000519865;ENST00000518284;ENST00000518802;ENST00000424310;ENST00000519985;ENST00000518062;ENST00000520638;ENST00000520548;ENST00000274542;ENST00000521266;ENST00000521606	GO:0005783(endoplasmic reticulum);GO:0005789(endoplasmic reticulum membrane);GO:0008270(zinc ion binding);GO:0012505(endomembrane system);GO:0016020(membrane);GO:0016021(integral component of membrane);GO:0016567(protein ubiquitination);GO:0016740(transferase activity);GO:0046872(metal ion binding);GO:0061630(ubiquitin protein ligase activity);GO:0061630(ubiquitin protein ligase activity)	NA	NA	NA	ring finger protein 145 [Source:HGNC Symbol;Acc:HGNC:20853]	21.295	14.8597	12.697	16.2839	12.6828	13.2609	11.1636	12.3691	1.3165	0.396705	0.0703829	1	up	no	no_diff
chr16	89680737	89696354	+	ENSG00000185324	CDK10	ENST00000353379;ENST00000472018;ENST00000510811;ENST00000505733;ENST00000561477;ENST00000507205;ENST00000565470;ENST00000625631;ENST00000508723;ENST00000511415;ENST00000331006;ENST00000502547;ENST00000514965;ENST00000378277;ENST00000505473;ENST00000567932;ENST00000512912;ENST00000504473;ENST00000503560;ENST00000617879;ENST00000564192;ENST00000568456	GO:0000166(nucleotide binding);GO:0004672(protein kinase activity);GO:0004674(protein serine/threonine kinase activity);GO:0004693(cyclin-dependent protein serine/threonine kinase activity);GO:0005515(protein binding);GO:0005524(ATP binding);GO:0005634(nucleus);GO:0005737(cytoplasm);GO:0005856(cytoskeleton);GO:0006468(protein phosphorylation);GO:0007089(traversing start control point of mitotic c…	NA	K02449	EC:2.7.11.22	cyclin dependent kinase 10 [Source:HGNC Symbol;Acc:HGNC:1770]	6.71373	8.01622	6.59527	7.10841	3.04147	4.95484	7.16467	5.05366	1.40659	0.492197	0.070829	1	up	no	no_diff
chr16	14301389	14331067	+	ENSG00000262454	MIR193BHG	ENST00000641433;ENST00000570945;ENST00000634265;ENST00000641765;ENST00000641728;ENST00000641906;ENST00000641294	NA	NA	NA	NA	MIR193B host gene [Source:HGNC Symbol;Acc:HGNC:51945]	0.942203	0.932132	0.616851	0.830395	0.564596	0.575908	0.636555	0.592353	1.40186	0.487341	0.0709817	1	up	no	no_diff
chr19	37312837	37369365	+	ENSG00000181666	HKR1	ENST00000588820;ENST00000544914;ENST00000392153;ENST00000587570;ENST00000587437;ENST00000587829;ENST00000591471;ENST00000591485;ENST00000590166;ENST00000324411;ENST00000652615;ENST00000590582;ENST00000592168;ENST00000591259;ENST00000589392;ENST00000591391;ENST00000541583;ENST00000589218;ENST00000592768;ENST00000590386;ENST00000585623;ENST00000589188;ENST00000591134;ENST00000590570;ENST00000589801…	GO:0000981(DNA-binding transcription factor activity, RNA polymerase II-specific);GO:0003676(nucleic acid binding);GO:0003677(DNA binding);GO:0005622(intracellular);GO:0005634(nucleus);GO:0006355(regulation of transcription, DNA-templated);GO:0006357(regulation of transcription by RNA polymerase II);GO:0007275(multicellular organism development);GO:0046872(metal ion binding);GO:0046872(metal ion …	05168(Herpes simplex virus 1 infection);05168(Herpes simplex virus 1 infection)	K09228	NA	HKR1, GLI-Kruppel zinc finger family member [Source:HGNC Symbol;Acc:HGNC:4928]	2.52296	2.95029	2.5571	2.67678	3.12828	0.782465	1.03972	1.65016	1.62214	0.697898	0.0712068	1	up	no	no_diff
chr6	156776020	157210779	+	ENSG00000049618	ARID1B	ENST00000346085;ENST00000637810;ENST00000350026;ENST00000637015;ENST00000635928;ENST00000636940;ENST00000635957;ENST00000636930;ENST00000636254;ENST00000647938;ENST00000638000;ENST00000636748;ENST00000637532;ENST00000637933;ENST00000637568;ENST00000478761;ENST00000637904;ENST00000637003;ENST00000637887;ENST00000319584;ENST00000452544;ENST00000636426;ENST00000636607;ENST00000635849;ENST00000636227…	GO:0000981(DNA-binding transcription factor activity, RNA polymerase II-specific);GO:0002931(response to ischemia);GO:0003677(DNA binding);GO:0003713(transcription coactivator activity);GO:0005515(protein binding);GO:0005634(nucleus);GO:0005654(nucleoplasm);GO:0005737(cytoplasm);GO:0005829(cytosol);GO:0005886(plasma membrane);GO:0006325(chromatin organization);GO:0006338(chromatin remodeling);GO:…	04714(Thermogenesis);05225(Hepatocellular carcinoma);05225(Hepatocellular carcinoma)	K11653	NA	AT-rich interaction domain 1B [Source:HGNC Symbol;Acc:HGNC:18040]	7.00523	2.37008	2.53549	3.97026	2.48284	2.69589	2.80755	2.66209	1.49141	0.576674	0.0718871	1	up	no	no_diff
chr19	15379076	15381194	+	ENSG00000268189	AC005785	ENST00000597549;ENST00000597164	NA	NA	NA	NA	novel transcript, antisense to AKAP8 and AKAP8L	0.38968	0.749927	0.723684	0.621097	0.24757	0.594179	0.226599	0.356116	1.74409	0.802471	0.0719039	1	up	no	no_diff
chr7	20782283	20786886	-	ENSG00000164651	SP8	ENST00000418710;ENST00000617581;ENST00000361443	GO:0000981(DNA-binding transcription factor activity, RNA polymerase II-specific);GO:0003676(nucleic acid binding);GO:0003677(DNA binding);GO:0005634(nucleus);GO:0006357(regulation of transcription by RNA polymerase II);GO:0009953(dorsal/ventral pattern formation);GO:0009954(proximal/distal pattern formation);GO:0030326(embryonic limb morphogenesis);GO:0046872(metal ion binding);GO:0046872(metal …	NA	K09198	NA	Sp8 transcription factor [Source:HGNC Symbol;Acc:HGNC:19196]	7.14606	9.11709	9.61354	8.62556	5.04761	5.49164	8.50739	6.34888	1.3586	0.442116	0.072044	1	up	no	no_diff
chr8	98024851	98046469	-	ENSG00000156482	RPL30	ENST00000521534;ENST00000521291;ENST00000287038;ENST00000518850;ENST00000396070;ENST00000521726;ENST00000520998;ENST00000523172;ENST00000522156;ENST00000517805;ENST00000521112;ENST00000518164;ENST00000517489	GO:0000184(nuclear-transcribed mRNA catabolic process, nonsense-mediated decay);GO:0002181(cytoplasmic translation);GO:0003723(RNA binding);GO:0003735(structural constituent of ribosome);GO:0005515(protein binding);GO:0005622(intracellular);GO:0005634(nucleus);GO:0005829(cytosol);GO:0005840(ribosome);GO:0005925(focal adhesion);GO:0006412(translation);GO:0006413(translational initiation);GO:000661…	03010(Ribosome);03010(Ribosome)	K02908	NA	ribosomal protein L30 [Source:HGNC Symbol;Acc:HGNC:10333]	50.618	46.4641	53.7773	50.2865	42.1864	44.6579	33.488	40.1108	1.25369	0.32618	0.0720522	1	up	no	no_diff
chr19	45883608	45886141	-	ENSG00000170604	IRF2BP1	ENST00000302165	GO:0000122(negative regulation of transcription by RNA polymerase II);GO:0000209(protein polyubiquitination);GO:0000977(RNA polymerase II regulatory region sequence-specific DNA binding);GO:0001228(DNA-binding transcription activator activity, RNA polymerase II-specific);GO:0003714(transcription corepressor activity);GO:0005515(protein binding);GO:0005634(nucleus);GO:0005654(nucleoplasm);GO:00167…	NA	K22383	NA	interferon regulatory factor 2 binding protein 1 [Source:HGNC Symbol;Acc:HGNC:21728]	129.845	159.852	179.883	156.527	94.0078	114.536	153.926	120.823	1.2955	0.373509	0.0720875	1	up	no	no_diff
chr18	39334872	39335672	-	ENSG00000175886	RPL7AP66	ENST00000588490	NA	NA	NA	NA	ribosomal protein L7a pseudogene 66 [Source:HGNC Symbol;Acc:HGNC:35682]	2.75475	2.44474	1.39022	2.19657	2.22094	2.38638	7.31278	3.97337	0.552823	-0.855111	0.0728499	1	down	no	no_diff
[truncated: 25,306 more rows]
