# Supplementary material for: Targeted mRNA demethylation using an engineered dCas13b-ALKBH5 fusion protein
Source: Nucleic Acids Res. 2020 May 1;48(10):5684–94. doi: 10.1093/nar/gkaa269 (PMC7261189; doi:10.1093/nar/gkaa269)
Supplement: gkaa269_Supplemental_Files [file gkaa269_supplemental_files.zip › Table S5 mRNA add_CY_Input VS NT_Input.xlsx]

## Sheet: transcripts
Chr	start	end	strand	gene_id	gene_name	transcript_id	GO	KEGG	KO_ENTRY	EC	Description	FPKM.CY3_input	FPKM.CY4_input	FPKM.CY5_input	ave_CY.FPKM	FPKM.NT3_input	FPKM.NT4_input	FPKM.NT5_input	ave_NT.FPKM	fc	log2(fc)	pval	qval	regulation	significant	sig
chr8	127735434	127742950	+	ENSG00000136997	MYC	ENST00000613283;ENST00000517291;ENST00000524013;ENST00000652131;ENST00000641252;ENST00000259523;ENST00000520751;ENST00000621592;ENST00000377970;ENST00000652288;ENST00000641036	GO:0000082(G1/S transition of mitotic cell cycle);GO:0000122(negative regulation of transcription by RNA polymerase II);GO:0000165(MAPK cascade);GO:0000320(re-entry into mitotic cell cycle);GO:0000790(nuclear chromatin);GO:0000978(RNA polymerase II proximal promoter sequence-specific DNA binding);GO:0000981(DNA-binding transcription factor activity, RNA polymerase II-specific);GO:0001227(DNA-bind…	04010(MAPK signaling pathway);04012(ErbB signaling pathway);04110(Cell cycle);04151(PI3K-Akt signaling pathway);04218(Cellular senescence);04310(Wnt signaling pathway);04350(TGF-beta signaling pathway);04390(Hippo signaling pathway);04550(Signaling pathways regulating pluripotency of stem cells);04630(Jak-STAT signaling pathway);04919(Thyroid hormone signaling pathway);05160(Hepatitis C);05161(He…	K04377	NA	MYC proto-oncogene, bHLH transcription factor [Source:HGNC Symbol;Acc:HGNC:7553]	26.3149	25.8269	25.0145	25.7188	2.44351	3.08182	2.76572	2.76369	9.30596	3.21815	1.33162e-103	2.05349e-99	up	yes	up
chr6	143807092	143844617	+	ENSG00000257065	AL049844	ENST00000545614	NA	NA	NA	NA	novel transcript	0.23914	0.235122	0.317891	0.264051	6.79024	5.03962	5.64425	5.8247	0.045333	-4.4633	6.54986e-32	5.05027e-28	down	yes	down
chr4	2462220	2625320	+	ENSG00000063978	RNF4	ENST00000511600;ENST00000511892;ENST00000314289;ENST00000507784;ENST00000502316;ENST00000503659;ENST00000504224;ENST00000513578;ENST00000507247;ENST00000541204;ENST00000506706;ENST00000509258;ENST00000503123;ENST00000513450;ENST00000504782;ENST00000509388;ENST00000509206	GO:0003677(DNA binding);GO:0003713(transcription coactivator activity);GO:0004842(ubiquitin-protein transferase activity);GO:0005515(protein binding);GO:0005634(nucleus);GO:0005654(nucleoplasm);GO:0005737(cytoplasm);GO:0008134(transcription factor binding);GO:0008270(zinc ion binding);GO:0016567(protein ubiquitination);GO:0016605(PML body);GO:0016740(transferase activity);GO:0030374(nuclear recep…	NA	K22651	EC:2.3.2.27	ring finger protein 4 [Source:HGNC Symbol;Acc:HGNC:10067]	2.87799	1.99281	2.34459	2.40513	7.69904	7.63567	7.16579	7.50016	0.320677	-1.64081	4.70291e-23	1.81309e-19	down	yes	down
chr19	49869033	49878459	-	ENSG00000204673	AKT1S1	ENST00000391835;ENST00000391832;ENST00000344175;ENST00000391833;ENST00000391831;ENST00000599525;ENST00000391830;ENST00000391834	GO:0005515(protein binding);GO:0005634(nucleus);GO:0005654(nucleoplasm);GO:0005737(cytoplasm);GO:0005829(cytosol);GO:0006469(negative regulation of protein kinase activity);GO:0031931(TORC1 complex);GO:0032007(negative regulation of TOR signaling);GO:0032991(protein-containing complex);GO:0042981(regulation of apoptotic process);GO:0043523(regulation of neuron apoptotic process);GO:0045792(negati…	04140(Autophagy - animal);04150(mTOR signaling pathway);04152(AMPK signaling pathway);04211(Longevity regulating pathway);04213(Longevity regulating pathway - multiple species);04714(Thermogenesis);04714(Thermogenesis)	K16184	NA	AKT1 substrate 1 [Source:HGNC Symbol;Acc:HGNC:28426]	8.00499	7.52875	7.92614	7.81996	18.8315	20.7917	18.4517	19.3583	0.403959	-1.30772	9.65445e-23	2.97763e-19	down	yes	down
chr2	121737103	121767853	+	ENSG00000211460	TSN	ENST00000409193;ENST00000490104;ENST00000467324;ENST00000536142;ENST00000389682;ENST00000495112;ENST00000481818;ENST00000483698	GO:0003677(DNA binding);GO:0003697(single-stranded DNA binding);GO:0003723(RNA binding);GO:0003729(mRNA binding);GO:0004518(nuclease activity);GO:0004519(endonuclease activity);GO:0004521(endoribonuclease activity);GO:0005515(protein binding);GO:0005634(nucleus);GO:0005737(cytoplasm);GO:0005829(cytosol);GO:0006310(DNA recombination);GO:0016070(RNA metabolic process);GO:0016787(hydrolase activity)…	NA	NA	NA	translin [Source:HGNC Symbol;Acc:HGNC:12379]	15.0972	13.9562	14.8456	14.633	6.22728	4.58826	5.23226	5.34927	2.73552	1.45181	4.67108e-22	1.20054e-18	up	yes	up
chr18	34976928	35143470	+	ENSG00000166974	MAPRE2	ENST00000413393;ENST00000588910;ENST00000300249;ENST00000588085;ENST00000436190;ENST00000538170;ENST00000585592;ENST00000591734;ENST00000589699	GO:0005515(protein binding);GO:0005737(cytoplasm);GO:0005815(microtubule organizing center);GO:0005856(cytoskeleton);GO:0005874(microtubule);GO:0005881(cytoplasmic microtubule);GO:0005925(focal adhesion);GO:0007049(cell cycle);GO:0007165(signal transduction);GO:0008017(microtubule binding);GO:0008283(cell population proliferation);GO:0015630(microtubule cytoskeleton);GO:0019901(protein kinase bin…	NA	K10436	NA	microtubule associated protein RP/EB family member 2 [Source:HGNC Symbol;Acc:HGNC:6891]	11.0741	12.7127	13.8831	12.5566	5.17275	4.79699	4.60954	4.85976	2.58379	1.36949	6.61155e-22	1.45653e-18	up	yes	up
chr18	74250846	74291973	-	ENSG00000166347	CYB5A	ENST00000583418;ENST00000340533;ENST00000397914;ENST00000299438;ENST00000494131;ENST00000580678	GO:0004129(cytochrome-c oxidase activity);GO:0005737(cytoplasm);GO:0005741(mitochondrial outer membrane);GO:0005783(endoplasmic reticulum);GO:0005789(endoplasmic reticulum membrane);GO:0005829(cytosol);GO:0016020(membrane);GO:0016021(integral component of membrane);GO:0019852(L-ascorbic acid metabolic process);GO:0019899(enzyme binding);GO:0020037(heme binding);GO:0022900(electron transport chain…	NA	NA	NA	cytochrome b5 type A [Source:HGNC Symbol;Acc:HGNC:2570]	12.7276	13.5546	13.949	13.4104	2.51374	2.22542	2.49118	2.41011	5.56422	2.47618	8.91983e-07	0.01	up	Yes	up
chr15	45587123	45615999	+	ENSG00000104164	BLOC1S6	ENST00000220531;ENST00000567461;ENST00000568816;ENST00000567523;ENST00000563160;ENST00000568597;ENST00000564765;ENST00000565216;ENST00000567740;ENST00000564310;ENST00000565323;ENST00000566753;ENST00000563000;ENST00000565409;ENST00000566184;ENST00000569076;ENST00000565727;ENST00000568963	GO:0005515(protein binding);GO:0005737(cytoplasm);GO:0005768(endosome);GO:0005829(cytosol);GO:0007596(blood coagulation);GO:0008089(anterograde axonal transport);GO:0016020(membrane);GO:0016081(synaptic vesicle docking);GO:0019898(extrinsic component of membrane);GO:0019905(syntaxin binding);GO:0030133(transport vesicle);GO:0030318(melanocyte differentiation);GO:0031083(BLOC-1 complex);GO:0031175…	NA	K20188	NA	biogenesis of lysosomal organelles complex 1 subunit 6 [Source:HGNC Symbol;Acc:HGNC:8549]	3.63139	2.83433	3.54153	3.33575	1.04796	1.20503	1.1653	1.13943	2.92757	1.5497	3.83569e-15	6.57224e-12	up	yes	up
chr17	44395281	44503430	-	ENSG00000186566	GPATCH8	ENST00000591680;ENST00000335500;ENST00000587228;ENST00000592746;ENST00000590041;ENST00000592154;ENST00000586037;ENST00000588554;ENST00000586265;ENST00000635257	GO:0003676(nucleic acid binding);GO:0003723(RNA binding);GO:0005515(protein binding);GO:0005575(cellular_component);GO:0008150(biological_process);GO:0046872(metal ion binding);GO:0046872(metal ion binding)	NA	NA	NA	G-patch domain containing 8 [Source:HGNC Symbol;Acc:HGNC:29066]	6.77721	6.72147	6.22342	6.57403	13.7763	13.0679	13.256	13.3667	0.49182	-1.0238	5.06926e-15	7.8173e-12	down	yes	down
chr1	155002630	155018522	+	ENSG00000160685	ZBTB7B	ENST00000535420;ENST00000417934;ENST00000292176;ENST00000368426;ENST00000487542;ENST00000483226;ENST00000461530	GO:0000122(negative regulation of transcription by RNA polymerase II);GO:0000978(RNA polymerase II proximal promoter sequence-specific DNA binding);GO:0000981(DNA-binding transcription factor activity, RNA polymerase II-specific);GO:0001158(enhancer sequence-specific DNA binding);GO:0001228(DNA-binding transcription activator activity, RNA polymerase II-specific);GO:0001865(NK T cell differentiat…	NA	K10494	NA	zinc finger and BTB domain containing 7B [Source:HGNC Symbol;Acc:HGNC:18668]	6.9044	8.1642	7.31604	7.46155	3.56838	3.39287	3.15792	3.37306	2.2121	1.14542	7.26839e-12	1.01896e-08	up	yes	up
chr10	10798397	11336675	+	ENSG00000048740	CELF2	ENST00000417956;ENST00000399850;ENST00000542579;ENST00000608830;ENST00000633077;ENST00000631460;ENST00000632728;ENST00000416382;ENST00000632065;ENST00000636488;ENST00000609870;ENST00000609692;ENST00000633200	GO:0000381(regulation of alternative mRNA splicing, via spliceosome);GO:0003676(nucleic acid binding);GO:0003723(RNA binding);GO:0003729(mRNA binding);GO:0005634(nucleus);GO:0005737(cytoplasm);GO:0006376(mRNA splice site selection);GO:0006396(RNA processing);GO:0006397(mRNA processing);GO:0008016(regulation of heart contraction);GO:0036002(pre-mRNA binding);GO:1990904(ribonucleoprotein complex);G…	NA	K13207	NA	CUGBP Elav-like family member 2 [Source:HGNC Symbol;Acc:HGNC:2550]	3.12104	2.94551	3.0245	3.03035	1.53791	1.40322	1.39464	1.44526	2.09675	1.06816	1.02832e-11	1.32148e-08	up	yes	up
chr8	23270120	23296279	+	ENSG00000104679	R3HCC1	ENST00000625275;ENST00000265806;ENST00000521588;ENST00000522012;ENST00000411463;ENST00000523720;ENST00000519952;ENST00000518840;ENST00000520480	GO:0003676(nucleic acid binding);GO:0035145(exon-exon junction complex);GO:0035145(exon-exon junction complex)	NA	NA	NA	R3H domain and coiled-coil containing 1 [Source:HGNC Symbol;Acc:HGNC:27329]	6.03776	6.13081	5.56634	5.91163	13.1795	12.3447	12.2968	12.607	0.468916	-1.0926	2.88262e-11	3.41945e-08	down	yes	down
chr8	58552924	58582859	+	ENSG00000137575	SDCBP	ENST00000424270;ENST00000413219;ENST00000523483;ENST00000447182;ENST00000630925;ENST00000260130;ENST00000522843;ENST00000519115;ENST00000447267;ENST00000520228;ENST00000522243;ENST00000523441	GO:0002091(negative regulation of receptor internalization);GO:0005109(frizzled binding);GO:0005137(interleukin-5 receptor binding);GO:0005515(protein binding);GO:0005546(phosphatidylinositol-4,5-bisphosphate binding);GO:0005576(extracellular region);GO:0005615(extracellular space);GO:0005634(nucleus);GO:0005654(nucleoplasm);GO:0005737(cytoplasm);GO:0005783(endoplasmic reticulum);GO:0005789(endop…	NA	K17254	NA	syndecan binding protein [Source:HGNC Symbol;Acc:HGNC:10662]	21.0047	19.135	20.8634	20.3344	11.7186	9.12163	11.5041	10.7815	1.88605	0.915367	4.14932e-11	4.57048e-08	up	no	no_diff
chr15	74957219	75021495	+	ENSG00000198794	SCAMP5	ENST00000425597;ENST00000562765;ENST00000568081;ENST00000562212;ENST00000564141;ENST00000567920;ENST00000564491;ENST00000568423;ENST00000361900;ENST00000567535;ENST00000562327;ENST00000568119;ENST00000565923;ENST00000567529;ENST00000568018	GO:0000139(Golgi membrane);GO:0005515(protein binding);GO:0005768(endosome);GO:0005794(Golgi apparatus);GO:0005886(plasma membrane);GO:0006887(exocytosis);GO:0015031(protein transport);GO:0016020(membrane);GO:0016021(integral component of membrane);GO:0030054(cell junction);GO:0030672(synaptic vesicle membrane);GO:0031410(cytoplasmic vesicle);GO:0032588(trans-Golgi network membrane);GO:0034976(re…	NA	K19995	NA	secretory carrier membrane protein 5 [Source:HGNC Symbol;Acc:HGNC:30386]	3.29002	3.60936	3.2936	3.39766	1.24723	1.4364	1.22712	1.30358	2.6064	1.38206	4.60695e-11	4.73625e-08	up	yes	up
chr19	52904417	52923481	-	ENSG00000213793	ZNF888	ENST00000638862;ENST00000596623	GO:0003676(nucleic acid binding);GO:0003677(DNA binding);GO:0005622(intracellular);GO:0005634(nucleus);GO:0006355(regulation of transcription, DNA-templated);GO:0046872(metal ion binding);GO:0046872(metal ion binding)	NA	NA	NA	zinc finger protein 888 [Source:HGNC Symbol;Acc:HGNC:38695]	0.142619	0.269148	0.293884	0.235217	1.23644	0.961275	0.982092	1.05994	0.221916	-2.17191	2.91317e-10	2.80775e-07	down	yes	down
chr14	21521080	21537216	-	ENSG00000165821	SALL2	ENST00000537235;ENST00000611430;ENST00000450879;ENST00000546363	GO:0000122(negative regulation of transcription by RNA polymerase II);GO:0000977(RNA polymerase II regulatory region sequence-specific DNA binding);GO:0000981(DNA-binding transcription factor activity, RNA polymerase II-specific);GO:0001228(DNA-binding transcription activator activity, RNA polymerase II-specific);GO:0001654(eye development);GO:0003676(nucleic acid binding);GO:0003677(DNA binding)…	NA	K19871	NA	spalt like transcription factor 2 [Source:HGNC Symbol;Acc:HGNC:10526]	4.13747	3.96712	4.23587	4.11348	1.84588	2.13447	1.8224	1.93425	2.12665	1.08859	2.81972e-09	2.41572e-06	up	yes	up
chr12	57591174	57603418	+	ENSG00000166908	PIP4K2C	ENST00000540759;ENST00000354947;ENST00000550095;ENST00000548264;ENST00000422156;ENST00000551772	GO:0000166(nucleotide binding);GO:0005524(ATP binding);GO:0005737(cytoplasm);GO:0005776(autophagosome);GO:0005829(cytosol);GO:0006661(phosphatidylinositol biosynthetic process);GO:0010506(regulation of autophagy);GO:0014066(regulation of phosphatidylinositol 3-kinase signaling);GO:0016020(membrane);GO:0016301(kinase activity);GO:0016307(phosphatidylinositol phosphate kinase activity);GO:0016309(1…	00562(Inositol phosphate metabolism);04070(Phosphatidylinositol signaling system);04810(Regulation of actin cytoskeleton);04810(Regulation of actin cytoskeleton)	K00920	EC:2.7.1.149	phosphatidylinositol-5-phosphate 4-kinase type 2 gamma [Source:HGNC Symbol;Acc:HGNC:23786]	10.4132	9.65456	10.6198	10.2292	5.37706	5.78902	4.25039	5.13882	1.99057	0.993181	3.87108e-09	3.14189e-06	up	no	no_diff
chr1	167220876	167427345	+	ENSG00000143190	POU2F1	ENST00000443275;ENST00000541643;ENST00000271411;ENST00000367866;ENST00000557909;ENST00000559038;ENST00000560232;ENST00000648671;ENST00000559648;ENST00000367862;ENST00000490100;ENST00000442313;ENST00000367865;ENST00000470928	GO:0000978(RNA polymerase II proximal promoter sequence-specific DNA binding);GO:0000979(RNA polymerase II core promoter sequence-specific DNA binding);GO:0000981(DNA-binding transcription factor activity, RNA polymerase II-specific);GO:0003677(DNA binding);GO:0003700(DNA-binding transcription factor activity);GO:0005515(protein binding);GO:0005634(nucleus);GO:0005654(nucleoplasm);GO:0005783(endo…	05168(Herpes simplex virus 1 infection);05168(Herpes simplex virus 1 infection)	NA	NA	POU class 2 homeobox 1 [Source:HGNC Symbol;Acc:HGNC:9212]	5.28848	5.01308	5.20222	5.16793	3.05687	2.64213	1.66119	2.45339	2.10644	1.07481	1.21512e-08	9.36919e-06	up	yes	up
chr18	35332227	35345482	-	ENSG00000172466	ZNF24	ENST00000399061;ENST00000261332;ENST00000589881;ENST00000593130;ENST00000590140;ENST00000589539	GO:0000981(DNA-binding transcription factor activity, RNA polymerase II-specific);GO:0001228(DNA-binding transcription activator activity, RNA polymerase II-specific);GO:0003676(nucleic acid binding);GO:0003677(DNA binding);GO:0003700(DNA-binding transcription factor activity);GO:0005515(protein binding);GO:0005634(nucleus);GO:0006355(regulation of transcription, DNA-templated);GO:0008270(zinc io…	NA	K09230	NA	zinc finger protein 24 [Source:HGNC Symbol;Acc:HGNC:13032]	5.64252	3.84774	4.08294	4.5244	21.9063	19.9113	6.48931	16.1023	0.280978	-1.83147	3.02337e-08	2.17871e-05	down	yes	down
chr12	27780048	27803040	+	ENSG00000087448	KLHL42	ENST00000381271;ENST00000539176;ENST00000649445;ENST00000540301;ENST00000543254	GO:0000209(protein polyubiquitination);GO:0004842(ubiquitin-protein transferase activity);GO:0005515(protein binding);GO:0005737(cytoplasm);GO:0005819(spindle);GO:0005829(cytosol);GO:0005856(cytoskeleton);GO:0007049(cell cycle);GO:0016567(protein ubiquitination);GO:0031463(Cul3-RING ubiquitin ligase complex);GO:0032886(regulation of microtubule-based process);GO:0043161(proteasome-mediated ubiqui…	NA	NA	NA	kelch like family member 42 [Source:HGNC Symbol;Acc:HGNC:29252]	1.07746	0.959186	0.874529	0.970393	2.12666	2.19669	2.25822	2.19386	0.442322	-1.17683	4.01539e-08	2.69223e-05	down	yes	down
chr10	73005833	73006595	-	ENSG00000213700	RPL17P50	ENST00000396131	NA	NA	NA	NA	ribosomal protein L17 pseudogene 50 [Source:HGNC Symbol;Acc:HGNC:45098]	1.38576	2.67322	2.01663	2.0252	0.250169	0.41307	0.426769	0.363336	5.57392	2.47869	4.95951e-08	3.18669e-05	up	yes	up
chr15	90966190	91022566	-	ENSG00000284946	AC068831	ENST00000643536;ENST00000647331	GO:0006904(vesicle docking involved in exocytosis);GO:0016192(vesicle-mediated transport);GO:0016192(vesicle-mediated transport)	NA	NA	NA	novel transcript	15.979	25.961	27.7876	23.2425	12.2873	11.6521	11.5574	11.8323	1.96433	0.974039	5.57611e-08	3.43957e-05	up	no	no_diff
chr1	149390623	149556361	+	ENSG00000286185	AC242842	ENST00000621744	GO:0005737(cytoplasm)	NA	NA	NA	Neuroblastoma breakpoint family member 19 [Source:UniProtKB/Swiss-Prot;Acc:A0A087WUL8]	0.010524	0.785112	0.7653	0.520312	0.003416	0.016157	0.01219	0.0105877	49.1432	5.61892	8.14126e-08	4.64987e-05	up	yes	up
chr6	24976419	24976982	+	ENSG00000214975	PPIAP29	ENST00000414949	NA	NA	NA	NA	peptidylprolyl isomerase A pseudogene 29 [Source:HGNC Symbol;Acc:HGNC:43021]	5.50171	19.511	7.91345	10.9754	2.56167	2.23881	1.35256	2.05101	5.35121	2.41987	9.09948e-08	5.01154e-05	up	yes	up
chr22	37658723	37666932	+	ENSG00000241360	PDXP	ENST00000215904;ENST00000403251	GO:0000287(magnesium ion binding);GO:0004647(phosphoserine phosphatase activity);GO:0004721(phosphoprotein phosphatase activity);GO:0005515(protein binding);GO:0005737(cytoplasm);GO:0005829(cytosol);GO:0005856(cytoskeleton);GO:0005886(plasma membrane);GO:0005911(cell-cell junction);GO:0006470(protein dephosphorylation);GO:0007088(regulation of mitotic nuclear division);GO:0015629(actin cytoskelet…	00750(Vitamin B6 metabolism);00750(Vitamin B6 metabolism)	K07758	EC:3.1.3.74	pyridoxal phosphatase [Source:HGNC Symbol;Acc:HGNC:30259]	6.17703	6.04157	6.98978	6.40279	47.5489	57.0027	7.3894	37.3137	0.171594	-2.54293	1.23617e-07	6.57342e-05	down	yes	down
chr3	51974706	51989183	+	ENSG00000114786	ABHD14A-ACY1	ENST00000463721;ENST00000637512;ENST00000636660;ENST00000637563;ENST00000636029;ENST00000636718;ENST00000637130;ENST00000637696;ENST00000635785;ENST00000636089;ENST00000636826;ENST00000636646;ENST00000486081;ENST00000637730;ENST00000637025;ENST00000636085;ENST00000635951;ENST00000635946;ENST00000636490;ENST00000637778	GO:0004046(aminoacylase activity);GO:0005737(cytoplasm);GO:0006508(proteolysis);GO:0006520(cellular amino acid metabolic process);GO:0008237(metallopeptidase activity);GO:0016787(hydrolase activity);GO:0016787(hydrolase activity)	00220(Arginine biosynthesis);00220(Arginine biosynthesis)	K14677	EC:3.5.1.14	ABHD14A-ACY1 readthrough [Source:HGNC Symbol;Acc:HGNC:38856]	0.00910195	0.0458565	0.0339035	0.0296206	0.0638605	1.18685	0.87755	0.709421	0.0417533	-4.58197	2.0493e-07	0.000105341	down	yes	down
chr11	68261338	68272001	-	ENSG00000171067	C11orf24	ENST00000304271;ENST00000533310;ENST00000530166;ENST00000532534;ENST00000529590;ENST00000532969;ENST00000531745;ENST00000529339;ENST00000527280	GO:0005794(Golgi apparatus);GO:0005886(plasma membrane);GO:0016020(membrane);GO:0016021(integral component of membrane);GO:0016021(integral component of membrane)	NA	NA	NA	chromosome 11 open reading frame 24 [Source:HGNC Symbol;Acc:HGNC:1174]	3.85771	4.09357	4.32343	4.09157	7.29835	7.97436	7.31091	7.52787	0.543523	-0.879587	5.50757e-07	0.000273975	down	no	no_diff
chr2	201182881	201229406	+	ENSG00000003400	CASP10	ENST00000286186;ENST00000346817;ENST00000471191;ENST00000313728;ENST00000492363;ENST00000360132;ENST00000485408;ENST00000460140;ENST00000374650;ENST00000448480;ENST00000272879;ENST00000484926	GO:0004197(cysteine-type endopeptidase activity);GO:0005515(protein binding);GO:0005737(cytoplasm);GO:0005829(cytosol);GO:0006508(proteolysis);GO:0006915(apoptotic process);GO:0006919(activation of cysteine-type endopeptidase activity involved in apoptotic process);GO:0007166(cell surface receptor signaling pathway);GO:0008233(peptidase activity);GO:0008234(cysteine-type peptidase activity);GO:00…	04210(Apoptosis);04622(RIG-I-like receptor signaling pathway);04668(TNF signaling pathway);05152(Tuberculosis);05161(Hepatitis B);05161(Hepatitis B)	NA	NA	caspase 10 [Source:HGNC Symbol;Acc:HGNC:1500]	0.89468	0.907695	0.650431	0.817602	0.309948	0.32107	0.347672	0.32623	2.50621	1.32551	7.5418e-07	0.000363444	up	yes	up
chr4	143349275	143350117	-	ENSG00000228981	AC097658	ENST00000475555	NA	NA	NA	NA	ribosomal protein S2 (RPS2) pseudogene	0.564078	0.423635	0.564	0.517238	3.08615	3.00633	1.04065	2.37771	0.217536	-2.20067	1.66634e-06	0.000778686	down	yes	down
chr2	64453969	64461381	+	ENSG00000119862	LGALSL	ENST00000238875;ENST00000420552;ENST00000464281;ENST00000462737	GO:0005515(protein binding);GO:0005622(intracellular);GO:0030246(carbohydrate binding);GO:0030246(carbohydrate binding)	NA	NA	NA	galectin like [Source:HGNC Symbol;Acc:HGNC:25012]	6.43006	3.73523	6.02328	5.39619	2.83004	2.26846	2.66963	2.58937	2.08397	1.05934	2.7942e-06	0.00126733	up	yes	up
chr10	100987367	100994403	+	ENSG00000107815	TWNK	ENST00000643860;ENST00000650396;ENST00000311916;ENST00000370228;ENST00000647109;ENST00000473656;ENST00000459764;ENST00000646226;ENST00000476766	GO:0000166(nucleotide binding);GO:0002020(protease binding);GO:0003678(DNA helicase activity);GO:0003697(single-stranded DNA binding);GO:0004386(helicase activity);GO:0005524(ATP binding);GO:0005739(mitochondrion);GO:0005759(mitochondrial matrix);GO:0006260(DNA replication);GO:0006264(mitochondrial DNA replication);GO:0006268(DNA unwinding involved in DNA replication);GO:0006390(mitochondrial tra…	NA	K17680	EC:3.6.4.12	twinkle mtDNA helicase [Source:HGNC Symbol;Acc:HGNC:1160]	14.1808	7.88112	11.8806	11.3142	7.32752	4.29206	3.97134	5.19697	2.17707	1.12239	3.62894e-06	0.00159891	up	yes	up
chr17	39904595	39919854	-	ENSG00000073605	GSDMB	ENST00000477054;ENST00000486560;ENST00000519429;ENST00000468820;ENST00000464556;ENST00000309481;ENST00000360317;ENST00000394179;ENST00000524039;ENST00000479136;ENST00000394175;ENST00000418519;ENST00000520542;ENST00000523371	GO:0001786(phosphatidylserine binding);GO:0003674(molecular_function);GO:0005546(phosphatidylinositol-4,5-bisphosphate binding);GO:0005575(cellular_component);GO:0005737(cytoplasm);GO:0005829(cytosol);GO:0005886(plasma membrane);GO:0008150(biological_process);GO:0012501(programmed cell death);GO:0016020(membrane);GO:0070269(pyroptosis);GO:0070273(phosphatidylinositol-4-phosphate binding);GO:00702…	NA	K22142	NA	gasdermin B [Source:HGNC Symbol;Acc:HGNC:23690]	1.84084	1.60222	1.02633	1.4898	0.752752	0.5046	0.527042	0.594798	2.50471	1.32464	4.36801e-06	0.00187109	up	yes	up
chr1	145911350	145918717	-	ENSG00000131779	PEX11B	ENST00000369306;ENST00000428634;ENST00000537888	GO:0005515(protein binding);GO:0005739(mitochondrion);GO:0005777(peroxisome);GO:0005778(peroxisomal membrane);GO:0005779(integral component of peroxisomal membrane);GO:0007031(peroxisome organization);GO:0007165(signal transduction);GO:0016020(membrane);GO:0016021(integral component of membrane);GO:0016559(peroxisome fission);GO:0032991(protein-containing complex);GO:0042803(protein homodimerizat…	04146(Peroxisome);04146(Peroxisome)	K13352	NA	peroxisomal biogenesis factor 11 beta [Source:HGNC Symbol;Acc:HGNC:8853]	6.24003	3.26454	3.1235	4.20936	10.3948	9.52528	10.4291	10.1164	0.416092	-1.26502	4.71478e-06	0.00196116	down	yes	down
chr1	15152532	15220478	+	ENSG00000171729	TMEM51	ENST00000434578;ENST00000376008;ENST00000400796;ENST00000376014;ENST00000451326;ENST00000428417	GO:0003674(molecular_function);GO:0005515(protein binding);GO:0005575(cellular_component);GO:0008150(biological_process);GO:0016020(membrane);GO:0016021(integral component of membrane);GO:0016021(integral component of membrane)	NA	NA	NA	transmembrane protein 51 [Source:HGNC Symbol;Acc:HGNC:25488]	2.36105	3.11341	2.60361	2.69269	5.09872	6.12646	5.97692	5.73404	0.469598	-1.0905	4.83263e-06	0.00196116	down	yes	down
chr11	65261928	65326543	+	ENSG00000285816	AP000944	ENST00000649896	GO:0003677(DNA binding);GO:0003887(DNA-directed DNA polymerase activity);GO:0005634(nucleus);GO:0006260(DNA replication);GO:0071897(DNA biosynthetic process)	NA	NA	NA	novel protein, POLA2-CDC42EP2 readthrough	0.050733	0.489917	0.746927	0.429192	11.1797	10.4457	0.552382	7.39259	0.0580571	-4.10638	6.2375e-06	0.00246637	down	yes	down
chr20	362835	397559	+	ENSG00000101255	TRIB3	ENST00000217233;ENST00000615226;ENST00000449710;ENST00000422053	GO:0000122(negative regulation of transcription by RNA polymerase II);GO:0003714(transcription corepressor activity);GO:0004672(protein kinase activity);GO:0004860(protein kinase inhibitor activity);GO:0005515(protein binding);GO:0005524(ATP binding);GO:0005634(nucleus);GO:0005730(nucleolus);GO:0005829(cytosol);GO:0005886(plasma membrane);GO:0006468(protein phosphorylation);GO:0006469(negative re…	04931(Insulin resistance);04931(Insulin resistance)	K19518	NA	tribbles pseudokinase 3 [Source:HGNC Symbol;Acc:HGNC:16228]	6.09629	6.86254	6.98202	6.64695	9.86066	10.7427	14.1854	11.5962	0.573198	-0.802894	8.32357e-06	0.00320894	down	no	no_diff
chr1	248838210	248849517	+	ENSG00000171161	ZNF672	ENST00000306562;ENST00000428515;ENST00000502697;ENST00000510904;ENST00000423362;ENST00000505503;ENST00000515369	GO:0000981(DNA-binding transcription factor activity, RNA polymerase II-specific);GO:0003676(nucleic acid binding);GO:0003677(DNA binding);GO:0005634(nucleus);GO:0005654(nucleoplasm);GO:0006357(regulation of transcription by RNA polymerase II);GO:0046872(metal ion binding);GO:0046872(metal ion binding)	NA	NA	NA	zinc finger protein 672 [Source:HGNC Symbol;Acc:HGNC:26179]	5.68056	1.21214	5.98756	4.29342	1.2149	1.12914	1.18346	1.17583	3.65139	1.86844	1.32388e-05	0.0049794	up	yes	up
chr19	19033575	19060311	+	ENSG00000105676	ARMC6	ENST00000539985;ENST00000269932;ENST00000392336;ENST00000540634;ENST00000535612;ENST00000392335;ENST00000535795;ENST00000538663;ENST00000535478;ENST00000536098;ENST00000540792;ENST00000546344;ENST00000540707;ENST00000535758;ENST00000537263;ENST00000535288;ENST00000545091	GO:0002244(hematopoietic progenitor cell differentiation);GO:0005515(protein binding);GO:0005829(cytosol);GO:0005829(cytosol)	NA	NA	NA	armadillo repeat containing 6 [Source:HGNC Symbol;Acc:HGNC:25049]	5.60327	6.83172	6.60645	6.34715	9.81818	9.169	13.2041	10.7304	0.591508	-0.757529	1.62263e-05	0.00595775	down	no	no_diff
chr1	10430102	10452153	+	ENSG00000251503	CENPS-CORT	ENST00000400900;ENST00000602787;ENST00000470413;ENST00000602296;ENST00000465026	GO:0000776(kinetochore);GO:0005179(hormone activity);GO:0005576(extracellular region);GO:0006281(DNA repair);GO:0010469(regulation of signaling receptor activity);GO:0046982(protein heterodimerization activity);GO:0051382(kinetochore assembly);GO:0071821(FANCM-MHF complex);GO:0071821(FANCM-MHF complex)	03460(Fanconi anemia pathway);03460(Fanconi anemia pathway)	K11511	NA	CENPS-CORT readthrough [Source:HGNC Symbol;Acc:HGNC:38843]	0.85918	0.873816	0.764714	0.83257	0.234404	0.316969	0.347642	0.299671	2.77828	1.47419	1.73664e-05	0.00622806	up	yes	up
chr12	57612118	57619638	-	ENSG00000224713	AC025165	ENST00000356672	NA	NA	NA	NA	novel transcript, antisense to ARHGEF25	0.455639	0.562537	0.651234	0.55647	0.239135	0.136166	0.166789	0.180697	3.07958	1.62273	1.99079e-05	0.00697728	up	yes	up
chr1	34981533	35031741	-	ENSG00000271741	AC114490	ENST00000487874	NA	NA	NA	NA	novel transcript, ZMYM6-ZMYM6NB readthrough	0.49322	1.2963	1.18969	0.993069	0.289524	0.182683	0.371667	0.281291	3.53039	1.81983	2.07005e-05	0.00709383	up	yes	up
chr12	130872037	130877678	+	ENSG00000132341	RAN	ENST00000392367;ENST00000448750;ENST00000392369;ENST00000543796;ENST00000477395;ENST00000539498;ENST00000464211;ENST00000536606;ENST00000535090;ENST00000541630;ENST00000537745	GO:0000055(ribosomal large subunit export from nucleus);GO:0000056(ribosomal small subunit export from nucleus);GO:0000070(mitotic sister chromatid segregation);GO:0000166(nucleotide binding);GO:0000278(mitotic cell cycle);GO:0000287(magnesium ion binding);GO:0000785(chromatin);GO:0001673(male germ cell nucleus);GO:0002177(manchette);GO:0003682(chromatin binding);GO:0003723(RNA binding);GO:000392…	03008(Ribosome biogenesis in eukaryotes);03013(RNA transport);05166(Human T-cell leukemia virus 1 infection);05166(Human T-cell leukemia virus 1 infection)	K07936	NA	RAN, member RAS oncogene family [Source:HGNC Symbol;Acc:HGNC:9846]	129.966	116.373	120.86	122.4	63.2626	98.9857	64.948	75.7321	1.61622	0.692622	2.47558e-05	0.00829912	up	no	no_diff
chr22	37805093	37807436	+	ENSG00000189060	H1F0	ENST00000340857	GO:0000122(negative regulation of transcription by RNA polymerase II);GO:0000786(nucleosome);GO:0000790(nuclear chromatin);GO:0003677(DNA binding);GO:0003680(AT DNA binding);GO:0003690(double-stranded DNA binding);GO:0003723(RNA binding);GO:0005515(protein binding);GO:0005634(nucleus);GO:0005654(nucleoplasm);GO:0005694(chromosome);GO:0005719(nuclear euchromatin);GO:0005794(Golgi apparatus);GO:000…	NA	K11275	NA	H1 histone family member 0 [Source:HGNC Symbol;Acc:HGNC:4714]	90.1932	99.7087	91.8161	93.906	132.396	130.716	179.365	147.492	0.636683	-0.651352	2.66634e-05	0.00874845	down	no	no_diff
chr17	42824385	42843758	+	ENSG00000131467	PSME3	ENST00000591722;ENST00000293362;ENST00000441946;ENST00000590720;ENST00000545225;ENST00000591152;ENST00000541124;ENST00000589469;ENST00000593111;ENST00000586312;ENST00000592578;ENST00000592169;ENST00000622892;ENST00000592458;ENST00000586114;ENST00000585805;ENST00000543428	GO:0000165(MAPK cascade);GO:0000209(protein polyubiquitination);GO:0000502(proteasome complex);GO:0002039(p53 binding);GO:0002223(stimulatory C-type lectin receptor signaling pathway);GO:0002479(antigen processing and presentation of exogenous peptide antigen via MHC class I, TAP-dependent);GO:0005515(protein binding);GO:0005634(nucleus);GO:0005654(nucleoplasm);GO:0005737(cytoplasm);GO:0005829(cy…	03050(Proteasome);04612(Antigen processing and presentation);05160(Hepatitis C);05160(Hepatitis C)	K06698	NA	proteasome activator subunit 3 [Source:HGNC Symbol;Acc:HGNC:9570]	7.7946	7.3595	18.0437	11.0659	25.4305	22.8668	24.815	24.3707	0.454067	-1.13902	2.85104e-05	0.00915955	down	yes	down
chr12	55973913	55996683	+	ENSG00000111540	RAB5B	ENST00000360299;ENST00000553116;ENST00000549034;ENST00000546810;ENST00000549915;ENST00000550283;ENST00000549505;ENST00000628569;ENST00000448789;ENST00000548068;ENST00000551459	GO:0000166(nucleotide binding);GO:0003924(GTPase activity);GO:0005515(protein binding);GO:0005525(GTP binding);GO:0005622(intracellular);GO:0005768(endosome);GO:0005769(early endosome);GO:0005886(plasma membrane);GO:0006886(intracellular protein transport);GO:0006897(endocytosis);GO:0007032(endosome organization);GO:0015031(protein transport);GO:0016020(membrane);GO:0019003(GDP binding);GO:001988…	04014(Ras signaling pathway);04144(Endocytosis);04145(Phagosome);04962(Vasopressin-regulated water reabsorption);05146(Amoebiasis);05152(Tuberculosis);05152(Tuberculosis)	K07888	NA	RAB5B, member RAS oncogene family [Source:HGNC Symbol;Acc:HGNC:9784]	5.72029	14.7577	1.81836	7.43212	1.97508	1.73859	2.02955	1.91441	3.88221	1.95688	3.52268e-05	0.0110864	up	yes	up
chr1	11012662	11030528	+	ENSG00000277726	AL109811	ENST00000614757;ENST00000622108	GO:0003676(nucleic acid binding);GO:0003723(RNA binding);GO:0005515(protein binding);GO:0005515(protein binding)	NA	NA	NA	novel protein	0.408166	0.245431	0.540695	0.398097	0.110707	0.133214	0.0352597	0.0930605	4.27783	2.09688	4.33787e-05	0.0133788	up	yes	up
chr4	185396021	185400628	+	ENSG00000186352	ANKRD37	ENST00000335174;ENST00000506424;ENST00000511393;ENST00000511311;ENST00000507753;ENST00000507479	GO:0005515(protein binding);GO:0005634(nucleus);GO:0005737(cytoplasm);GO:0005739(mitochondrion);GO:0005829(cytosol);GO:0005829(cytosol)	NA	NA	NA	ankyrin repeat domain 37 [Source:HGNC Symbol;Acc:HGNC:29593]	2.48444	2.10606	2.74296	2.44449	0.563115	1.38427	0.936672	0.961354	2.54275	1.34639	4.43072e-05	0.0133973	up	yes	up
chr12	57452323	57459280	+	ENSG00000139269	INHBE	ENST00000266646;ENST00000553033;ENST00000547970;ENST00000551553	GO:0005125(cytokine activity);GO:0005160(transforming growth factor beta receptor binding);GO:0005179(hormone activity);GO:0005576(extracellular region);GO:0005615(extracellular space);GO:0008083(growth factor activity);GO:0010469(regulation of signaling receptor activity);GO:0010862(positive regulation of pathway-restricted SMAD protein phosphorylation);GO:0042981(regulation of apoptotic process…	04060(Cytokine-cytokine receptor interaction);04350(TGF-beta signaling pathway);04550(Signaling pathways regulating pluripotency of stem cells);04550(Signaling pathways regulating pluripotency of stem cells)	K22689	NA	inhibin subunit beta E [Source:HGNC Symbol;Acc:HGNC:24029]	0.286693	0.45042	0.204015	0.313709	0.819769	0.980616	0.899555	0.89998	0.348574	-1.52046	5.18192e-05	0.0153674	down	yes	down
chr14	69398015	69462390	+	ENSG00000029364	SLC39A9	ENST00000031146;ENST00000336643;ENST00000555840;ENST00000628474;ENST00000556605;ENST00000538956;ENST00000555245;ENST00000557046;ENST00000556125;ENST00000554023;ENST00000554059	GO:0006811(ion transport);GO:0006829(zinc ion transport);GO:0016020(membrane);GO:0016021(integral component of membrane);GO:0030001(metal ion transport);GO:0046873(metal ion transmembrane transporter activity);GO:0055085(transmembrane transport);GO:0055085(transmembrane transport)	NA	K14715	NA	solute carrier family 39 member 9 [Source:HGNC Symbol;Acc:HGNC:20182]	5.24904	12.9185	5.65855	7.94203	4.31169	3.58434	3.60793	3.83465	2.07112	1.05041	8.65037e-05	0.0251693	up	yes	up
chr11	1752755	1764573	-	ENSG00000117984	CTSD	ENST00000236671;ENST00000636843;ENST00000637387;ENST00000433655;ENST00000497544;ENST00000636571;ENST00000429746;ENST00000438213;ENST00000637937;ENST00000367196	GO:0004190(aspartic-type endopeptidase activity);GO:0005515(protein binding);GO:0005576(extracellular region);GO:0005615(extracellular space);GO:0005764(lysosome);GO:0006508(proteolysis);GO:0008233(peptidase activity);GO:0016787(hydrolase activity);GO:0019886(antigen processing and presentation of exogenous peptide antigen via MHC class II);GO:0030163(protein catabolic process);GO:0030574(collage…	04071(Sphingolipid signaling pathway);04140(Autophagy - animal);04142(Lysosome);04210(Apoptosis);04915(Estrogen signaling pathway);05152(Tuberculosis);05152(Tuberculosis)	NA	NA	cathepsin D [Source:HGNC Symbol;Acc:HGNC:2529]	28.4697	31.1775	32.8939	30.847	44.3055	40.6166	53.6342	46.1854	0.667896	-0.582305	9.13106e-05	0.0260759	down	no	no_diff
chrX	153587925	153600045	-	ENSG00000262919	CCNQ	ENST00000621629;ENST00000440428;ENST00000576892;ENST00000620088;ENST00000621817;ENST00000482182;ENST00000429336;ENST00000614851	GO:0000079(regulation of cyclin-dependent protein serine/threonine kinase activity);GO:0005515(protein binding);GO:0005634(nucleus);GO:0006357(regulation of transcription by RNA polymerase II);GO:0016538(cyclin-dependent protein serine/threonine kinase regulator activity);GO:0016538(cyclin-dependent protein serine/threonine kinase regulator activity)	NA	NA	NA	cyclin Q [Source:HGNC Symbol;Acc:HGNC:28434]	17.7456	15.1672	13.9215	15.6114	7.41171	9.69987	10.9162	9.3426	1.67099	0.740705	9.78091e-05	0.0274239	up	no	no_diff
chr2	95807118	95816215	-	ENSG00000232931	LINC00342	ENST00000448494;ENST00000412393	NA	NA	NA	NA	long intergenic non-protein coding RNA 342 [Source:HGNC Symbol;Acc:HGNC:42470]	0.70438	0.774751	0.600494	0.693208	1.50466	1.63525	1.39716	1.51236	0.458364	-1.12544	0.000102352	0.0281851	down	yes	down
chr11	66466327	66477337	+	ENSG00000174516	PELI3	ENST00000526296;ENST00000320740;ENST00000349459;ENST00000524466;ENST00000527230;ENST00000532970;ENST00000528752;ENST00000618547	GO:0000209(protein polyubiquitination);GO:0005515(protein binding);GO:0005829(cytosol);GO:0008063(Toll signaling pathway);GO:0008592(regulation of Toll signaling pathway);GO:0010804(negative regulation of tumor necrosis factor-mediated signaling pathway);GO:0016567(protein ubiquitination);GO:0016740(transferase activity);GO:0061630(ubiquitin protein ligase activity);GO:0070498(interleukin-1-media…	NA	K11964	EC:2.3.2.27	pellino E3 ubiquitin protein ligase family member 3 [Source:HGNC Symbol;Acc:HGNC:30010]	3.97126	4.19992	3.48282	3.88467	2.12366	2.50914	2.0398	2.2242	1.74655	0.804505	0.000113004	0.0305726	up	no	no_diff
chr8	74824534	74855029	+	ENSG00000137558	PI15	ENST00000260113;ENST00000649643;ENST00000523773	GO:0005576(extracellular region);GO:0005615(extracellular space);GO:0007275(multicellular organism development);GO:0008150(biological_process);GO:0010466(negative regulation of peptidase activity);GO:0030414(peptidase inhibitor activity);GO:0070062(extracellular exosome);GO:0070062(extracellular exosome)	NA	NA	NA	peptidase inhibitor 15 [Source:HGNC Symbol;Acc:HGNC:8946]	0.0824218	0.0301631	0.029879	0.047488	0.137287	0.217816	0.157173	0.170759	0.278099	-1.84633	0.000121037	0.0321812	down	yes	down
chr3	42784298	42804531	-	ENSG00000181061	HIGD1A	ENST00000321331;ENST00000470543;ENST00000418900;ENST00000430190;ENST00000452906	GO:0005634(nucleus);GO:0005654(nucleoplasm);GO:0005739(mitochondrion);GO:0005743(mitochondrial inner membrane);GO:0016020(membrane);GO:0016021(integral component of membrane);GO:0031966(mitochondrial membrane);GO:0032991(protein-containing complex);GO:0042149(cellular response to glucose starvation);GO:0043066(negative regulation of apoptotic process);GO:0055114(oxidation-reduction process);GO:00…	NA	NA	NA	HIG1 hypoxia inducible domain family member 1A [Source:HGNC Symbol;Acc:HGNC:29527]	24.3917	24.7337	22.6872	23.9375	30.768	44.2851	34.9877	36.6802	0.6526	-0.615728	0.000149493	0.0390735	down	no	no_diff
chr15	88459501	88546585	-	ENSG00000173867	AC013489	ENST00000649547;ENST00000561140	NA	NA	NA	NA	novel transcript	0.623624	2.55618	0.440153	1.20665	0.325687	0.188001	0.329846	0.281178	4.29142	2.10146	0.000158649	0.0407755	up	yes	up
chr5	112976702	113022195	+	ENSG00000172795	DCP2	ENST00000389063;ENST00000515408;ENST00000504961;ENST00000512751;ENST00000513585;ENST00000508359;ENST00000502635;ENST00000510046	GO:0000184(nuclear-transcribed mRNA catabolic process, nonsense-mediated decay);GO:0000290(deadenylation-dependent decapping of nuclear-transcribed mRNA);GO:0000932(P-body);GO:0003723(RNA binding);GO:0004534(5'-3' exoribonuclease activity);GO:0005515(protein binding);GO:0005634(nucleus);GO:0005654(nucleoplasm);GO:0005737(cytoplasm);GO:0005829(cytosol);GO:0006402(mRNA catabolic process);GO:0016442…	03018(RNA degradation);03018(RNA degradation)	K12613	EC:3.6.1.62	decapping mRNA 2 [Source:HGNC Symbol;Acc:HGNC:24452]	2.61985	1.9068	1.78959	2.10541	6.28994	5.90936	2.04905	4.74945	0.443297	-1.17366	0.000200449	0.0506743	down	yes	down
chr2	136114349	136118165	-	ENSG00000121966	CXCR4	ENST00000409817;ENST00000241393;ENST00000466288	GO:0000187(activation of MAPK activity);GO:0001618(virus receptor activity);GO:0001666(response to hypoxia);GO:0001764(neuron migration);GO:0002064(epithelial cell development);GO:0002407(dendritic cell chemotaxis);GO:0003779(actin binding);GO:0004930(G protein-coupled receptor activity);GO:0004950(chemokine receptor activity);GO:0005515(protein binding);GO:0005634(nucleus);GO:0005737(cytoplasm);…	04020(Calcium signaling pathway);04060(Cytokine-cytokine receptor interaction);04062(Chemokine signaling pathway);04144(Endocytosis);04360(Axon guidance);04670(Leukocyte transendothelial migration);04672(Intestinal immune network for IgA production);04810(Regulation of actin cytoskeleton);05163(Human cytomegalovirus infection);05170(Human immunodeficiency virus 1 infection);05200(Pathways in canc…	K04189	NA	C-X-C motif chemokine receptor 4 [Source:HGNC Symbol;Acc:HGNC:2561]	16.5684	15.4456	15.1154	15.7098	7.21265	12.3354	9.74084	9.76296	1.60912	0.686274	0.000212754	0.0529175	up	no	no_diff
chrX	101391011	101412297	+	ENSG00000257529	RPL36A-HNRNPH2	ENST00000409338;ENST00000409170	GO:0003735(structural constituent of ribosome);GO:0005622(intracellular);GO:0005783(endoplasmic reticulum);GO:0005829(cytosol);GO:0005840(ribosome);GO:0005886(plasma membrane);GO:0006412(translation);GO:0022625(cytosolic large ribosomal subunit);GO:0022625(cytosolic large ribosomal subunit)	03010(Ribosome);03010(Ribosome)	K02929	NA	RPL36A-HNRNPH2 readthrough [Source:HGNC Symbol;Acc:HGNC:48349]	8.97895	0.425275	39.0843	16.1628	0.65643	0.657418	2.53289	1.28225	12.6051	3.65594	0.000218019	0.0533662	up	yes	up
chr7	101815904	102283958	+	ENSG00000257923	CUX1	ENST00000547394;ENST00000360264;ENST00000549414;ENST00000292538;ENST00000425244;ENST00000393824;ENST00000437600;ENST00000487284;ENST00000558836;ENST00000645010;ENST00000497815;ENST00000607092;ENST00000465461;ENST00000485792;ENST00000646649;ENST00000546411;ENST00000292535;ENST00000622516;ENST00000560541	GO:0000122(negative regulation of transcription by RNA polymerase II);GO:0000139(Golgi membrane);GO:0000301(retrograde transport, vesicle recycling within Golgi);GO:0000977(RNA polymerase II regulatory region sequence-specific DNA binding);GO:0000981(DNA-binding transcription factor activity, RNA polymerase II-specific);GO:0003677(DNA binding);GO:0005634(nucleus);GO:0005654(nucleoplasm);GO:000579…	NA	NA	NA	cut like homeobox 1 [Source:HGNC Symbol;Acc:HGNC:2557]	4.99858	5.68267	4.83993	5.17373	3.88419	3.25603	3.90262	3.68095	1.40554	0.491127	0.000234961	0.0564433	up	no	no_diff
chr16	30378106	30400108	+	ENSG00000180035	ZNF48	ENST00000613509;ENST00000320159;ENST00000495929;ENST00000524644	GO:0000981(DNA-binding transcription factor activity, RNA polymerase II-specific);GO:0003676(nucleic acid binding);GO:0003677(DNA binding);GO:0005634(nucleus);GO:0006357(regulation of transcription by RNA polymerase II);GO:0046872(metal ion binding);GO:0046872(metal ion binding)	NA	NA	NA	zinc finger protein 48 [Source:HGNC Symbol;Acc:HGNC:13114]	7.28119	9.4119	1.39047	6.02786	1.58865	1.74661	2.28746	1.87424	3.21616	1.68534	0.00023791	0.0564433	up	yes	up
chr4	138164097	138242349	-	ENSG00000151012	SLC7A11	ENST00000280612;ENST00000509248	GO:0005515(protein binding);GO:0005791(rough endoplasmic reticulum);GO:0005856(cytoskeleton);GO:0005886(plasma membrane);GO:0006749(glutathione metabolic process);GO:0006865(amino acid transport);GO:0006979(response to oxidative stress);GO:0007420(brain development);GO:0008542(visual learning);GO:0009636(response to toxic substance);GO:0009986(cell surface);GO:0014070(response to organic cyclic c…	04216(Ferroptosis);04216(Ferroptosis)	K13869	NA	solute carrier family 7 member 11 [Source:HGNC Symbol;Acc:HGNC:11059]	2.62596	2.42688	2.09223	2.38169	3.46818	3.452	3.85961	3.59326	0.662821	-0.59331	0.00028721	0.0662206	down	no	no_diff
chr2	150468195	150539011	-	ENSG00000115963	RND3	ENST00000375734;ENST00000263895;ENST00000466334;ENST00000409557;ENST00000497865;ENST00000472416;ENST00000473639;ENST00000454202	GO:0000139(Golgi membrane);GO:0000166(nucleotide binding);GO:0003924(GTPase activity);GO:0005515(protein binding);GO:0005525(GTP binding);GO:0005622(intracellular);GO:0005737(cytoplasm);GO:0005794(Golgi apparatus);GO:0005886(plasma membrane);GO:0005925(focal adhesion);GO:0005938(cell cortex);GO:0007015(actin filament organization);GO:0007155(cell adhesion);GO:0007264(small GTPase mediated signal …	NA	NA	NA	Rho family GTPase 3 [Source:HGNC Symbol;Acc:HGNC:671]	12.6257	12.1069	12.7037	12.4788	9.14827	8.98818	8.84074	8.9924	1.3877	0.472698	0.000288166	0.0662206	up	no	no_diff
chr1	26787472	26798398	+	ENSG00000060642	PIGV	ENST00000078527;ENST00000374145;ENST00000472757;ENST00000455364;ENST00000430292;ENST00000431541	GO:0000030(mannosyltransferase activity);GO:0004376(glycolipid mannosyltransferase activity);GO:0004584(dolichyl-phosphate-mannose-glycolipid alpha-mannosyltransferase activity);GO:0005783(endoplasmic reticulum);GO:0005789(endoplasmic reticulum membrane);GO:0006506(GPI anchor biosynthetic process);GO:0016020(membrane);GO:0016021(integral component of membrane);GO:0016254(preassembly of GPI anchor…	00563(Glycosylphosphatidylinositol (GPI)-anchor biosynthesis);00563(Glycosylphosphatidylinositol (GPI)-anchor biosynthesis)	K07542	EC:2.4.1.-	phosphatidylinositol glycan anchor biosynthesis class V [Source:HGNC Symbol;Acc:HGNC:26031]	2.30379	2.01292	2.42956	2.24876	3.96022	4.2621	3.65325	3.95852	0.56808	-0.815835	0.000292887	0.0662206	down	no	no_diff
chr17	40219304	40284136	+	ENSG00000171475	WIPF2	ENST00000323571;ENST00000585043;ENST00000394103;ENST00000578304;ENST00000583130;ENST00000494757;ENST00000578623;ENST00000584296;ENST00000582781;ENST00000583268	GO:0000147(actin cortical patch assembly);GO:0003779(actin binding);GO:0005515(protein binding);GO:0005654(nucleoplasm);GO:0005737(cytoplasm);GO:0005829(cytosol);GO:0005856(cytoskeleton);GO:0005884(actin filament);GO:0005886(plasma membrane);GO:0006897(endocytosis);GO:0030048(actin filament-based movement);GO:0030479(actin cortical patch);GO:0038096(Fc-gamma receptor signaling pathway involved in…	04144(Endocytosis);04144(Endocytosis)	K19475	NA	WAS/WASL interacting protein family member 2 [Source:HGNC Symbol;Acc:HGNC:30923]	5.3331	6.37168	2.38525	4.69668	2.27752	2.57925	2.43032	2.42903	1.93356	0.95126	0.000296299	0.0662206	up	no	no_diff
chr12	56521820	56596193	+	ENSG00000076067	RBMS2	ENST00000262031;ENST00000552916;ENST00000549945;ENST00000639027;ENST00000551369;ENST00000542360;ENST00000550726;ENST00000552228	GO:0003676(nucleic acid binding);GO:0003723(RNA binding);GO:0003730(mRNA 3'-UTR binding);GO:0005634(nucleus);GO:0005737(cytoplasm);GO:0005829(cytosol);GO:0006396(RNA processing);GO:0008143(poly(A) binding);GO:0008266(poly(U) RNA binding);GO:1990904(ribonucleoprotein complex);GO:1990904(ribonucleoprotein complex)	NA	NA	NA	RNA binding motif single stranded interacting protein 2 [Source:HGNC Symbol;Acc:HGNC:9909]	1.45064	1.40735	3.91578	2.25792	5.40776	4.78799	4.65648	4.95074	0.456078	-1.13265	0.000307503	0.0677429	down	yes	down
chr20	44885702	44908532	+	ENSG00000166913	YWHAB	ENST00000372839;ENST00000428262;ENST00000353703;ENST00000631616;ENST00000479421;ENST00000477896;ENST00000633979;ENST00000445830	GO:0000165(MAPK cascade);GO:0005515(protein binding);GO:0005634(nucleus);GO:0005737(cytoplasm);GO:0005739(mitochondrion);GO:0005773(vacuole);GO:0005774(vacuolar membrane);GO:0005829(cytosol);GO:0005925(focal adhesion);GO:0006605(protein targeting);GO:0008022(protein C-terminus binding);GO:0016020(membrane);GO:0016032(viral process);GO:0017053(transcriptional repressor complex);GO:0019899(enzyme b…	04110(Cell cycle);04114(Oocyte meiosis);04151(PI3K-Akt signaling pathway);04390(Hippo signaling pathway);05160(Hepatitis C);05161(Hepatitis B);05203(Viral carcinogenesis);05203(Viral carcinogenesis)	K16197	NA	tyrosine 3-monooxygenase/tryptophan 5-monooxygenase activation protein beta [Source:HGNC Symbol;Acc:HGNC:12849]	9.4347	6.56714	8.06638	8.02274	11.0522	19.9691	10.7897	13.937	0.575644	-0.796751	0.000397387	0.0863113	down	no	no_diff
chr10	80454166	80533124	+	ENSG00000108219	TSPAN14	ENST00000265450;ENST00000429989;ENST00000372164;ENST00000372156;ENST00000341863;ENST00000469149;ENST00000372157;ENST00000372158;ENST00000481124;ENST00000616406	GO:0005788(endoplasmic reticulum lumen);GO:0005886(plasma membrane);GO:0005887(integral component of plasma membrane);GO:0007166(cell surface receptor signaling pathway);GO:0009986(cell surface);GO:0016020(membrane);GO:0016021(integral component of membrane);GO:0019899(enzyme binding);GO:0035579(specific granule membrane);GO:0043312(neutrophil degranulation);GO:0044267(cellular protein metabolic …	NA	K17296	NA	tetraspanin 14 [Source:HGNC Symbol;Acc:HGNC:23303]	2.03161	1.91401	0.769293	1.57164	3.02329	3.00845	3.06626	3.03267	0.518236	-0.948318	0.000444635	0.0952322	down	no	no_diff
chr7	128455849	128458418	+	ENSG00000135245	HILPDA	ENST00000481454;ENST00000257696;ENST00000435296;ENST00000466473	GO:0001819(positive regulation of cytokine production);GO:0005102(signaling receptor binding);GO:0005515(protein binding);GO:0005576(extracellular region);GO:0005615(extracellular space);GO:0005654(nucleoplasm);GO:0005811(lipid droplet);GO:0005829(cytosol);GO:0008284(positive regulation of cell population proliferation);GO:0009986(cell surface);GO:0010884(positive regulation of lipid storage);GO:…	NA	NA	NA	hypoxia inducible lipid droplet associated [Source:HGNC Symbol;Acc:HGNC:28859]	41.6135	36.3201	26.9954	34.9763	13.5795	26.3328	22.5519	20.8214	1.67983	0.748314	0.000479182	0.101226	up	no	no_diff
chr16	34266041	34268649	-	ENSG00000279800	BCLAF1P2	ENST00000624956	NA	NA	NA	NA	BCL2 associated transcription factor 1 pseudogene 2 [Source:HGNC Symbol;Acc:HGNC:51807]	1.94871	2.48363	3.41669	2.61634	1.34365	0.660348	1.51275	1.17225	2.23189	1.15827	0.000493889	0.102923	up	yes	up
chr9	88388430	88478694	+	ENSG00000106723	SPIN1	ENST00000375859;ENST00000469017;ENST00000485565;ENST00000462844;ENST00000483785;ENST00000485804	GO:0005515(protein binding);GO:0005634(nucleus);GO:0005654(nucleoplasm);GO:0005730(nucleolus);GO:0005819(spindle);GO:0005829(cytosol);GO:0006325(chromatin organization);GO:0007049(cell cycle);GO:0007275(multicellular organism development);GO:0007276(gamete generation);GO:0009303(rRNA transcription);GO:0016055(Wnt signaling pathway);GO:0030177(positive regulation of Wnt signaling pathway);GO:00319…	NA	NA	NA	spindlin 1 [Source:HGNC Symbol;Acc:HGNC:11243]	4.2195	13.9119	14.4498	10.8604	6.01914	4.62902	4.5022	5.05012	2.15052	1.10469	0.000568502	0.116892	up	yes	up
chr16	2969245	2973489	+	ENSG00000162073	PAQR4	ENST00000318782;ENST00000293978;ENST00000574988;ENST00000576565	GO:0016020(membrane);GO:0016021(integral component of membrane);GO:0038023(signaling receptor activity);GO:0038023(signaling receptor activity)	NA	NA	NA	progestin and adipoQ receptor family member 4 [Source:HGNC Symbol;Acc:HGNC:26386]	4.56574	15.7392	14.373	11.5593	4.58021	5.58429	5.89051	5.35167	2.15995	1.111	0.000595701	0.120872	up	yes	up
chr12	107318421	107659642	+	ENSG00000151136	BTBD11	ENST00000280758;ENST00000490090;ENST00000415943;ENST00000494235;ENST00000420571	GO:0005515(protein binding);GO:0016020(membrane);GO:0016021(integral component of membrane);GO:0046982(protein heterodimerization activity);GO:0060395(SMAD protein signal transduction);GO:0060395(SMAD protein signal transduction)	NA	K10483	NA	BTB domain containing 11 [Source:HGNC Symbol;Acc:HGNC:23844]	3.25275	3.28212	3.49235	3.34241	2.25535	2.42588	2.14917	2.2768	1.46803	0.553882	0.000617093	0.123587	up	no	no_diff
chr11	102347211	102378670	+	ENSG00000110330	BIRC2	ENST00000613397;ENST00000527910;ENST00000227758;ENST00000527808;ENST00000534130;ENST00000532832;ENST00000534646;ENST00000532672;ENST00000621637	GO:0000209(protein polyubiquitination);GO:0001666(response to hypoxia);GO:0001741(XY body);GO:0001890(placenta development);GO:0002756(MyD88-independent toll-like receptor signaling pathway);GO:0003713(transcription coactivator activity);GO:0004842(ubiquitin-protein transferase activity);GO:0005515(protein binding);GO:0005634(nucleus);GO:0005737(cytoplasm);GO:0005829(cytosol);GO:0006915(apoptotic…	01524(Platinum drug resistance);04064(NF-kappa B signaling pathway);04120(Ubiquitin mediated proteolysis);04210(Apoptosis);04215(Apoptosis - multiple species);04217(Necroptosis);04390(Hippo signaling pathway);04510(Focal adhesion);04621(NOD-like receptor signaling pathway);04668(TNF signaling pathway);05145(Toxoplasmosis);05168(Herpes simplex virus 1 infection);05200(Pathways in cancer);05222(Sma…	NA	NA	baculoviral IAP repeat containing 2 [Source:HGNC Symbol;Acc:HGNC:590]	6.3084	6.30748	6.57871	6.3982	3.22531	5.34251	3.55732	4.04171	1.58304	0.662698	0.000636795	0.125898	up	no	no_diff
chr7	99558406	99576453	+	ENSG00000197343	ZNF655	ENST00000425063;ENST00000252713;ENST00000494357;ENST00000320583;ENST00000467680;ENST00000452314;ENST00000394163;ENST00000412636;ENST00000489320;ENST00000416144;ENST00000626122;ENST00000427931;ENST00000424881;ENST00000493277;ENST00000422647;ENST00000454654;ENST00000493947;ENST00000488751;ENST00000440391;ENST00000422164;ENST00000423973;ENST00000419215;ENST00000449244;ENST00000357864	GO:0000981(DNA-binding transcription factor activity, RNA polymerase II-specific);GO:0003674(molecular_function);GO:0003676(nucleic acid binding);GO:0003677(DNA binding);GO:0005515(protein binding);GO:0005622(intracellular);GO:0005634(nucleus);GO:0005730(nucleolus);GO:0005737(cytoplasm);GO:0006355(regulation of transcription, DNA-templated);GO:0006357(regulation of transcription by RNA polymerase…	NA	NA	NA	zinc finger protein 655 [Source:HGNC Symbol;Acc:HGNC:30899]	3.10823	4.78101	3.18272	3.69065	2.15409	1.62215	2.79496	2.1904	1.68492	0.752681	0.000651404	0.127156	up	no	no_diff
chr12	12875499	12876107	+	ENSG00000234498	RPL13AP20	ENST00000459725	NA	NA	NA	NA	ribosomal protein L13a pseudogene 20 [Source:HGNC Symbol;Acc:HGNC:35709]	2.45805	0.687298	2.78759	1.97765	0.619906	0.560086	0.654883	0.611625	3.23343	1.69307	0.000703867	0.135438	up	yes	up
chr12	122870059	122888720	-	ENSG00000280138	AC027290	ENST00000623210	NA	NA	NA	NA	novel transcript	0.063948	0.017851	0.038374	0.0400577	0.115231	0.139493	0.087684	0.114136	0.350964	-1.5106	0.000711399	0.135438	down	yes	down
chr22	50523568	50526439	-	ENSG00000284194	SCO2	ENST00000543927;ENST00000638598;ENST00000535425;ENST00000638670	GO:0004645(phosphorylase activity);GO:0005507(copper ion binding);GO:0005743(mitochondrial inner membrane);GO:0006206(pyrimidine nucleobase metabolic process);GO:0006213(pyrimidine nucleoside metabolic process);GO:0006825(copper ion transport);GO:0006878(cellular copper ion homeostasis);GO:0008535(respiratory chain complex IV assembly);GO:0016763(transferase activity, transferring pentosyl groups…	05230(Central carbon metabolism in cancer);05230(Central carbon metabolism in cancer)	K07152	NA	SCO2, cytochrome c oxidase assembly protein [Source:NCBI gene;Acc:9997]	3.69478	4.52496	0.156395	2.79205	0	0.36501	0.267127	0.210712	13.2505	3.72798	0.000760787	0.143074	up	yes	up
chr11	63681446	63759891	+	ENSG00000133318	RTN3	ENST00000537981;ENST00000339997;ENST00000354497;ENST00000341307;ENST00000543123;ENST00000542238;ENST00000540798;ENST00000377819;ENST00000536011;ENST00000356000;ENST00000538995	GO:0000139(Golgi membrane);GO:0005515(protein binding);GO:0005615(extracellular space);GO:0005783(endoplasmic reticulum);GO:0005789(endoplasmic reticulum membrane);GO:0005794(Golgi apparatus);GO:0005886(plasma membrane);GO:0006915(apoptotic process);GO:0016020(membrane);GO:0016021(integral component of membrane);GO:0016032(viral process);GO:0016192(vesicle-mediated transport);GO:0045202(synapse);…	05010(Alzheimer disease);05010(Alzheimer disease)	K20723	NA	reticulon 3 [Source:HGNC Symbol;Acc:HGNC:10469]	21.7643	21.2315	17.6118	20.2026	29.5711	28.5852	26.3492	28.1685	0.717205	-0.479543	0.000774207	0.143844	down	no	no_diff
chr19	48748011	48755390	-	ENSG00000174951	FUT1	ENST00000310160;ENST00000601988;ENST00000645652;ENST00000601931	GO:0005794(Golgi apparatus);GO:0005887(integral component of plasma membrane);GO:0005975(carbohydrate metabolic process);GO:0006486(protein glycosylation);GO:0008107(galactoside 2-alpha-L-fucosyltransferase activity);GO:0008417(fucosyltransferase activity);GO:0016020(membrane);GO:0016021(integral component of membrane);GO:0016740(transferase activity);GO:0016757(transferase activity, transferring…	00601(Glycosphingolipid biosynthesis - lacto and neolacto series);00603(Glycosphingolipid biosynthesis - globo and isoglobo series);00603(Glycosphingolipid biosynthesis - globo and isoglobo series)	K00718	EC:2.4.1.69	fucosyltransferase 1 (H blood group) [Source:HGNC Symbol;Acc:HGNC:4012]	0.268024	0.248516	0.0875763	0.201372	0.548672	0.437751	0.679244	0.555222	0.362687	-1.4632	0.000797797	0.146462	down	yes	down
chr4	127623271	127726737	+	ENSG00000164066	INTU	ENST00000335251;ENST00000503626;ENST00000503952;ENST00000504491;ENST00000512995;ENST00000504276;ENST00000510766	GO:0001736(establishment of planar polarity);GO:0005515(protein binding);GO:0005737(cytoplasm);GO:0005856(cytoskeleton);GO:0007275(multicellular organism development);GO:0007399(nervous system development);GO:0008589(regulation of smoothened signaling pathway);GO:0009986(cell surface);GO:0010839(negative regulation of keratinocyte proliferation);GO:0021513(spinal cord dorsal/ventral patterning);G…	NA	K22862	NA	inturned planar cell polarity protein [Source:HGNC Symbol;Acc:HGNC:29239]	0.566058	0.749671	0.438527	0.584752	0.929721	1.10836	1.03885	1.02564	0.570132	-0.810633	0.000830455	0.150664	down	no	no_diff
chr7	155297776	155310235	+	ENSG00000186480	INSIG1	ENST00000340368;ENST00000344756;ENST00000425172;ENST00000342407;ENST00000476756;ENST00000468307	GO:0005515(protein binding);GO:0005783(endoplasmic reticulum);GO:0005789(endoplasmic reticulum membrane);GO:0006629(lipid metabolic process);GO:0006641(triglyceride metabolic process);GO:0006695(cholesterol biosynthetic process);GO:0006991(response to sterol depletion);GO:0008202(steroid metabolic process);GO:0008203(cholesterol metabolic process);GO:0010894(negative regulation of steroid biosynt…	NA	NA	NA	insulin induced gene 1 [Source:HGNC Symbol;Acc:HGNC:6083]	58.2337	57.0696	60.7094	58.6709	31.0229	34.895	52.9351	39.6177	1.48093	0.566501	0.000845472	0.151605	up	no	no_diff
chr22	24417879	24442357	+	ENSG00000128271	ADORA2A	ENST00000486108;ENST00000611543;ENST00000486351;ENST00000464977;ENST00000337539;ENST00000496258;ENST00000610595;ENST00000444262;ENST00000467385;ENST00000439591	GO:0000139(Golgi membrane);GO:0001609(G protein-coupled adenosine receptor activity);GO:0001963(synaptic transmission, dopaminergic);GO:0001973(adenosine receptor signaling pathway);GO:0001975(response to amphetamine);GO:0004930(G protein-coupled receptor activity);GO:0005515(protein binding);GO:0005882(intermediate filament);GO:0005886(plasma membrane);GO:0005887(integral component of plasma mem…	04015(Rap1 signaling pathway);04020(Calcium signaling pathway);04024(cAMP signaling pathway);04080(Neuroactive ligand-receptor interaction);04270(Vascular smooth muscle contraction);05012(Parkinson disease);05034(Alcoholism);05034(Alcoholism)	NA	NA	adenosine A2a receptor [Source:HGNC Symbol;Acc:HGNC:263]	3.20993	3.52497	0.354884	2.36326	0.519788	0.65334	0.797955	0.657028	3.59689	1.84675	0.000883871	0.156669	up	yes	up
chr2	86440647	86492716	+	ENSG00000115548	KDM3A	ENST00000409556;ENST00000491383;ENST00000312912;ENST00000409064;ENST00000470160;ENST00000488971;ENST00000441719;ENST00000498528;ENST00000466058;ENST00000485171;ENST00000452034;ENST00000483866;ENST00000462197;ENST00000463013;ENST00000427678	GO:0000785(chromatin);GO:0000976(transcription regulatory region sequence-specific DNA binding);GO:0000979(RNA polymerase II core promoter sequence-specific DNA binding);GO:0003700(DNA-binding transcription factor activity);GO:0005506(iron ion binding);GO:0005515(protein binding);GO:0005634(nucleus);GO:0005654(nucleoplasm);GO:0005737(cytoplasm);GO:0006325(chromatin organization);GO:0007283(sperma…	04714(Thermogenesis);04714(Thermogenesis)	K15601	EC:1.14.11.-	lysine demethylase 3A [Source:HGNC Symbol;Acc:HGNC:20815]	6.47506	6.32667	6.63842	6.48005	4.87929	4.92481	4.97367	4.92592	1.3155	0.395611	0.000894332	0.156722	up	no	no_diff
chr3	122384176	122412334	+	ENSG00000114023	FAM162A	ENST00000469967;ENST00000477892;ENST00000232125	GO:0005515(protein binding);GO:0005739(mitochondrion);GO:0005829(cytosol);GO:0006915(apoptotic process);GO:0006919(activation of cysteine-type endopeptidase activity involved in apoptotic process);GO:0016020(membrane);GO:0016021(integral component of membrane);GO:0043065(positive regulation of apoptotic process);GO:0051402(neuron apoptotic process);GO:0071456(cellular response to hypoxia);GO:0090…	NA	NA	NA	family with sequence similarity 162 member A [Source:HGNC Symbol;Acc:HGNC:17865]	24.2031	24.4228	23.1782	23.9347	15.3835	19.2176	18.5982	17.7331	1.34972	0.432662	0.000906908	0.15714	up	no	no_diff
chr12	51238724	51271362	+	ENSG00000183283	DAZAP2	ENST00000552459;ENST00000449723;ENST00000412716;ENST00000549555;ENST00000549041;ENST00000551313;ENST00000425012;ENST00000439799;ENST00000549732;ENST00000551919;ENST00000551534;ENST00000604900	GO:0005515(protein binding);GO:0005634(nucleus);GO:0005737(cytoplasm);GO:0016607(nuclear speck);GO:0030971(receptor tyrosine kinase binding);GO:0031435(mitogen-activated protein kinase kinase kinase binding);GO:0032991(protein-containing complex);GO:0042802(identical protein binding);GO:0043539(protein serine/threonine kinase activator activity);GO:0050699(WW domain binding);GO:0071902(positive r…	NA	NA	NA	DAZ associated protein 2 [Source:HGNC Symbol;Acc:HGNC:2684]	16.4182	26.5884	22.2991	21.7686	17.7043	13.2344	12.3877	14.4421	1.5073	0.591963	0.00103474	0.175974	up	no	no_diff
chr1	89821014	89936611	+	ENSG00000171492	LRRC8D	ENST00000337338;ENST00000394593;ENST00000532201;ENST00000527156;ENST00000441269;ENST00000414841;ENST00000525774	GO:0005225(volume-sensitive anion channel activity);GO:0005515(protein binding);GO:0005623(cell);GO:0005737(cytoplasm);GO:0005783(endoplasmic reticulum);GO:0005789(endoplasmic reticulum membrane);GO:0005886(plasma membrane);GO:0005887(integral component of plasma membrane);GO:0006811(ion transport);GO:0006884(cell volume homeostasis);GO:0015698(inorganic anion transport);GO:0015734(taurine transp…	NA	K22038	NA	leucine rich repeat containing 8 VRAC subunit D [Source:HGNC Symbol;Acc:HGNC:16992]	2.21632	1.1652	1.14495	1.50882	2.34728	3.01599	3.49489	2.95272	0.510994	-0.968622	0.00103843	0.175974	down	no	no_diff
chr12	12725917	12829975	+	ENSG00000178878	APOLD1	ENST00000326765;ENST00000534843;ENST00000540583;ENST00000588943	GO:0001525(angiogenesis);GO:0001666(response to hypoxia);GO:0005576(extracellular region);GO:0005654(nucleoplasm);GO:0005829(cytosol);GO:0005886(plasma membrane);GO:0006869(lipid transport);GO:0007275(multicellular organism development);GO:0008289(lipid binding);GO:0016020(membrane);GO:0016021(integral component of membrane);GO:0030154(cell differentiation);GO:0042118(endothelial cell activation)…	NA	NA	NA	apolipoprotein L domain containing 1 [Source:HGNC Symbol;Acc:HGNC:25268]	0.469484	0.345062	7.84502	2.88652	0.354811	0.446134	0.540765	0.447237	6.45412	2.69022	0.00105412	0.176692	up	yes	up
chr10	73007217	73096974	-	ENSG00000122884	P4HA1	ENST00000440381;ENST00000263556;ENST00000394890;ENST00000307116;ENST00000373008;ENST00000464310	GO:0004656(procollagen-proline 4-dioxygenase activity);GO:0005506(iron ion binding);GO:0005515(protein binding);GO:0005581(collagen trimer);GO:0005739(mitochondrion);GO:0005783(endoplasmic reticulum);GO:0005788(endoplasmic reticulum lumen);GO:0016020(membrane);GO:0016222(procollagen-proline 4-dioxygenase complex);GO:0016491(oxidoreductase activity);GO:0016702(oxidoreductase activity, acting on si…	00330(Arginine and proline metabolism);00330(Arginine and proline metabolism)	K00472	EC:1.14.11.2	prolyl 4-hydroxylase subunit alpha 1 [Source:HGNC Symbol;Acc:HGNC:8546]	39.0915	35.7714	36.883	37.2486	24.1507	28.8041	30.6002	27.8517	1.33739	0.419424	0.00117914	0.195522	up	no	no_diff
chr5	132369752	132395614	+	ENSG00000197375	SLC22A5	ENST00000435065;ENST00000245407;ENST00000461013;ENST00000475308;ENST00000448810;ENST00000479605;ENST00000415928;ENST00000447841	GO:0000166(nucleotide binding);GO:0005215(transporter activity);GO:0005515(protein binding);GO:0005524(ATP binding);GO:0005886(plasma membrane);GO:0006811(ion transport);GO:0006814(sodium ion transport);GO:0006855(drug transmembrane transport);GO:0015226(carnitine transmembrane transporter activity);GO:0015238(drug transmembrane transporter activity);GO:0015293(symporter activity);GO:0015651(quat…	05231(Choline metabolism in cancer);05231(Choline metabolism in cancer)	K08202	NA	solute carrier family 22 member 5 [Source:HGNC Symbol;Acc:HGNC:10969]	2.71646	2.75061	2.68401	2.71702	1.69859	1.9989	2.15921	1.95223	1.39175	0.476902	0.00123492	0.202091	up	no	no_diff
chr20	50190734	50192689	+	ENSG00000172216	CEBPB	ENST00000303004	GO:0000122(negative regulation of transcription by RNA polymerase II);GO:0000779(condensed chromosome, centromeric region);GO:0000790(nuclear chromatin);GO:0000977(RNA polymerase II regulatory region sequence-specific DNA binding);GO:0000978(RNA polymerase II proximal promoter sequence-specific DNA binding);GO:0000979(RNA polymerase II core promoter sequence-specific DNA binding);GO:0000981(DNA-b…	04657(IL-17 signaling pathway);04668(TNF signaling pathway);05152(Tuberculosis);05202(Transcriptional misregulation in cancer)	NA	NA	CCAAT enhancer binding protein beta [Source:HGNC Symbol;Acc:HGNC:1834]	8.90121	8.79728	9.83813	9.17887	11.2142	16.5176	14.9359	14.2226	0.645373	-0.631795	0.00124497	0.202091	down	no	no_diff
chr16	69565094	69704666	+	ENSG00000102908	NFAT5	ENST00000349945;ENST00000354436;ENST00000567239;ENST00000393742;ENST00000566899;ENST00000568832;ENST00000562429;ENST00000627621;ENST00000650987;ENST00000565301;ENST00000426654;ENST00000567990	GO:0000978(RNA polymerase II proximal promoter sequence-specific DNA binding);GO:0000981(DNA-binding transcription factor activity, RNA polymerase II-specific);GO:0001228(DNA-binding transcription activator activity, RNA polymerase II-specific);GO:0001816(cytokine production);GO:0003677(DNA binding);GO:0003682(chromatin binding);GO:0003700(DNA-binding transcription factor activity);GO:0005515(pro…	NA	K17335	NA	nuclear factor of activated T cells 5 [Source:HGNC Symbol;Acc:HGNC:7774]	1.0205	0.817873	1.00734	0.948572	2.26245	0.947781	2.01279	1.74101	0.544841	-0.876092	0.00142501	0.227448	down	no	no_diff
chr1	204516379	204558120	+	ENSG00000198625	MDM4	ENST00000463049;ENST00000367182;ENST00000454264;ENST00000391947;ENST00000470908;ENST00000367179;ENST00000444261;ENST00000470797;ENST00000367183;ENST00000462012;ENST00000367180	GO:0000122(negative regulation of transcription by RNA polymerase II);GO:0003170(heart valve development);GO:0003181(atrioventricular valve morphogenesis);GO:0003203(endocardial cushion morphogenesis);GO:0003281(ventricular septum development);GO:0003283(atrial septum development);GO:0005515(protein binding);GO:0005634(nucleus);GO:0005654(nucleoplasm);GO:0006977(DNA damage response, signal transd…	04115(p53 signaling pathway);05206(MicroRNAs in cancer);05206(MicroRNAs in cancer)	K10127	NA	MDM4, p53 regulator [Source:HGNC Symbol;Acc:HGNC:6974]	1.98128	1.89363	1.56558	1.8135	2.30285	5.98787	2.37488	3.5552	0.510097	-0.971155	0.00143067	0.227448	down	no	no_diff
chr7	97966090	97967074	-	ENSG00000183444	OR7E38P	ENST00000442908	NA	NA	NA	NA	olfactory receptor family 7 subfamily E member 38 pseudogene [Source:HGNC Symbol;Acc:HGNC:8411]	2.41142	10.4701	0.311172	4.39756	0.874368	0.548415	0.950553	0.791112	5.5587	2.47475	0.00148363	0.23346	up	yes	up
chr11	86791059	86952910	+	ENSG00000150687	PRSS23	ENST00000280258;ENST00000527521;ENST00000532234;ENST00000533902;ENST00000531475;ENST00000532572;ENST00000533880;ENST00000531521	GO:0004252(serine-type endopeptidase activity);GO:0005576(extracellular region);GO:0005634(nucleus);GO:0005788(endoplasmic reticulum lumen);GO:0006508(proteolysis);GO:0008233(peptidase activity);GO:0008236(serine-type peptidase activity);GO:0016787(hydrolase activity);GO:0043687(post-translational protein modification);GO:0044267(cellular protein metabolic process);GO:0070062(extracellular exosom…	NA	K09627	EC:3.4.21.-	serine protease 23 [Source:HGNC Symbol;Acc:HGNC:14370]	2.10061	0.958335	1.98157	1.68017	1.02422	1.02228	0.533983	0.860158	1.95333	0.965934	0.00150636	0.234642	up	no	no_diff
chr12	50129306	50167533	-	ENSG00000139624	CERS5	ENST00000317551;ENST00000422340;ENST00000547787;ENST00000551005;ENST00000380189;ENST00000547138;ENST00000551384;ENST00000548930;ENST00000546514;ENST00000546676;ENST00000550899;ENST00000548942;ENST00000547852;ENST00000550547;ENST00000550079;ENST00000549942;ENST00000550258;ENST00000551697;ENST00000549389;ENST00000547455;ENST00000551757;ENST00000550919;ENST00000549089;ENST00000546406;ENST00000438450	GO:0003677(DNA binding);GO:0005634(nucleus);GO:0005783(endoplasmic reticulum);GO:0005789(endoplasmic reticulum membrane);GO:0006629(lipid metabolic process);GO:0006665(sphingolipid metabolic process);GO:0016020(membrane);GO:0016021(integral component of membrane);GO:0016740(transferase activity);GO:0030148(sphingolipid biosynthetic process);GO:0031965(nuclear membrane);GO:0046513(ceramide biosynt…	00600(Sphingolipid metabolism);04071(Sphingolipid signaling pathway);04071(Sphingolipid signaling pathway)	K04710	EC:2.3.1.24	ceramide synthase 5 [Source:HGNC Symbol;Acc:HGNC:23749]	2.10136	2.3578	3.36414	2.60777	3.91748	4.14995	4.27692	4.11478	0.633757	-0.657999	0.00153438	0.236617	down	no	no_diff
chr17	47823272	47831541	-	ENSG00000159111	MRPL10	ENST00000414011;ENST00000290208;ENST00000421763;ENST00000351111;ENST00000466016;ENST00000480901;ENST00000423147	GO:0003723(RNA binding);GO:0003735(structural constituent of ribosome);GO:0005515(protein binding);GO:0005622(intracellular);GO:0005654(nucleoplasm);GO:0005739(mitochondrion);GO:0005743(mitochondrial inner membrane);GO:0005762(mitochondrial large ribosomal subunit);GO:0005840(ribosome);GO:0006412(translation);GO:0015934(large ribosomal subunit);GO:0042254(ribosome biogenesis);GO:0070125(mitochond…	03010(Ribosome);03010(Ribosome)	K02864	NA	mitochondrial ribosomal protein L10 [Source:HGNC Symbol;Acc:HGNC:14055]	26.9	14.1829	16.2257	19.1029	11.8134	13.4503	11.8663	12.3766	1.54346	0.626169	0.00157302	0.240174	up	no	no_diff
chr21	26835755	26845409	-	ENSG00000154734	ADAMTS1	ENST00000284984;ENST00000464589;ENST00000517452;ENST00000492656;ENST00000517777;ENST00000451462	GO:0001542(ovulation from ovarian follicle);GO:0001822(kidney development);GO:0004222(metalloendopeptidase activity);GO:0005576(extracellular region);GO:0005604(basement membrane);GO:0006508(proteolysis);GO:0007229(integrin-mediated signaling pathway);GO:0008201(heparin binding);GO:0008233(peptidase activity);GO:0008237(metallopeptidase activity);GO:0008270(zinc ion binding);GO:0008285(negative r…	NA	K08617	EC:3.4.24.-	ADAM metallopeptidase with thrombospondin type 1 motif 1 [Source:HGNC Symbol;Acc:HGNC:217]	90.5755	93.5727	89.2013	91.1165	64.5259	76.561	68.9684	70.0184	1.30132	0.379978	0.00162333	0.244276	up	no	no_diff
chr16	4803203	4847288	-	ENSG00000140632	GLYR1	ENST00000436648;ENST00000591451;ENST00000589389;ENST00000321919;ENST00000588732;ENST00000586901;ENST00000591159;ENST00000586095;ENST00000591846;ENST00000587875;ENST00000587936;ENST00000587297;ENST00000588297	GO:0000786(nucleosome);GO:0003677(DNA binding);GO:0005515(protein binding);GO:0005634(nucleus);GO:0005654(nucleoplasm);GO:0005794(Golgi apparatus);GO:0005829(cytosol);GO:0016491(oxidoreductase activity);GO:0016607(nuclear speck);GO:0035064(methylated histone binding);GO:0042393(histone binding);GO:0050661(NADP binding);GO:0051287(NAD binding);GO:0055114(oxidation-reduction process);GO:0055114(oxi…	NA	NA	NA	glyoxylate reductase 1 homolog [Source:HGNC Symbol;Acc:HGNC:24434]	15.3267	16.5199	19.8147	17.2205	20.4223	25.5875	27.1586	24.3895	0.706061	-0.502135	0.00163157	0.244276	down	no	no_diff
chrX	85003877	85093316	+	ENSG00000155008	APOOL	ENST00000373173	GO:0002576(platelet degranulation);GO:0005515(protein binding);GO:0005576(extracellular region);GO:0005739(mitochondrion);GO:0005743(mitochondrial inner membrane);GO:0016020(membrane);GO:0016021(integral component of membrane);GO:0031093(platelet alpha granule lumen);GO:0042407(cristae formation);GO:0061617(MICOS complex)	NA	NA	NA	apolipoprotein O like [Source:HGNC Symbol;Acc:HGNC:24009]	2.13846	5.56135	2.32803	3.34261	1.40076	1.5396	2.1271	1.68916	1.97886	0.984673	0.0017783	0.263684	up	no	no_diff
chr8	143684452	143713898	+	ENSG00000181135	ZNF707	ENST00000533031;ENST00000525185;ENST00000527293;ENST00000530574;ENST00000529833;ENST00000534303;ENST00000532003;ENST00000532486;ENST00000418203;ENST00000526315;ENST00000528456;ENST00000532158;ENST00000528134;ENST00000532571;ENST00000531254;ENST00000530341;ENST00000531811;ENST00000525619;ENST00000527561;ENST00000525538;ENST00000508587;ENST00000533254;ENST00000358656;ENST00000525862;ENST00000526970…	GO:0000981(DNA-binding transcription factor activity, RNA polymerase II-specific);GO:0003676(nucleic acid binding);GO:0003677(DNA binding);GO:0005515(protein binding);GO:0005622(intracellular);GO:0005634(nucleus);GO:0006355(regulation of transcription, DNA-templated);GO:0006357(regulation of transcription by RNA polymerase II);GO:0046872(metal ion binding);GO:0046872(metal ion binding)	05168(Herpes simplex virus 1 infection);05168(Herpes simplex virus 1 infection)	K09228	NA	zinc finger protein 707 [Source:HGNC Symbol;Acc:HGNC:27815]	0.483535	0.433827	0.512705	0.476689	0.472194	1.30795	1.36686	1.049	0.454423	-1.13789	0.00198564	0.289985	down	yes	down
chr17	4143168	4187310	+	ENSG00000167740	CYB5D2	ENST00000301391;ENST00000575251;ENST00000577075;ENST00000573984;ENST00000575411	GO:0005576(extracellular region);GO:0007399(nervous system development);GO:0020037(heme binding);GO:0045666(positive regulation of neuron differentiation);GO:0045666(positive regulation of neuron differentiation)	NA	NA	NA	cytochrome b5 domain containing 2 [Source:HGNC Symbol;Acc:HGNC:28471]	4.86021	3.85641	4.05681	4.25781	7.67209	5.15499	9.04282	7.28997	0.584064	-0.775801	0.00200008	0.289985	down	no	no_diff
chr17	78852977	78925387	-	ENSG00000035862	TIMP2	ENST00000262768;ENST00000592761;ENST00000586057;ENST00000536189	GO:0002020(protease binding);GO:0004857(enzyme inhibitor activity);GO:0005178(integrin binding);GO:0005515(protein binding);GO:0005576(extracellular region);GO:0005615(extracellular space);GO:0007417(central nervous system development);GO:0007568(aging);GO:0008191(metalloendopeptidase inhibitor activity);GO:0008270(zinc ion binding);GO:0008285(negative regulation of cell population proliferation)…	NA	K22583	NA	TIMP metallopeptidase inhibitor 2 [Source:HGNC Symbol;Acc:HGNC:11821]	5.51165	10.7628	10.3811	8.88519	5.78895	4.92649	6.33128	5.68224	1.56368	0.644944	0.00201209	0.289985	up	no	no_diff
chr3	4979116	4985323	+	ENSG00000134107	BHLHE40	ENST00000256495;ENST00000467610;ENST00000460806	GO:0000122(negative regulation of transcription by RNA polymerase II);GO:0000977(RNA polymerase II regulatory region sequence-specific DNA binding);GO:0000978(RNA polymerase II proximal promoter sequence-specific DNA binding);GO:0000980(RNA polymerase II distal enhancer sequence-specific DNA binding);GO:0000981(DNA-binding transcription factor activity, RNA polymerase II-specific);GO:0001102(RNA …	04710(Circadian rhythm);04710(Circadian rhythm)	K03729	NA	basic helix-loop-helix family member e40 [Source:HGNC Symbol;Acc:HGNC:1046]	29.8611	29.7634	26.4623	28.6956	18.026	23.0441	23.3934	21.4878	1.33544	0.41731	0.00208927	0.298321	up	no	no_diff
chr3	49468703	49535618	+	ENSG00000173402	DAG1	ENST00000308775;ENST00000475424;ENST00000435508;ENST00000421560;ENST00000538711;ENST00000469139;ENST00000452317;ENST00000430636;ENST00000452060;ENST00000541308;ENST00000418588;ENST00000496474;ENST00000461987;ENST00000419218;ENST00000428779;ENST00000466701;ENST00000479935;ENST00000545947;ENST00000515359;ENST00000539901;ENST00000431960	GO:0001618(virus receptor activity);GO:0001954(positive regulation of cell-matrix adhesion);GO:0002011(morphogenesis of an epithelial sheet);GO:0002162(dystroglycan binding);GO:0003779(actin binding);GO:0005509(calcium ion binding);GO:0005515(protein binding);GO:0005576(extracellular region);GO:0005604(basement membrane);GO:0005615(extracellular space);GO:0005634(nucleus);GO:0005654(nucleoplasm);…	04512(ECM-receptor interaction);05410(Hypertrophic cardiomyopathy (HCM));05412(Arrhythmogenic right ventricular cardiomyopathy (ARVC));05414(Dilated cardiomyopathy (DCM));05416(Viral myocarditis);05416(Viral myocarditis)	NA	NA	dystroglycan 1 [Source:HGNC Symbol;Acc:HGNC:2666]	4.40203	1.98982	2.88929	3.09371	5.5732	2.41332	22.1833	10.0566	0.307629	-1.70074	0.00211385	0.299061	down	yes	down
chr18	39334872	39335672	-	ENSG00000175886	RPL7AP66	ENST00000588490	NA	NA	NA	NA	ribosomal protein L7a pseudogene 66 [Source:HGNC Symbol;Acc:HGNC:35682]	1.81605	1.58048	4.27927	2.5586	7.61612	7.6514	3.57862	6.28205	0.407288	-1.29588	0.00216655	0.302671	down	yes	down
chr14	23016543	23035230	-	ENSG00000100804	PSMB5	ENST00000361611;ENST00000493471;ENST00000425762;ENST00000334454;ENST00000460922;ENST00000555895	GO:0000165(MAPK cascade);GO:0000209(protein polyubiquitination);GO:0000502(proteasome complex);GO:0002223(stimulatory C-type lectin receptor signaling pathway);GO:0002479(antigen processing and presentation of exogenous peptide antigen via MHC class I, TAP-dependent);GO:0004175(endopeptidase activity);GO:0004298(threonine-type endopeptidase activity);GO:0005515(protein binding);GO:0005634(nucleus…	03050(Proteasome);03050(Proteasome)	NA	NA	proteasome subunit beta 5 [Source:HGNC Symbol;Acc:HGNC:9542]	65.4062	49.8336	47.0441	54.0947	77.3241	78.635	70.0832	75.3474	0.717936	-0.478072	0.00219639	0.302671	down	no	no_diff
chr16	18788063	18801519	-	ENSG00000260342	AC138811	ENST00000567078	GO:0003735(structural constituent of ribosome);GO:0005784(Sec61 translocon complex);GO:0005840(ribosome);GO:0006412(translation);GO:0006613(cotranslational protein targeting to membrane);GO:0016020(membrane);GO:0016021(integral component of membrane)	NA	NA	NA	novel protein	1.42541	1.62276	0	1.01606	2.77607	12.403	8.17438	7.7845	0.130523	-2.93762	0.00219824	0.302671	down	yes	down
chr6	31530219	31546608	-	ENSG00000254870	ATP6V1G2-DDX39B	ENST00000376185;ENST00000475917;ENST00000480131	GO:0006811(ion transport);GO:0008553(proton-exporting ATPase activity, phosphorylative mechanism);GO:0016471(vacuolar proton-transporting V-type ATPase complex);GO:0042626(ATPase activity, coupled to transmembrane movement of substances);GO:1902600(proton transmembrane transport);GO:1902600(proton transmembrane transport)	NA	NA	NA	ATP6V1G2-DDX39B readthrough (NMD candidate) [Source:HGNC Symbol;Acc:HGNC:41999]	3.2838	5.3402	5.84613	4.82338	45.8821	7.83841	3.17883	18.9664	0.254311	-1.97533	0.00228881	0.312351	down	yes	down
chr5	69234795	69277430	+	ENSG00000134058	CDK7	ENST00000515391;ENST00000256443;ENST00000502604;ENST00000512985;ENST00000629350;ENST00000506789;ENST00000512687;ENST00000506563	GO:0000079(regulation of cyclin-dependent protein serine/threonine kinase activity);GO:0000082(G1/S transition of mitotic cell cycle);GO:0000086(G2/M transition of mitotic cell cycle);GO:0000166(nucleotide binding);GO:0003713(transcription coactivator activity);GO:0004672(protein kinase activity);GO:0004674(protein serine/threonine kinase activity);GO:0004693(cyclin-dependent protein serine/threo…	03022(Basal transcription factors);03420(Nucleotide excision repair);04110(Cell cycle);04110(Cell cycle)	NA	NA	cyclin dependent kinase 7 [Source:HGNC Symbol;Acc:HGNC:1778]	8.18477	7.89582	8.62713	8.23591	5.86287	5.06888	6.05501	5.66225	1.45453	0.540551	0.00238975	0.323266	up	no	no_diff
chr4	173331695	173335125	-	ENSG00000164104	HMGB2	ENST00000296503;ENST00000446922;ENST00000511316;ENST00000438704;ENST00000506267	GO:0000400(four-way junction DNA binding);GO:0000790(nuclear chromatin);GO:0000793(condensed chromosome);GO:0001158(enhancer sequence-specific DNA binding);GO:0001938(positive regulation of endothelial cell proliferation);GO:0002376(immune system process);GO:0002437(inflammatory response to antigenic stimulus);GO:0003677(DNA binding);GO:0003684(damaged DNA binding);GO:0003690(double-stranded DNA …	NA	K11295	NA	high mobility group box 2 [Source:HGNC Symbol;Acc:HGNC:5000]	81.0238	75.7743	76.8795	77.8925	62.5628	60.5372	59.9425	61.0142	1.27663	0.35234	0.00244807	0.325936	up	no	no_diff
chr2	10120698	10211725	+	ENSG00000171848	RRM2	ENST00000304567;ENST00000641498;ENST00000474701;ENST00000615152;ENST00000485717;ENST00000459969;ENST00000641198;ENST00000360566;ENST00000491447;ENST00000381786;ENST00000646978;ENST00000487591;ENST00000652660;ENST00000607140;ENST00000461327;ENST00000498343;ENST00000462343;ENST00000619640;ENST00000642996	GO:0000083(regulation of transcription involved in G1/S transition of mitotic cell cycle);GO:0004748(ribonucleoside-diphosphate reductase activity, thioredoxin disulfide as acceptor);GO:0005515(protein binding);GO:0005737(cytoplasm);GO:0005829(cytosol);GO:0005971(ribonucleoside-diphosphate reductase complex);GO:0006260(DNA replication);GO:0008199(ferric iron binding);GO:0009262(deoxyribonucleotid…	00230(Purine metabolism);00240(Pyrimidine metabolism);00480(Glutathione metabolism);00983(Drug metabolism - other enzymes);04115(p53 signaling pathway);04115(p53 signaling pathway)	K10808	EC:1.17.4.1	ribonucleotide reductase regulatory subunit M2 [Source:HGNC Symbol;Acc:HGNC:10452]	15.2945	16.3082	14.2667	15.2898	14.5914	28.9501	28.7747	24.1054	0.634288	-0.656789	0.00245176	0.325936	down	no	no_diff
chr22	23765834	23768443	-	ENSG00000250479	CHCHD10	ENST00000523865;ENST00000401675;ENST00000484558;ENST00000520222;ENST00000517886	GO:0003674(molecular_function);GO:0005515(protein binding);GO:0005634(nucleus);GO:0005739(mitochondrion);GO:0005758(mitochondrial intermembrane space);GO:0006119(oxidative phosphorylation);GO:0007005(mitochondrion organization);GO:0030322(stabilization of membrane potential);GO:0031930(mitochondria-nucleus signaling pathway);GO:0032984(protein-containing complex disassembly);GO:0034504(protein lo…	NA	K22759	NA	coiled-coil-helix-coiled-coil-helix domain containing 10 [Source:HGNC Symbol;Acc:HGNC:15559]	16.4444	17.7507	23.3053	19.1668	23.8178	33.4403	27.809	28.3557	0.675942	-0.565028	0.00258822	0.341136	down	no	no_diff
chr5	40679915	40693735	+	ENSG00000171522	PTGER4	ENST00000302472;ENST00000514343;ENST00000512578;ENST00000513635;ENST00000509543	GO:0004930(G protein-coupled receptor activity);GO:0004955(prostaglandin receptor activity);GO:0004957(prostaglandin E receptor activity);GO:0005515(protein binding);GO:0005886(plasma membrane);GO:0006954(inflammatory response);GO:0006955(immune response);GO:0007165(signal transduction);GO:0007186(G protein-coupled receptor signaling pathway);GO:0007188(adenylate cyclase-modulating G protein-coup…	04080(Neuroactive ligand-receptor interaction);04750(Inflammatory mediator regulation of TRP channels);04924(Renin secretion);05163(Human cytomegalovirus infection);05165(Human papillomavirus infection);05200(Pathways in cancer);05200(Pathways in cancer)	NA	NA	prostaglandin E receptor 4 [Source:HGNC Symbol;Acc:HGNC:9596]	0.270396	0.411333	0.21293	0.29822	0.107831	0.132557	0.143349	0.127912	2.33144	1.22122	0.00262091	0.342518	up	yes	up
chr11	125893485	125903221	-	ENSG00000110060	PUS3	ENST00000227474;ENST00000534158;ENST00000613398;ENST00000530811;ENST00000529801	GO:0001522(pseudouridine synthesis);GO:0003723(RNA binding);GO:0005634(nucleus);GO:0005737(cytoplasm);GO:0005829(cytosol);GO:0006400(tRNA modification);GO:0008033(tRNA processing);GO:0009451(RNA modification);GO:0009982(pseudouridine synthase activity);GO:0016853(isomerase activity);GO:0031119(tRNA pseudouridine synthesis);GO:0106029(tRNA pseudouridine synthase activity);GO:1990481(mRNA pseudouri…	NA	K01855	EC:5.4.99.45	pseudouridine synthase 3 [Source:HGNC Symbol;Acc:HGNC:25461]	8.60408	7.70039	9.05192	8.45213	6.15929	5.42477	5.60849	5.73085	1.47485	0.560566	0.00271113	0.351331	up	no	no_diff
chr3	140941830	140980961	+	ENSG00000114120	SLC25A36	ENST00000324194;ENST00000446041;ENST00000648615;ENST00000511757;ENST00000512023;ENST00000507429;ENST00000514629;ENST00000502866;ENST00000512506;ENST00000631654;ENST00000453248;ENST00000513887;ENST00000515813;ENST00000502594;ENST00000393015;ENST00000502756	GO:0000002(mitochondrial genome maintenance);GO:0005739(mitochondrion);GO:0005743(mitochondrial inner membrane);GO:0006864(pyrimidine nucleotide transport);GO:0007005(mitochondrion organization);GO:0015218(pyrimidine nucleotide transmembrane transporter activity);GO:0016020(membrane);GO:0016021(integral component of membrane);GO:0022857(transmembrane transporter activity);GO:0051881(regulation of…	NA	K15116	NA	solute carrier family 25 member 36 [Source:HGNC Symbol;Acc:HGNC:25554]	8.91137	7.75598	9.0403	8.56922	8.09503	2.84972	3.09198	4.67891	1.83146	0.87299	0.00288078	0.370077	up	no	no_diff
chr17	75979240	76000586	+	ENSG00000257949	TEN1	ENST00000397640;ENST00000586891;ENST00000588202;ENST00000590676;ENST00000585710	GO:0000781(chromosome, telomeric region);GO:0000784(nuclear chromosome, telomeric region);GO:0003677(DNA binding);GO:0003697(single-stranded DNA binding);GO:0005515(protein binding);GO:0005634(nucleus);GO:0005694(chromosome);GO:0010521(telomerase inhibitor activity);GO:0016233(telomere capping);GO:0032211(negative regulation of telomere maintenance via telomerase);GO:0042162(telomeric DNA binding…	NA	NA	NA	TEN1, CST complex subunit [Source:HGNC Symbol;Acc:HGNC:37242]	1.08516	0.857336	1.67923	1.20724	0.352466	0.665047	0.571907	0.529807	2.27864	1.18818	0.00292577	0.370077	up	yes	up
chr3	48432164	48440456	-	ENSG00000164051	CCDC51	ENST00000395694;ENST00000412398;ENST00000447018;ENST00000442740;ENST00000446140;ENST00000438370	GO:0016020(membrane);GO:0016021(integral component of membrane);GO:0016021(integral component of membrane)	NA	NA	NA	coiled-coil domain containing 51 [Source:HGNC Symbol;Acc:HGNC:25714]	8.7387	9.04803	14.5169	10.7679	16.0908	16.5343	16.0061	16.2104	0.664258	-0.590185	0.00292779	0.370077	down	no	no_diff
chr19	10106362	10112012	+	ENSG00000130810	PPAN	ENST00000253107;ENST00000444703;ENST00000393793;ENST00000466025;ENST00000486482;ENST00000446223;ENST00000468881;ENST00000430370	GO:0000027(ribosomal large subunit assembly);GO:0003723(RNA binding);GO:0005634(nucleus);GO:0005730(nucleolus);GO:0030687(preribosome, large subunit precursor);GO:0030687(preribosome, large subunit precursor)	NA	K14859	NA	peter pan homolog [Source:HGNC Symbol;Acc:HGNC:9227]	15.5824	18.3099	24.943	19.6118	29.621	32.8704	24.1687	28.8867	0.67892	-0.558686	0.00312578	0.391892	down	no	no_diff
chr5	321759	435110	+	ENSG00000063438	AHRR	ENST00000507048;ENST00000514523;ENST00000652417;ENST00000504625;ENST00000510400;ENST00000515206;ENST00000511487;ENST00000510910;ENST00000506456	GO:0005634(nucleus);GO:0005654(nucleoplasm);GO:0005829(cytosol);GO:0006355(regulation of transcription, DNA-templated);GO:0006805(xenobiotic metabolic process);GO:0009410(response to xenobiotic stimulus);GO:0046983(protein dimerization activity);GO:0046983(protein dimerization activity)	NA	NA	NA	aryl-hydrocarbon receptor repressor [Source:HGNC Symbol;Acc:HGNC:346]	0.455593	0.690425	0.526084	0.557367	1.22424	1.44639	0.677251	1.11596	0.499451	-1.00159	0.00317521	0.394878	down	yes	down
chr17	732412	742968	+	ENSG00000167695	FAM57A	ENST00000570699;ENST00000301324;ENST00000308278;ENST00000572018;ENST00000574327;ENST00000577008;ENST00000570892	GO:0005515(protein binding);GO:0005886(plasma membrane);GO:0008150(biological_process);GO:0016020(membrane);GO:0016021(integral component of membrane);GO:0016021(integral component of membrane)	NA	NA	NA	family with sequence similarity 57 member A [Source:HGNC Symbol;Acc:HGNC:29646]	13.6137	9.19813	5.04098	9.28428	5.14189	5.51374	5.44607	5.36723	1.72981	0.790611	0.00326588	0.402905	up	no	no_diff
chr8	143612618	143618048	-	ENSG00000104522	TSTA3	ENST00000529064;ENST00000531473;ENST00000532308;ENST00000528920;ENST00000425753;ENST00000524719;ENST00000533817;ENST00000527677;ENST00000525274;ENST00000527006;ENST00000529899;ENST00000531006;ENST00000530474;ENST00000526290;ENST00000527549	GO:0001913(T cell mediated cytotoxicity);GO:0003824(catalytic activity);GO:0005829(cytosol);GO:0007159(leukocyte cell-cell adhesion);GO:0008152(metabolic process);GO:0009055(electron transfer activity);GO:0009226(nucleotide-sugar biosynthetic process);GO:0016491(oxidoreductase activity);GO:0016853(isomerase activity);GO:0019673(GDP-mannose metabolic process);GO:0022900(electron transport chain);G…	00051(Fructose and mannose metabolism);00520(Amino sugar and nucleotide sugar metabolism);00520(Amino sugar and nucleotide sugar metabolism)	K02377	EC:1.1.1.271	tissue specific transplantation antigen P35B [Source:HGNC Symbol;Acc:HGNC:12390]	8.88653	8.74888	8.73124	8.78888	11.0697	12.2157	12.123	11.8028	0.744646	-0.425374	0.00343466	0.413276	down	no	no_diff
chr16	15104312	15123498	-	ENSG00000188599	NPIPP1	ENST00000547107;ENST00000448011;ENST00000534799	NA	NA	NA	NA	nuclear pore complex interacting protein pseudogene 1 [Source:HGNC Symbol;Acc:HGNC:35407]	0.15877	0.250077	0.215703	0.208183	1.54294	0.166935	0.595153	0.768344	0.270951	-1.8839	0.00349631	0.413276	down	yes	down
chr16	75647773	75761872	+	ENSG00000166848	TERF2IP	ENST00000300086;ENST00000569234;ENST00000564671	GO:0000228(nuclear chromosome);GO:0000723(telomere maintenance);GO:0000781(chromosome, telomeric region);GO:0000783(nuclear telomere cap complex);GO:0000784(nuclear chromosome, telomeric region);GO:0001933(negative regulation of protein phosphorylation);GO:0003677(DNA binding);GO:0005515(protein binding);GO:0005634(nucleus);GO:0005635(nuclear envelope);GO:0005654(nucleoplasm);GO:0005694(chromosom…	NA	K11113	NA	TERF2 interacting protein [Source:HGNC Symbol;Acc:HGNC:19246]	22.5279	22.7281	21.942	22.3993	8.15147	7.98161	21.6091	12.5807	1.78045	0.832238	0.0035081	0.413276	up	no	no_diff
chr4	6302886	6308636	-	ENSG00000286176	AC116317	ENST00000650929	NA	NA	NA	NA	novel transcript	0.361754	0.424004	0.219968	0.335242	0.793408	0.527436	0.958928	0.759924	0.441152	-1.18065	0.0035108	0.413276	down	yes	down
chr17	34255218	34257203	+	ENSG00000108691	CCL2	ENST00000225831;ENST00000580907;ENST00000582017;ENST00000624362	GO:0000165(MAPK cascade);GO:0001525(angiogenesis);GO:0002548(monocyte chemotaxis);GO:0004672(protein kinase activity);GO:0005102(signaling receptor binding);GO:0005125(cytokine activity);GO:0005515(protein binding);GO:0005576(extracellular region);GO:0005615(extracellular space);GO:0005623(cell);GO:0006468(protein phosphorylation);GO:0006935(chemotaxis);GO:0006954(inflammatory response);GO:000695…	04060(Cytokine-cytokine receptor interaction);04062(Chemokine signaling pathway);04621(NOD-like receptor signaling pathway);04657(IL-17 signaling pathway);04668(TNF signaling pathway);04933(AGE-RAGE signaling pathway in diabetic complications);05142(Chagas disease (American trypanosomiasis));05144(Malaria);05163(Human cytomegalovirus infection);05164(Influenza A);05168(Herpes simplex virus 1 infe…	K14624	NA	C-C motif chemokine ligand 2 [Source:HGNC Symbol;Acc:HGNC:10618]	0.93781	0.921296	1.00082	0.95331	0.506288	0.478489	0.520063	0.501614	1.90049	0.926369	0.00355294	0.413276	up	no	no_diff
chr12	48935723	48957487	-	ENSG00000134287	ARF3	ENST00000256682;ENST00000545855;ENST00000472621;ENST00000447318;ENST00000536283;ENST00000541967;ENST00000539611;ENST00000541959;ENST00000541236	GO:0000139(Golgi membrane);GO:0000166(nucleotide binding);GO:0003924(GTPase activity);GO:0005525(GTP binding);GO:0005737(cytoplasm);GO:0005794(Golgi apparatus);GO:0005886(plasma membrane);GO:0006661(phosphatidylinositol biosynthetic process);GO:0006886(intracellular protein transport);GO:0006890(retrograde vesicle-mediated transport, Golgi to endoplasmic reticulum);GO:0006893(Golgi to plasma memb…	04144(Endocytosis);04144(Endocytosis)	NA	NA	ADP ribosylation factor 3 [Source:HGNC Symbol;Acc:HGNC:654]	27.0279	27.3651	28.2669	27.5533	30.011	40.7551	42.1226	37.6296	0.732225	-0.449641	0.00356229	0.413276	down	no	no_diff
chr10	119140767	119165667	-	ENSG00000183605	SFXN4	ENST00000355697;ENST00000466218;ENST00000369131;ENST00000462913;ENST00000419372;ENST00000461438;ENST00000484960;ENST00000490417	GO:0005739(mitochondrion);GO:0005743(mitochondrial inner membrane);GO:0006811(ion transport);GO:0006865(amino acid transport);GO:0015075(ion transmembrane transporter activity);GO:0016020(membrane);GO:0016021(integral component of membrane);GO:0034220(ion transmembrane transport);GO:0043231(intracellular membrane-bounded organelle);GO:0055085(transmembrane transport);GO:0055085(transmembrane tran…	NA	NA	NA	sideroflexin 4 [Source:HGNC Symbol;Acc:HGNC:16088]	11.6077	11.4809	11.5562	11.5483	15.7838	15.1084	17.4003	16.0975	0.717396	-0.479158	0.00356755	0.413276	down	no	no_diff
chr11	124766498	124800673	-	ENSG00000120458	MSANTD2	ENST00000650095;ENST00000526629;ENST00000524950;ENST00000374979;ENST00000239614;ENST00000634413;ENST00000533514	NA	NA	NA	NA	Myb/SANT DNA binding domain containing 2 [Source:HGNC Symbol;Acc:HGNC:26266]	1.52016	1.65484	1.62484	1.59994	0.932945	1.10884	0.952491	0.998091	1.603	0.680778	0.00358162	0.413276	up	no	no_diff
chrX	135973841	136047269	+	ENSG00000198689	SLC9A6	ENST00000636206;ENST00000370695;ENST00000370701;ENST00000370698;ENST00000637234;ENST00000627534;ENST00000626147;ENST00000636092;ENST00000638078;ENST00000636625;ENST00000630721;ENST00000636347;ENST00000637195;ENST00000643775	GO:0005768(endosome);GO:0005769(early endosome);GO:0005770(late endosome);GO:0005789(endoplasmic reticulum membrane);GO:0005886(plasma membrane);GO:0006811(ion transport);GO:0006812(cation transport);GO:0006814(sodium ion transport);GO:0006885(regulation of pH);GO:0010008(endosome membrane);GO:0015297(antiporter activity);GO:0015299(solute:proton antiporter activity);GO:0015385(sodium:proton anti…	04260(Cardiac muscle contraction);04260(Cardiac muscle contraction)	K12041	NA	solute carrier family 9 member A6 [Source:HGNC Symbol;Acc:HGNC:11079]	3.611	1.94162	1.69204	2.41489	1.38571	1.32984	1.56687	1.42747	1.69172	0.758493	0.00360371	0.413276	up	no	no_diff
chrX	40934982	40935864	-	ENSG00000216866	RPS2P55	ENST00000397318	NA	NA	NA	NA	ribosomal protein S2 pseudogene 55 [Source:HGNC Symbol;Acc:HGNC:36140]	10.3802	19.6829	11.6177	13.8936	27.4263	23.312	19.6744	23.4709	0.591951	-0.756451	0.00361794	0.413276	down	no	no_diff
chr3	14402576	14489349	+	ENSG00000131389	SLC6A6	ENST00000622186;ENST00000613060;ENST00000621751;ENST00000618278;ENST00000649500;ENST00000622176;ENST00000610642;ENST00000613930;ENST00000622810;ENST00000452775;ENST00000452151;ENST00000615188	GO:0003333(amino acid transmembrane transport);GO:0005328(neurotransmitter:sodium symporter activity);GO:0005368(taurine transmembrane transporter activity);GO:0005369(taurine:sodium symporter activity);GO:0005886(plasma membrane);GO:0005887(integral component of plasma membrane);GO:0006520(cellular amino acid metabolic process);GO:0006836(neurotransmitter transport);GO:0006865(amino acid transpo…	NA	NA	NA	solute carrier family 6 member 6 [Source:HGNC Symbol;Acc:HGNC:11052]	17.443	18.7405	18.7951	18.3262	4.35619	5.64677	17.2025	9.06848	2.02087	1.01497	0.00372168	0.422	up	yes	up
chr1	58780788	58784327	-	ENSG00000177606	JUN	ENST00000371222	GO:0000122(negative regulation of transcription by RNA polymerase II);GO:0000228(nuclear chromosome);GO:0000790(nuclear chromatin);GO:0000978(RNA polymerase II proximal promoter sequence-specific DNA binding);GO:0000980(RNA polymerase II distal enhancer sequence-specific DNA binding);GO:0000981(DNA-binding transcription factor activity, RNA polymerase II-specific);GO:0001102(RNA polymerase II act…	01522(Endocrine resistance);04010(MAPK signaling pathway);04012(ErbB signaling pathway);04024(cAMP signaling pathway);04137(Mitophagy - animal);04210(Apoptosis);04310(Wnt signaling pathway);04380(Osteoclast differentiation);04510(Focal adhesion);04530(Tight junction);04620(Toll-like receptor signaling pathway);04621(NOD-like receptor signaling pathway);04625(C-type lectin receptor signaling pathw…	K04448	NA	Jun proto-oncogene, AP-1 transcription factor subunit [Source:HGNC Symbol;Acc:HGNC:6204]	184.091	172.058	175.647	177.265	118.053	155.1	138.076	137.076	1.29319	0.370932	0.00380717	0.42564	up	no	no_diff
chr6	31268749	31272130	-	ENSG00000204525	HLA-C	ENST00000487245;ENST00000376228;ENST00000470363;ENST00000495835;ENST00000376237;ENST00000484378;ENST00000466892	GO:0000139(Golgi membrane);GO:0002376(immune system process);GO:0002474(antigen processing and presentation of peptide antigen via MHC class I);GO:0002479(antigen processing and presentation of exogenous peptide antigen via MHC class I, TAP-dependent);GO:0002480(antigen processing and presentation of exogenous peptide antigen via MHC class I, TAP-independent);GO:0005515(protein binding);GO:000578…	04144(Endocytosis);04145(Phagosome);04218(Cellular senescence);04514(Cell adhesion molecules (CAMs));04612(Antigen processing and presentation);04650(Natural killer cell mediated cytotoxicity);04940(Type I diabetes mellitus);05163(Human cytomegalovirus infection);05165(Human papillomavirus infection);05166(Human T-cell leukemia virus 1 infection);05167(Kaposi sarcoma-associated herpesvirus infect…	K06751	NA	major histocompatibility complex, class I, C [Source:HGNC Symbol;Acc:HGNC:4933]	52.0316	54.1902	55.4388	53.8869	80.0822	57.267	87.5052	74.9515	0.718957	-0.476023	0.00380898	0.42564	down	no	no_diff
chr15	47184101	47774223	+	ENSG00000137872	SEMA6D	ENST00000354744;ENST00000536845;ENST00000316364;ENST00000355997;ENST00000559196;ENST00000558431;ENST00000389425;ENST00000561106;ENST00000559064;ENST00000358066;ENST00000558014;ENST00000560006;ENST00000558816	GO:0001755(neural crest cell migration);GO:0005515(protein binding);GO:0005615(extracellular space);GO:0005737(cytoplasm);GO:0005794(Golgi apparatus);GO:0005886(plasma membrane);GO:0005887(integral component of plasma membrane);GO:0007275(multicellular organism development);GO:0007399(nervous system development);GO:0014911(positive regulation of smooth muscle cell migration);GO:0014912(negative r…	04360(Axon guidance);04360(Axon guidance)	K06842	NA	semaphorin 6D [Source:HGNC Symbol;Acc:HGNC:16770]	0.775575	0.547761	0.979632	0.767656	0.389066	0.323766	0.557115	0.423316	1.81344	0.858726	0.00387121	0.429482	up	no	no_diff
chrX	149477104	149540926	-	ENSG00000241489	AC244197	ENST00000651111;ENST00000422081;ENST00000427113	GO:0003824(catalytic activity);GO:0004423(iduronate-2-sulfatase activity);GO:0008484(sulfuric ester hydrolase activity);GO:0008484(sulfuric ester hydrolase activity)	NA	NA	NA	novel protein	0.786756	0.433138	0.758154	0.659349	1.29639	1.00767	1.14153	1.14853	0.574081	-0.800673	0.00394542	0.434588	down	no	no_diff
chr16	9104848	9113181	+	ENSG00000263244	AC087190	ENST00000574616	NA	NA	NA	NA	novel transcript, 3' overlapping chromosome 16 open reading frame 72	0.106487	0.11616	1.49758	0.573408	7.38968	0.122023	7.36336	4.95836	0.115645	-3.11223	0.00402563	0.439074	down	yes	down
chr7	100015572	100041689	+	ENSG00000106261	ZKSCAN1	ENST00000426572;ENST00000324306;ENST00000620510;ENST00000482979;ENST00000535170;ENST00000432317	GO:0000981(DNA-binding transcription factor activity, RNA polymerase II-specific);GO:0003676(nucleic acid binding);GO:0003677(DNA binding);GO:0003700(DNA-binding transcription factor activity);GO:0005515(protein binding);GO:0005622(intracellular);GO:0005634(nucleus);GO:0006355(regulation of transcription, DNA-templated);GO:0006357(regulation of transcription by RNA polymerase II);GO:0046872(metal…	NA	K09229	NA	zinc finger with KRAB and SCAN domains 1 [Source:HGNC Symbol;Acc:HGNC:13101]	7.53304	8.33239	7.26095	7.70879	2.08017	7.28609	2.26956	3.87861	1.98752	0.990966	0.00404372	0.439074	up	no	no_diff
chr5	131170944	131205428	+	ENSG00000186687	LYRM7	ENST00000379380;ENST00000507584;ENST00000510516	GO:0005515(protein binding);GO:0005739(mitochondrion);GO:0005759(mitochondrial matrix);GO:0031966(mitochondrial membrane);GO:0034551(mitochondrial respiratory chain complex III assembly);GO:0045333(cellular respiration);GO:0045333(cellular respiration)	NA	K18170	NA	LYR motif containing 7 [Source:HGNC Symbol;Acc:HGNC:28072]	2.35635	2.21798	2.62128	2.39854	3.8515	3.62891	3.09564	3.52535	0.680368	-0.555612	0.00407157	0.439074	down	no	no_diff
chr3	58492096	58502360	+	ENSG00000168301	KCTD6	ENST00000404589;ENST00000355076;ENST00000490264;ENST00000479470;ENST00000491093;ENST00000479179	GO:0005515(protein binding);GO:0005737(cytoplasm);GO:0005829(cytosol);GO:0006511(ubiquitin-dependent protein catabolic process);GO:0016567(protein ubiquitination);GO:0030506(ankyrin binding);GO:0031430(M band);GO:0033146(regulation of intracellular estrogen receptor signaling pathway);GO:0040008(regulation of growth);GO:0042802(identical protein binding);GO:0043687(post-translational protein modi…	NA	K21916	NA	potassium channel tetramerization domain containing 6 [Source:HGNC Symbol;Acc:HGNC:22235]	4.16159	3.93113	3.50656	3.86643	1.08882	3.20453	0.640914	1.64475	2.35076	1.23313	0.00412599	0.439975	up	yes	up
chr7	19918981	20140453	-	ENSG00000243004	AC005062	ENST00000449573	NA	NA	NA	NA	novel transcript, sense overlapping to MACC1	7.12003	8.52825	9.09567	8.24799	10.403	18.0648	10.2924	12.92	0.638387	-0.647496	0.00413698	0.439975	down	no	no_diff
chr20	6767686	6780246	+	ENSG00000125845	BMP2	ENST00000378827	GO:0000122(negative regulation of transcription by RNA polymerase II);GO:0000187(activation of MAPK activity);GO:0001501(skeletal system development);GO:0001503(ossification);GO:0001649(osteoblast differentiation);GO:0001658(branching involved in ureteric bud morphogenesis);GO:0001666(response to hypoxia);GO:0001701(in utero embryonic development);GO:0001837(epithelial to mesenchymal transition);…	04060(Cytokine-cytokine receptor interaction);04350(TGF-beta signaling pathway);04390(Hippo signaling pathway);05200(Pathways in cancer);05217(Basal cell carcinoma)	NA	NA	bone morphogenetic protein 2 [Source:HGNC Symbol;Acc:HGNC:1069]	48.9534	48.6353	51.3326	49.6404	34.3002	45.1244	35.0998	38.1748	1.30035	0.378895	0.00429062	0.453189	up	no	no_diff
chr15	40952962	40956512	+	ENSG00000128965	CHAC1	ENST00000617768;ENST00000444189;ENST00000487220	GO:0003839(gamma-glutamylcyclotransferase activity);GO:0005112(Notch binding);GO:0005515(protein binding);GO:0005737(cytoplasm);GO:0005794(Golgi apparatus);GO:0005802(trans-Golgi network);GO:0005829(cytosol);GO:0006750(glutathione biosynthetic process);GO:0006751(glutathione catabolic process);GO:0006915(apoptotic process);GO:0006986(response to unfolded protein);GO:0007219(Notch signaling pathwa…	00480(Glutathione metabolism);00480(Glutathione metabolism)	K07232	EC:4.3.2.7	ChaC glutathione specific gamma-glutamylcyclotransferase 1 [Source:HGNC Symbol;Acc:HGNC:28680]	12.2951	8.30567	5.66394	8.75492	14.1169	11.6759	18.2923	14.695	0.595775	-0.74716	0.0043236	0.453567	down	no	no_diff
chr3	146069440	146163653	-	ENSG00000152952	PLOD2	ENST00000282903;ENST00000478436;ENST00000360060;ENST00000494950;ENST00000469350;ENST00000495700;ENST00000480704;ENST00000460520;ENST00000461497;ENST00000475505	GO:0001666(response to hypoxia);GO:0005506(iron ion binding);GO:0005783(endoplasmic reticulum);GO:0005789(endoplasmic reticulum membrane);GO:0006464(cellular protein modification process);GO:0008475(procollagen-lysine 5-dioxygenase activity);GO:0016020(membrane);GO:0016491(oxidoreductase activity);GO:0016705(oxidoreductase activity, acting on paired donors, with incorporation or reduction of mole…	00310(Lysine degradation);00310(Lysine degradation)	K13645	EC:1.14.11.4	procollagen-lysine,2-oxoglutarate 5-dioxygenase 2 [Source:HGNC Symbol;Acc:HGNC:9082]	21.2157	17.54	19.1129	19.2895	13.1796	16.2603	15.2766	14.9055	1.29412	0.371973	0.0045429	0.473351	up	no	no_diff
chr13	25161684	25172288	-	ENSG00000165566	AMER2	ENST00000357816;ENST00000515384	GO:0005515(protein binding);GO:0005546(phosphatidylinositol-4,5-bisphosphate binding);GO:0005886(plasma membrane);GO:0007398(ectoderm development);GO:0008013(beta-catenin binding);GO:0008289(lipid binding);GO:0016020(membrane);GO:0016055(Wnt signaling pathway);GO:0060828(regulation of canonical Wnt signaling pathway);GO:0090090(negative regulation of canonical Wnt signaling pathway);GO:0090090(ne…	NA	NA	NA	APC membrane recruitment protein 2 [Source:HGNC Symbol;Acc:HGNC:26360]	0.0282687	0.0359053	0.0370728	0.0337489	0.0991556	0.0438078	0.104933	0.0826322	0.408423	-1.29186	0.00459156	0.473786	down	yes	down
chr13	52455429	52476628	+	ENSG00000136108	CKAP2	ENST00000378037;ENST00000490903;ENST00000378034;ENST00000258607;ENST00000468284;ENST00000459902;ENST00000480747	GO:0000281(mitotic cytokinesis);GO:0000922(spindle pole);GO:0005737(cytoplasm);GO:0005813(centrosome);GO:0005819(spindle);GO:0005829(cytosol);GO:0005856(cytoskeleton);GO:0005874(microtubule);GO:0005881(cytoplasmic microtubule);GO:0006915(apoptotic process);GO:0007026(negative regulation of microtubule depolymerization);GO:0007049(cell cycle);GO:0015630(microtubule cytoskeleton);GO:0045944(positiv…	NA	K16769	NA	cytoskeleton associated protein 2 [Source:HGNC Symbol;Acc:HGNC:1990]	21.1898	22.266	23.5605	22.3387	13.2877	18.5154	18.6498	16.8176	1.32829	0.409575	0.00460851	0.473786	up	no	no_diff
chr15	84748592	84806445	+	ENSG00000166716	ZNF592	ENST00000559607;ENST00000299927;ENST00000560079	GO:0000981(DNA-binding transcription factor activity, RNA polymerase II-specific);GO:0003676(nucleic acid binding);GO:0003677(DNA binding);GO:0005515(protein binding);GO:0005634(nucleus);GO:0006357(regulation of transcription by RNA polymerase II);GO:0046872(metal ion binding);GO:0046872(metal ion binding)	NA	K19325	NA	zinc finger protein 592 [Source:HGNC Symbol;Acc:HGNC:28986]	11.6915	11.9062	11.3405	11.646	9.11962	9.56214	8.96095	9.21424	1.26392	0.337904	0.00465268	0.475159	up	no	no_diff
chr20	50794894	50882676	+	ENSG00000124243	BCAS4	ENST00000371608;ENST00000485049;ENST00000358791;ENST00000463943;ENST00000609336;ENST00000445038	GO:0005737(cytoplasm);GO:0031083(BLOC-1 complex);GO:0031083(BLOC-1 complex)	NA	K08366	NA	breast carcinoma amplified sequence 4 [Source:HGNC Symbol;Acc:HGNC:14367]	0.523977	0.677633	0.478726	0.560112	1.11554	1.23092	0.666758	1.00441	0.557654	-0.842557	0.00471122	0.477972	down	no	no_diff
chr17	78378649	78425114	+	ENSG00000087157	PGS1	ENST00000589426;ENST00000262764;ENST00000588281;ENST00000591996;ENST00000587356;ENST00000586019;ENST00000586510;ENST00000586355;ENST00000589689;ENST00000586880;ENST00000586325;ENST00000588169;ENST00000589425;ENST00000592043	GO:0000166(nucleotide binding);GO:0003824(catalytic activity);GO:0005509(calcium ion binding);GO:0005524(ATP binding);GO:0005739(mitochondrion);GO:0005743(mitochondrial inner membrane);GO:0005783(endoplasmic reticulum);GO:0006629(lipid metabolic process);GO:0006655(phosphatidylglycerol biosynthetic process);GO:0008444(CDP-diacylglycerol-glycerol-3-phosphate 3-phosphatidyltransferase activity);GO:…	00564(Glycerophospholipid metabolism);00564(Glycerophospholipid metabolism)	K00995	EC:2.7.8.5	phosphatidylglycerophosphate synthase 1 [Source:HGNC Symbol;Acc:HGNC:30029]	2.98458	2.89988	2.96434	2.9496	4.2304	4.34083	4.10775	4.22633	0.697911	-0.518885	0.00479384	0.483175	down	no	no_diff
chr12	56202175	56221933	-	ENSG00000181852	RNF41	ENST00000547967;ENST00000394013;ENST00000345093;ENST00000552656;ENST00000552244;ENST00000550379;ENST00000549119;ENST00000549038;ENST00000615206;ENST00000548120;ENST00000548225	GO:0000209(protein polyubiquitination);GO:0004842(ubiquitin-protein transferase activity);GO:0005128(erythropoietin receptor binding);GO:0005135(interleukin-3 receptor binding);GO:0005515(protein binding);GO:0005829(cytosol);GO:0006914(autophagy);GO:0006915(apoptotic process);GO:0008270(zinc ion binding);GO:0008285(negative regulation of cell population proliferation);GO:0010468(regulation of gen…	04144(Endocytosis);04144(Endocytosis)	K11981	EC:2.3.2.27	ring finger protein 41 [Source:HGNC Symbol;Acc:HGNC:18401]	6.52108	6.22642	8.13038	6.95929	9.07299	9.59141	9.50747	9.39062	0.741089	-0.43228	0.00493115	0.493787	down	no	no_diff
chr15	64687573	64703281	-	ENSG00000180304	OAZ2	ENST00000558194;ENST00000560258;ENST00000326005;ENST00000560781;ENST00000559665;ENST00000560837;ENST00000559753;ENST00000559555	GO:0005515(protein binding);GO:0005634(nucleus);GO:0005737(cytoplasm);GO:0005829(cytosol);GO:0006521(regulation of cellular amino acid metabolic process);GO:0006595(polyamine metabolic process);GO:0006596(polyamine biosynthetic process);GO:0008073(ornithine decarboxylase inhibitor activity);GO:0043086(negative regulation of catalytic activity);GO:0045732(positive regulation of protein catabolic p…	NA	K16613	NA	ornithine decarboxylase antizyme 2 [Source:HGNC Symbol;Acc:HGNC:8096]	2.74377	5.46936	5.5727	4.59528	2.99247	2.86281	3.13979	2.99836	1.5326	0.615981	0.00498169	0.49563	up	no	no_diff
chr5	140175156	140282052	+	ENSG00000120306	CYSTM1	ENST00000261811;ENST00000509589;ENST00000644078;ENST00000509789;ENST00000504227	GO:0003674(molecular_function);GO:0005886(plasma membrane);GO:0008150(biological_process);GO:0016020(membrane);GO:0016021(integral component of membrane);GO:0043312(neutrophil degranulation);GO:0070062(extracellular exosome);GO:0070821(tertiary granule membrane);GO:0070821(tertiary granule membrane)	NA	NA	NA	cysteine rich transmembrane module containing 1 [Source:HGNC Symbol;Acc:HGNC:30239]	15.9158	13.8683	15.7377	15.1739	11.2576	11.5096	11.0389	11.2687	1.34656	0.429274	0.00503637	0.496439	up	no	no_diff
chr19	37467585	37488652	+	ENSG00000171827	ZNF570	ENST00000330173;ENST00000587363;ENST00000591380;ENST00000590664;ENST00000588644	GO:0000981(DNA-binding transcription factor activity, RNA polymerase II-specific);GO:0003676(nucleic acid binding);GO:0003677(DNA binding);GO:0005622(intracellular);GO:0005634(nucleus);GO:0006355(regulation of transcription, DNA-templated);GO:0006357(regulation of transcription by RNA polymerase II);GO:0046872(metal ion binding);GO:0046872(metal ion binding)	05168(Herpes simplex virus 1 infection);05168(Herpes simplex virus 1 infection)	K09228	NA	zinc finger protein 570 [Source:HGNC Symbol;Acc:HGNC:26416]	0.589462	0.637446	0.546173	0.591027	0.198875	0.472432	0.122264	0.264524	2.23431	1.15983	0.00507653	0.496439	up	yes	up
chr14	24146683	24160660	+	ENSG00000092098	RNF31	ENST00000324103;ENST00000560787;ENST00000559275;ENST00000559583;ENST00000560342;ENST00000559071;ENST00000558452;ENST00000560631;ENST00000560754;ENST00000491351;ENST00000558907;ENST00000560875;ENST00000557878;ENST00000483895;ENST00000559491;ENST00000559533;ENST00000559449	GO:0000209(protein polyubiquitination);GO:0004842(ubiquitin-protein transferase activity);GO:0005515(protein binding);GO:0005737(cytoplasm);GO:0005829(cytosol);GO:0007249(I-kappaB kinase/NF-kappaB signaling);GO:0009898(cytoplasmic side of plasma membrane);GO:0010803(regulation of tumor necrosis factor-mediated signaling pathway);GO:0016567(protein ubiquitination);GO:0016740(transferase activity);…	04217(Necroptosis);04621(NOD-like receptor signaling pathway);04621(NOD-like receptor signaling pathway)	K11974	EC:2.3.2.31	ring finger protein 31 [Source:HGNC Symbol;Acc:HGNC:16031]	2.71257	1.7166	2.0137	2.14763	1.68002	0.998121	0.468155	1.04877	2.04776	1.03405	0.00509845	0.496439	up	yes	up
chr3	129314771	129316286	-	ENSG00000184897	H1FX	ENST00000333762	GO:0000786(nucleosome);GO:0003677(DNA binding);GO:0003690(double-stranded DNA binding);GO:0003723(RNA binding);GO:0005515(protein binding);GO:0005634(nucleus);GO:0005694(chromosome);GO:0005730(nucleolus);GO:0006334(nucleosome assembly);GO:0006355(regulation of transcription, DNA-templated);GO:0016584(nucleosome positioning);GO:0030261(chromosome condensation);GO:0031492(nucleosomal DNA binding);G…	NA	K11275	NA	H1 histone family member X [Source:HGNC Symbol;Acc:HGNC:4722]	81.6128	82.773	79.9737	81.4532	91.0506	112.819	120.872	108.247	0.752476	-0.410282	0.00511859	0.496439	down	no	no_diff
chr15	90966040	90995629	-	ENSG00000198901	PRC1	ENST00000361188;ENST00000555455;ENST00000442656;ENST00000557763;ENST00000559828;ENST00000556982;ENST00000394249;ENST00000560423;ENST00000556972;ENST00000417173;ENST00000553494;ENST00000559326;ENST00000560605;ENST00000555791;ENST00000560914;ENST00000557905;ENST00000556129;ENST00000559811;ENST00000555745	GO:0000022(mitotic spindle elongation);GO:0000226(microtubule cytoskeleton organization);GO:0000922(spindle pole);GO:0001578(microtubule bundle formation);GO:0005515(protein binding);GO:0005634(nucleus);GO:0005737(cytoplasm);GO:0005819(spindle);GO:0005829(cytosol);GO:0005856(cytoskeleton);GO:0005874(microtubule);GO:0005876(spindle microtubule);GO:0007049(cell cycle);GO:0008017(microtubule binding…	NA	NA	NA	protein regulator of cytokinesis 1 [Source:HGNC Symbol;Acc:HGNC:9341]	32.3291	17.329	21.3858	23.6813	36.2969	34.746	32.769	34.604	0.684353	-0.547188	0.00529746	0.510576	down	no	no_diff
chr11	117836976	117877486	-	ENSG00000137726	FXYD6	ENST00000539526;ENST00000526014;ENST00000527429;ENST00000534125;ENST00000540359;ENST00000584230;ENST00000527717;ENST00000260282;ENST00000583233;ENST00000584394;ENST00000524841;ENST00000583660;ENST00000530956;ENST00000529335	GO:0003674(molecular_function);GO:0005515(protein binding);GO:0005886(plasma membrane);GO:0006811(ion transport);GO:0008150(biological_process);GO:0016020(membrane);GO:0016021(integral component of membrane);GO:0017080(sodium channel regulator activity);GO:0034220(ion transmembrane transport);GO:0043269(regulation of ion transport);GO:0098978(glutamatergic synapse);GO:0099055(integral component o…	NA	K13363	NA	FXYD domain containing ion transport regulator 6 [Source:HGNC Symbol;Acc:HGNC:4030]	4.00143	7.63222	3.75838	5.13068	9.06854	7.38214	8.13065	8.19377	0.626168	-0.675379	0.00537427	0.514761	down	no	no_diff
chr5	176238367	176345991	+	ENSG00000170085	SIMC1	ENST00000429602;ENST00000332772;ENST00000443967;ENST00000430704;ENST00000481515;ENST00000508769;ENST00000514128;ENST00000341199;ENST00000495423;ENST00000503595	GO:0032184(SUMO polymer binding);GO:0032184(SUMO polymer binding)	NA	NA	NA	SUMO interacting motifs containing 1 [Source:HGNC Symbol;Acc:HGNC:24779]	5.59273	10.9942	7.6843	8.0904	5.73699	5.47183	5.43675	5.54852	1.45812	0.544107	0.00542982	0.516872	up	no	no_diff
chr22	46150521	46243756	+	ENSG00000186951	PPARA	ENST00000493286;ENST00000407236;ENST00000262735;ENST00000420804;ENST00000624793;ENST00000415785;ENST00000481567;ENST00000460086;ENST00000440343;ENST00000402126;ENST00000484619	GO:0000122(negative regulation of transcription by RNA polymerase II);GO:0000976(transcription regulatory region sequence-specific DNA binding);GO:0000977(RNA polymerase II regulatory region sequence-specific DNA binding);GO:0000978(RNA polymerase II proximal promoter sequence-specific DNA binding);GO:0000981(DNA-binding transcription factor activity, RNA polymerase II-specific);GO:0001103(RNA po…	03320(PPAR signaling pathway);04024(cAMP signaling pathway);04920(Adipocytokine signaling pathway);04922(Glucagon signaling pathway);04931(Insulin resistance);04932(Non-alcoholic fatty liver disease (NAFLD));05160(Hepatitis C);05160(Hepatitis C)	NA	NA	peroxisome proliferator activated receptor alpha [Source:HGNC Symbol;Acc:HGNC:9232]	0.790199	0.726448	0.873882	0.796843	2.18088	0.537451	2.40148	1.7066	0.466918	-1.09876	0.00547855	0.518311	down	yes	down
chr14	20455191	20457772	+	ENSG00000100823	APEX1	ENST00000553555;ENST00000553681;ENST00000556054;ENST00000557159;ENST00000557344;ENST00000557365;ENST00000216714;ENST00000555414;ENST00000555839;ENST00000553368;ENST00000557150;ENST00000556296;ENST00000557592;ENST00000554813;ENST00000555306;ENST00000438886;ENST00000557181;ENST00000554325	GO:0000723(telomere maintenance);GO:0000784(nuclear chromosome, telomeric region);GO:0003677(DNA binding);GO:0003684(damaged DNA binding);GO:0003691(double-stranded telomeric DNA binding);GO:0003713(transcription coactivator activity);GO:0003714(transcription corepressor activity);GO:0003723(RNA binding);GO:0003906(DNA-(apurinic or apyrimidinic site) endonuclease activity);GO:0004518(nuclease act…	03410(Base excision repair);03410(Base excision repair)	NA	NA	apurinic/apyrimidinic endodeoxyribonuclease 1 [Source:HGNC Symbol;Acc:HGNC:587]	41.2069	32.7728	50.564	41.5146	63.4324	43.5754	82.3201	63.1093	0.65782	-0.604234	0.00560144	0.526706	down	no	no_diff
chr16	71859680	71895336	-	ENSG00000102984	ZNF821	ENST00000611294;ENST00000565601;ENST00000568666;ENST00000562677;ENST00000562808;ENST00000563827;ENST00000568322;ENST00000446827;ENST00000564134;ENST00000565843;ENST00000564943;ENST00000562985;ENST00000569186;ENST00000563878;ENST00000568961;ENST00000561700;ENST00000425432;ENST00000566987;ENST00000565516;ENST00000562797;ENST00000313565	GO:0003676(nucleic acid binding);GO:0003677(DNA binding);GO:0003700(DNA-binding transcription factor activity);GO:0005515(protein binding);GO:0005634(nucleus);GO:0005654(nucleoplasm);GO:0044212(transcription regulatory region DNA binding);GO:0045944(positive regulation of transcription by RNA polymerase II);GO:0046872(metal ion binding);GO:0046872(metal ion binding)	NA	NA	NA	zinc finger protein 821 [Source:HGNC Symbol;Acc:HGNC:28043]	1.61299	1.56405	1.69385	1.62363	2.3472	2.80333	2.59935	2.58329	0.628512	-0.669988	0.00572103	0.531504	down	no	no_diff
chr19	51927147	51948759	+	ENSG00000176024	ZNF613	ENST00000293471;ENST00000601794;ENST00000593379;ENST00000593395;ENST00000600853;ENST00000391794;ENST00000599683	GO:0000122(negative regulation of transcription by RNA polymerase II);GO:0000981(DNA-binding transcription factor activity, RNA polymerase II-specific);GO:0003676(nucleic acid binding);GO:0003677(DNA binding);GO:0003700(DNA-binding transcription factor activity);GO:0005622(intracellular);GO:0005634(nucleus);GO:0005654(nucleoplasm);GO:0006355(regulation of transcription, DNA-templated);GO:0044212(…	05168(Herpes simplex virus 1 infection);05168(Herpes simplex virus 1 infection)	K09228	NA	zinc finger protein 613 [Source:HGNC Symbol;Acc:HGNC:25827]	0.586657	0.777232	0.784693	0.716194	0.257103	0.435772	0.431393	0.374756	1.91109	0.934399	0.0057214	0.531504	up	no	no_diff
chrX	23783173	23786226	+	ENSG00000130066	SAT1	ENST00000379253;ENST00000379270;ENST00000474223;ENST00000489394;ENST00000462639;ENST00000379251;ENST00000487713;ENST00000379254	GO:0001525(angiogenesis);GO:0004145(diamine N-acetyltransferase activity);GO:0005515(protein binding);GO:0005622(intracellular);GO:0005737(cytoplasm);GO:0005829(cytosol);GO:0006595(polyamine metabolic process);GO:0006596(polyamine biosynthetic process);GO:0006598(polyamine catabolic process);GO:0008080(N-acetyltransferase activity);GO:0009447(putrescine catabolic process);GO:0016740(transferase a…	00330(Arginine and proline metabolism);04216(Ferroptosis);04216(Ferroptosis)	NA	NA	spermidine/spermine N1-acetyltransferase 1 [Source:HGNC Symbol;Acc:HGNC:10540]	21.9911	19.3694	20.6329	20.6644	14.2859	17.8342	15.7584	15.9595	1.29481	0.372736	0.00575774	0.531677	up	no	no_diff
chr15	57591908	57714745	+	ENSG00000137878	GCOM1	ENST00000649429;ENST00000569945;ENST00000488175;ENST00000496627	GO:0016591(RNA polymerase II, holoenzyme);GO:0030864(cortical actin cytoskeleton);GO:0031674(I band);GO:0035556(intracellular signal transduction);GO:0035556(intracellular signal transduction)	NA	NA	NA	GRINL1A complex locus 1 [Source:HGNC Symbol;Acc:HGNC:26424]	0.0368291	0.0415131	0.0382023	0.0388482	0.107931	0.0364842	0.168515	0.10431	0.37243	-1.42496	0.00587382	0.539167	down	yes	down
chr7	154928485	154952188	+	ENSG00000214106	PAXIP1-AS2	ENST00000646803;ENST00000397551;ENST00000449486;ENST00000411526	NA	NA	NA	NA	PAXIP1 antisense RNA 2 [Source:HGNC Symbol;Acc:HGNC:48958]	0.207581	0.241496	0.310623	0.253234	0.0602706	0.0474466	0.194404	0.100707	2.51456	1.3303	0.00591673	0.539893	up	yes	up
chr3	180868141	180982753	+	ENSG00000114416	FXR1	ENST00000357559;ENST00000472339;ENST00000491062;ENST00000481383;ENST00000445140;ENST00000476672;ENST00000479176;ENST00000484042;ENST00000498658;ENST00000468861;ENST00000461801;ENST00000461044;ENST00000482125;ENST00000480918;ENST00000475315;ENST00000305586;ENST00000473375	GO:0003676(nucleic acid binding);GO:0003723(RNA binding);GO:0003729(mRNA binding);GO:0003730(mRNA 3'-UTR binding);GO:0005515(protein binding);GO:0005634(nucleus);GO:0005730(nucleolus);GO:0005737(cytoplasm);GO:0005829(cytosol);GO:0005844(polysome);GO:0006417(regulation of translation);GO:0006915(apoptotic process);GO:0007275(multicellular organism development);GO:0007517(muscle organ development);…	03013(RNA transport);03013(RNA transport)	K15516	NA	FMR1 autosomal homolog 1 [Source:HGNC Symbol;Acc:HGNC:4023]	8.12633	7.8804	9.41667	8.47447	7.38159	6.06266	6.32636	6.5902	1.28592	0.3628	0.00598269	0.542249	up	no	no_diff
chr19	7112255	7294414	-	ENSG00000171105	INSR	ENST00000302850;ENST00000598216;ENST00000341500;ENST00000593970;ENST00000600492;ENST00000597211;ENST00000601099	GO:0000166(nucleotide binding);GO:0000187(activation of MAPK activity);GO:0001540(amyloid-beta binding);GO:0001934(positive regulation of protein phosphorylation);GO:0003007(heart morphogenesis);GO:0004672(protein kinase activity);GO:0004713(protein tyrosine kinase activity);GO:0004714(transmembrane receptor protein tyrosine kinase activity);GO:0005009(insulin-activated receptor activity);GO:0005…	04010(MAPK signaling pathway);04014(Ras signaling pathway);04015(Rap1 signaling pathway);04022(cGMP-PKG signaling pathway);04066(HIF-1 signaling pathway);04068(FoxO signaling pathway);04072(Phospholipase D signaling pathway);04150(mTOR signaling pathway);04151(PI3K-Akt signaling pathway);04152(AMPK signaling pathway);04211(Longevity regulating pathway);04213(Longevity regulating pathway - multipl…	K04527	EC:2.7.10.1	insulin receptor [Source:HGNC Symbol;Acc:HGNC:6091]	4.81299	2.6571	2.56807	3.34605	4.47634	5.60363	5.19088	5.09028	0.657342	-0.605285	0.00606212	0.542249	down	no	no_diff
chr15	64181180	64381440	-	ENSG00000259316	AC087632	ENST00000635605;ENST00000635511;ENST00000634318;ENST00000635320;ENST00000634251;ENST00000634847;ENST00000635704;ENST00000635160;ENST00000635593;ENST00000560278;ENST00000634259;ENST00000634538	GO:0004674(protein serine/threonine kinase activity);GO:0005634(nucleus);GO:0005737(cytoplasm);GO:0006974(cellular response to DNA damage stimulus);GO:0018105(peptidyl-serine phosphorylation);GO:0018107(peptidyl-threonine phosphorylation);GO:0035869(ciliary transition zone);GO:0036064(ciliary basal body);GO:0051726(regulation of cell cycle);GO:0060271(cilium assembly);GO:0060271(cilium assembly)	NA	NA	NA	novel transcript	2.12829	0.616739	0.424744	1.05659	2.51089	2.25705	2.94989	2.57261	0.410708	-1.28382	0.00606309	0.542249	down	yes	down
chr14	24094053	24110598	+	ENSG00000100889	PCK2	ENST00000545054;ENST00000559250;ENST00000557969;ENST00000216780;ENST00000396973;ENST00000558096;ENST00000559837;ENST00000561286;ENST00000560736;ENST00000559503;ENST00000561050;ENST00000558674;ENST00000560106;ENST00000559584;ENST00000559171	GO:0000166(nucleotide binding);GO:0004611(phosphoenolpyruvate carboxykinase activity);GO:0004613(phosphoenolpyruvate carboxykinase (GTP) activity);GO:0005515(protein binding);GO:0005525(GTP binding);GO:0005739(mitochondrion);GO:0005759(mitochondrial matrix);GO:0005829(cytosol);GO:0006090(pyruvate metabolic process);GO:0006094(gluconeogenesis);GO:0016301(kinase activity);GO:0016310(phosphorylation…	00010(Glycolysis / Gluconeogenesis);00020(Citrate cycle (TCA cycle));00620(Pyruvate metabolism);03320(PPAR signaling pathway);04068(FoxO signaling pathway);04151(PI3K-Akt signaling pathway);04152(AMPK signaling pathway);04910(Insulin signaling pathway);04920(Adipocytokine signaling pathway);04922(Glucagon signaling pathway);04931(Insulin resistance);04964(Proximal tubule bicarbonate reclamation);…	NA	NA	phosphoenolpyruvate carboxykinase 2, mitochondrial [Source:HGNC Symbol;Acc:HGNC:8725]	13.9024	15.4181	13.5787	14.2997	19.5063	16.7342	20.4856	18.9087	0.756253	-0.40306	0.00608384	0.542249	down	no	no_diff
chr15	84631451	84647478	+	ENSG00000176700	SCAND2P	ENST00000348993;ENST00000427525;ENST00000530891;ENST00000558508;ENST00000649495;ENST00000560416;ENST00000558612;ENST00000560678;ENST00000560543	NA	NA	NA	NA	SCAN domain containing 2 pseudogene [Source:HGNC Symbol;Acc:HGNC:10567]	0.967476	0.690754	0.812683	0.823638	1.25656	1.4583	1.13681	1.28389	0.641517	-0.64044	0.00611837	0.542249	down	no	no_diff
chr2	113627229	113643396	+	ENSG00000144134	RABL2A	ENST00000409121;ENST00000486403;ENST00000494909;ENST00000409842;ENST00000393165;ENST00000477218;ENST00000393167;ENST00000465711;ENST00000452831;ENST00000413545;ENST00000376439;ENST00000393166;ENST00000467600;ENST00000450954;ENST00000493876;ENST00000476236;ENST00000409875	GO:0000166(nucleotide binding);GO:0003924(GTPase activity);GO:0005525(GTP binding);GO:0005623(cell);GO:0006886(intracellular protein transport);GO:0032482(Rab protein signal transduction);GO:0032482(Rab protein signal transduction)	NA	K07931	NA	RAB, member of RAS oncogene family like 2A [Source:HGNC Symbol;Acc:HGNC:9799]	1.20176	1.59705	1.6057	1.46817	1.01113	0.977234	0.81408	0.934147	1.57167	0.652299	0.0062339	0.549331	up	no	no_diff
chr16	31458080	31467166	+	ENSG00000140691	ARMC5	ENST00000563544;ENST00000268314;ENST00000457010;ENST00000570119;ENST00000564514;ENST00000408912	GO:0005515(protein binding);GO:0005654(nucleoplasm);GO:0005737(cytoplasm);GO:0005829(cytosol);GO:0005925(focal adhesion);GO:0005925(focal adhesion)	04934(Cushing syndrome);04934(Cushing syndrome)	K22499	NA	armadillo repeat containing 5 [Source:HGNC Symbol;Acc:HGNC:25781]	1.89242	1.23906	1.13305	1.42151	2.04579	2.52381	2.41396	2.32785	0.610652	-0.711577	0.00629723	0.551759	down	no	no_diff
chr1	229593111	229626047	-	ENSG00000135801	TAF5L	ENST00000366676;ENST00000258281;ENST00000366675;ENST00000366674;ENST00000477957	GO:0003713(transcription coactivator activity);GO:0004402(histone acetyltransferase activity);GO:0005515(protein binding);GO:0005634(nucleus);GO:0006366(transcription by RNA polymerase II);GO:0016607(nuclear speck);GO:0030914(STAGA complex);GO:0033276(transcription factor TFTC complex);GO:0036464(cytoplasmic ribonucleoprotein granule);GO:0043966(histone H3 acetylation);GO:1903508(positive regulat…	03022(Basal transcription factors);03022(Basal transcription factors)	K03130	NA	TATA-box binding protein associated factor 5 like [Source:HGNC Symbol;Acc:HGNC:17304]	9.11421	14.1137	14.0282	12.4187	9.39165	9.19467	8.89262	9.15965	1.3558	0.439149	0.00637348	0.555285	up	no	no_diff
chr7	7968796	8094272	+	ENSG00000106415	GLCCI1	ENST00000223145;ENST00000489405;ENST00000496617;ENST00000491947;ENST00000474269;ENST00000460897;ENST00000470583;ENST00000492797;ENST00000482540	GO:0005737(cytoplasm);GO:0005737(cytoplasm)	NA	NA	NA	glucocorticoid induced 1 [Source:HGNC Symbol;Acc:HGNC:18713]	3.19598	1.65422	3.11969	2.65663	1.75828	1.63501	1.69259	1.69529	1.56706	0.648063	0.00645955	0.559622	up	no	no_diff
chr12	108645109	108731596	-	ENSG00000110880	CORO1C	ENST00000261401;ENST00000547170;ENST00000420959;ENST00000552030;ENST00000549387;ENST00000551044;ENST00000549772;ENST00000547361;ENST00000546705;ENST00000546571;ENST00000550032;ENST00000541050;ENST00000551059;ENST00000421578;ENST00000551550	GO:0001755(neural crest cell migration);GO:0001932(regulation of protein phosphorylation);GO:0001933(negative regulation of protein phosphorylation);GO:0003779(actin binding);GO:0005515(protein binding);GO:0005737(cytoplasm);GO:0005768(endosome);GO:0005856(cytoskeleton);GO:0005886(plasma membrane);GO:0005925(focal adhesion);GO:0005938(cell cortex);GO:0006909(phagocytosis);GO:0007165(signal transd…	NA	K13886	NA	coronin 1C [Source:HGNC Symbol;Acc:HGNC:2254]	10.1414	18.7691	10.0641	12.9915	19.4585	20.3881	18.6426	19.4964	0.666355	-0.585636	0.00655167	0.564432	down	no	no_diff
chr22	19130279	19144684	-	ENSG00000100056	ESS2	ENST00000252137;ENST00000472073;ENST00000434568;ENST00000469466	GO:0000398(mRNA splicing, via spliceosome);GO:0003674(molecular_function);GO:0005515(protein binding);GO:0005634(nucleus);GO:0005681(spliceosomal complex);GO:0006397(mRNA processing);GO:0007399(nervous system development);GO:0008380(RNA splicing);GO:0071013(catalytic step 2 spliceosome);GO:0071013(catalytic step 2 spliceosome)	NA	K13118	NA	ess-2 splicing factor homolog [Source:HGNC Symbol;Acc:HGNC:16817]	6.22063	6.30998	6.73746	6.42269	8.135	8.89895	8.16412	8.39936	0.764665	-0.387101	0.00678441	0.57966	down	no	no_diff
chr1	93079235	93139079	+	ENSG00000143033	MTF2	ENST00000370298;ENST00000540243;ENST00000467953;ENST00000489480;ENST00000545708;ENST00000370303;ENST00000471953;ENST00000494963;ENST00000476037;ENST00000473430;ENST00000487263;ENST00000468457;ENST00000497976;ENST00000474314	GO:0000122(negative regulation of transcription by RNA polymerase II);GO:0000977(RNA polymerase II regulatory region sequence-specific DNA binding);GO:0003677(DNA binding);GO:0003700(DNA-binding transcription factor activity);GO:0005634(nucleus);GO:0005654(nucleoplasm);GO:0005737(cytoplasm);GO:0005925(focal adhesion);GO:0006325(chromatin organization);GO:0007379(segment specification);GO:0019827(…	NA	K11485	NA	metal response element binding transcription factor 2 [Source:HGNC Symbol;Acc:HGNC:29535]	7.56903	8.84554	7.50139	7.97199	6.33675	5.18341	6.75807	6.09274	1.30844	0.387847	0.00681989	0.57966	up	no	no_diff
chr16	2537979	2603188	+	ENSG00000140992	PDPK1	ENST00000268673;ENST00000342085;ENST00000464702;ENST00000491073;ENST00000441549;ENST00000492021;ENST00000474706;ENST00000478708;ENST00000570136;ENST00000471311;ENST00000461815;ENST00000462923;ENST00000389224	GO:0000166(nucleotide binding);GO:0002223(stimulatory C-type lectin receptor signaling pathway);GO:0003323(type B pancreatic cell development);GO:0004672(protein kinase activity);GO:0004674(protein serine/threonine kinase activity);GO:0004676(3-phosphoinositide-dependent protein kinase activity);GO:0005158(insulin receptor binding);GO:0005515(protein binding);GO:0005524(ATP binding);GO:0005634(nu…	01524(Platinum drug resistance);03320(PPAR signaling pathway);04068(FoxO signaling pathway);04071(Sphingolipid signaling pathway);04140(Autophagy - animal);04150(mTOR signaling pathway);04151(PI3K-Akt signaling pathway);04152(AMPK signaling pathway);04210(Apoptosis);04510(Focal adhesion);04660(T cell receptor signaling pathway);04664(Fc epsilon RI signaling pathway);04722(Neurotrophin signaling p…	NA	NA	3-phosphoinositide dependent protein kinase 1 [Source:HGNC Symbol;Acc:HGNC:8816]	1.80204	6.22456	3.48553	3.83738	6.88702	6.52953	7.20781	6.87479	0.558182	-0.841194	0.0068412	0.57966	down	no	no_diff
chr3	52813282	52835729	-	ENSG00000243696	AC006254	ENST00000468472;ENST00000473904;ENST00000513520	GO:0002062(chondrocyte differentiation);GO:0005634(nucleus);GO:0035988(chondrocyte proliferation);GO:0042246(tissue regeneration);GO:0042246(tissue regeneration)	NA	NA	NA	novel MUSTN1-ITIH4 readthrough	0.238371	0.446962	0.248374	0.311235	0.159472	0.172219	0.141823	0.157838	1.97187	0.979562	0.00692514	0.583566	up	no	no_diff
chr8	125430358	125438403	+	ENSG00000173334	TRIB1	ENST00000311922;ENST00000519576;ENST00000520847;ENST00000521778	GO:0004672(protein kinase activity);GO:0004860(protein kinase inhibitor activity);GO:0005515(protein binding);GO:0005524(ATP binding);GO:0005634(nucleus);GO:0005737(cytoplasm);GO:0006468(protein phosphorylation);GO:0006469(negative regulation of protein kinase activity);GO:0007254(JNK cascade);GO:0008134(transcription factor binding);GO:0014912(negative regulation of smooth muscle cell migration)…	NA	K08814	NA	tribbles pseudokinase 1 [Source:HGNC Symbol;Acc:HGNC:16891]	14.9997	13.9879	15.5196	14.8357	11.5069	13.0079	10.0146	11.5098	1.28896	0.366209	0.00725619	0.60814	up	no	no_diff
chr7	21900899	21945903	-	ENSG00000164649	CDCA7L	ENST00000373934;ENST00000488845;ENST00000447180;ENST00000406877;ENST00000435031;ENST00000457951;ENST00000356195;ENST00000489669;ENST00000465490;ENST00000435717	GO:0001650(fibrillar center);GO:0005515(protein binding);GO:0005634(nucleus);GO:0005730(nucleolus);GO:0005737(cytoplasm);GO:0005829(cytosol);GO:0006355(regulation of transcription, DNA-templated);GO:0008284(positive regulation of cell population proliferation);GO:0016020(membrane);GO:0016021(integral component of membrane);GO:0051301(cell division);GO:0051301(cell division)	NA	NA	NA	cell division cycle associated 7 like [Source:HGNC Symbol;Acc:HGNC:30777]	10.6297	10.6292	12.5525	11.2704	14.759	12.828	18.7711	15.4527	0.72935	-0.455318	0.00744801	0.617155	down	no	no_diff
chrX	49922596	50099235	+	ENSG00000171365	CLCN5	ENST00000376091;ENST00000376108;ENST00000376088;ENST00000643129;ENST00000482218;ENST00000646398;ENST00000307367;ENST00000642383;ENST00000642885	GO:0000139(Golgi membrane);GO:0000166(nucleotide binding);GO:0005247(voltage-gated chloride channel activity);GO:0005254(chloride channel activity);GO:0005515(protein binding);GO:0005524(ATP binding);GO:0005765(lysosomal membrane);GO:0005768(endosome);GO:0005769(early endosome);GO:0005794(Golgi apparatus);GO:0005829(cytosol);GO:0005886(plasma membrane);GO:0005887(integral component of plasma memb…	NA	NA	NA	chloride voltage-gated channel 5 [Source:HGNC Symbol;Acc:HGNC:2023]	3.4259	2.89961	3.38807	3.23786	1.64782	3.17254	1.50789	2.10942	1.53495	0.618194	0.00747813	0.617155	up	no	no_diff
chr1	16562319	16613562	-	ENSG00000219481	NBPF1	ENST00000599069;ENST00000430580;ENST00000449853;ENST00000420513;ENST00000599908;ENST00000392963	GO:0005737(cytoplasm);GO:0005737(cytoplasm)	NA	NA	NA	NBPF member 1 [Source:HGNC Symbol;Acc:HGNC:26088]	6.40297	6.45783	5.84729	6.23603	8.17911	7.3452	8.8321	8.1188	0.768097	-0.380639	0.00748382	0.617155	down	no	no_diff
chr7	97851677	97872542	-	ENSG00000070669	ASNS	ENST00000175506;ENST00000454046;ENST00000422745;ENST00000448127;ENST00000394308;ENST00000444334;ENST00000462436;ENST00000487714;ENST00000455086;ENST00000414884;ENST00000442734;ENST00000451771;ENST00000394309;ENST00000495255;ENST00000453600;ENST00000437657	GO:0000166(nucleotide binding);GO:0001889(liver development);GO:0004066(asparagine synthase (glutamine-hydrolyzing) activity);GO:0005515(protein binding);GO:0005524(ATP binding);GO:0005829(cytosol);GO:0006520(cellular amino acid metabolic process);GO:0006529(asparagine biosynthetic process);GO:0006541(glutamine metabolic process);GO:0008652(cellular amino acid biosynthetic process);GO:0009416(res…	00250(Alanine, aspartate and glutamate metabolism);00250(Alanine, aspartate and glutamate metabolism)	NA	NA	asparagine synthetase (glutamine-hydrolyzing) [Source:HGNC Symbol;Acc:HGNC:753]	27.7451	27.1275	19.2309	24.7012	31.6757	31.4196	37.9064	33.6672	0.733685	-0.446767	0.00760646	0.618913	down	no	no_diff
chr17	15999784	16045015	+	ENSG00000011295	TTC19	ENST00000481107;ENST00000261647;ENST00000497842;ENST00000465567;ENST00000475723;ENST00000470649;ENST00000466729;ENST00000583704;ENST00000578103	GO:0000281(mitotic cytokinesis);GO:0005515(protein binding);GO:0005739(mitochondrion);GO:0005743(mitochondrial inner membrane);GO:0005813(centrosome);GO:0007049(cell cycle);GO:0016020(membrane);GO:0030496(midbody);GO:0034551(mitochondrial respiratory chain complex III assembly);GO:0051301(cell division);GO:0055114(oxidation-reduction process);GO:0070469(respirasome);GO:0070469(respirasome)	NA	K18169	NA	tetratricopeptide repeat domain 19 [Source:HGNC Symbol;Acc:HGNC:26006]	7.2497	6.98239	3.73867	5.99025	3.89075	3.85689	4.46829	4.07198	1.47109	0.556887	0.00762823	0.618913	up	no	no_diff
chr12	53990624	54030823	+	ENSG00000197757	HOXC6	ENST00000243108;ENST00000394331;ENST00000504315;ENST00000509328	GO:0000980(RNA polymerase II distal enhancer sequence-specific DNA binding);GO:0000981(DNA-binding transcription factor activity, RNA polymerase II-specific);GO:0003677(DNA binding);GO:0003700(DNA-binding transcription factor activity);GO:0003714(transcription corepressor activity);GO:0005634(nucleus);GO:0005654(nucleoplasm);GO:0005829(cytosol);GO:0006355(regulation of transcription, DNA-template…	NA	K09306	NA	homeobox C6 [Source:HGNC Symbol;Acc:HGNC:5128]	4.12068	4.44104	3.77357	4.11176	1.97601	1.95524	3.70358	2.54494	1.61566	0.692122	0.00763416	0.618913	up	no	no_diff
chr14	61762420	61796428	+	ENSG00000023608	SNAPC1	ENST00000216294	GO:0003677(DNA binding);GO:0005634(nucleus);GO:0005654(nucleoplasm);GO:0005730(nucleolus);GO:0019185(snRNA-activating protein complex);GO:0042795(snRNA transcription by RNA polymerase II);GO:0042796(snRNA transcription by RNA polymerase III);GO:0043565(sequence-specific DNA binding)	NA	K15208	NA	small nuclear RNA activating complex polypeptide 1 [Source:HGNC Symbol;Acc:HGNC:11134]	9.72128	9.25633	10.1684	9.71533	6.8237	7.07396	7.76711	7.22159	1.34532	0.427946	0.00769455	0.618913	up	no	no_diff
chr5	179614178	179634784	-	ENSG00000169045	HNRNPH1	ENST00000510678;ENST00000513225;ENST00000514731;ENST00000356731;ENST00000510411;ENST00000502632;ENST00000522958;ENST00000520415;ENST00000329433;ENST00000524179;ENST00000523449;ENST00000442819;ENST00000513972;ENST00000523921;ENST00000503105;ENST00000515481;ENST00000502904;ENST00000519943;ENST00000521790;ENST00000521720;ENST00000504549;ENST00000521173;ENST00000514332;ENST00000393432;ENST00000519033…	GO:0000398(mRNA splicing, via spliceosome);GO:0003676(nucleic acid binding);GO:0003723(RNA binding);GO:0005515(protein binding);GO:0005634(nucleus);GO:0005654(nucleoplasm);GO:0005681(spliceosomal complex);GO:0005829(cytosol);GO:0006396(RNA processing);GO:0006397(mRNA processing);GO:0008266(poly(U) RNA binding);GO:0008380(RNA splicing);GO:0008543(fibroblast growth factor receptor signaling pathway…	NA	K12898	NA	heterogeneous nuclear ribonucleoprotein H1 [Source:HGNC Symbol;Acc:HGNC:5041]	33.4178	30.4888	31.3618	31.7561	27.2334	23.9022	25.1805	25.4387	1.24834	0.320009	0.00770581	0.618913	up	no	no_diff
chr1	229321011	229343294	-	ENSG00000154429	CCSAP	ENST00000366687;ENST00000284617;ENST00000366686;ENST00000483092	GO:0005737(cytoplasm);GO:0005813(centrosome);GO:0005814(centriole);GO:0005815(microtubule organizing center);GO:0005819(spindle);GO:0005856(cytoskeleton);GO:0005874(microtubule);GO:0005929(cilium);GO:0005930(axoneme);GO:0007049(cell cycle);GO:0007275(multicellular organism development);GO:0008017(microtubule binding);GO:0030424(axon);GO:0035869(ciliary transition zone);GO:0036064(ciliary basal bo…	NA	K16454	NA	centriole, cilia and spindle associated protein [Source:HGNC Symbol;Acc:HGNC:29578]	10.2472	6.66364	10.4243	9.11172	8.88629	3.61253	3.45626	5.31836	1.71326	0.776742	0.00779635	0.622403	up	no	no_diff
chr11	112084800	112086798	-	ENSG00000150779	TIMM8B	ENST00000504148;ENST00000541231;ENST00000507614;ENST00000509359	GO:0005615(extracellular space);GO:0005739(mitochondrion);GO:0005743(mitochondrial inner membrane);GO:0005758(mitochondrial intermembrane space);GO:0006626(protein targeting to mitochondrion);GO:0007605(sensory perception of sound);GO:0008270(zinc ion binding);GO:0015031(protein transport);GO:0016020(membrane);GO:0042719(mitochondrial intermembrane space protein transporter complex);GO:0046872(me…	NA	K17780	NA	translocase of inner mitochondrial membrane 8 homolog B [Source:HGNC Symbol;Acc:HGNC:11818]	35.3086	38.5024	17.7059	30.5057	21.6955	18.4142	20.0161	20.0419	1.52209	0.606056	0.00782998	0.622403	up	no	no_diff
chr22	17084954	17115694	+	ENSG00000177663	IL17RA	ENST00000319363;ENST00000612619;ENST00000459971;ENST00000477874	GO:0005102(signaling receptor binding);GO:0005515(protein binding);GO:0005576(extracellular region);GO:0005886(plasma membrane);GO:0005887(integral component of plasma membrane);GO:0007166(cell surface receptor signaling pathway);GO:0016020(membrane);GO:0016021(integral component of membrane);GO:0030368(interleukin-17 receptor activity);GO:0032747(positive regulation of interleukin-23 production)…	04060(Cytokine-cytokine receptor interaction);04657(IL-17 signaling pathway);04657(IL-17 signaling pathway)	K05164	NA	interleukin 17 receptor A [Source:HGNC Symbol;Acc:HGNC:5985]	4.38035	4.17231	4.05999	4.20422	3.38474	3.47472	2.92591	3.26179	1.28893	0.366173	0.00787368	0.622667	up	no	no_diff
chr16	4425805	4456775	+	ENSG00000103423	DNAJA3	ENST00000355296;ENST00000262375;ENST00000577083;ENST00000576180;ENST00000573120;ENST00000574393;ENST00000431375;ENST00000572974;ENST00000574895;ENST00000572139;ENST00000575106;ENST00000572009	GO:0000122(negative regulation of transcription by RNA polymerase II);GO:0005515(protein binding);GO:0005524(ATP binding);GO:0005634(nucleus);GO:0005737(cytoplasm);GO:0005739(mitochondrion);GO:0005759(mitochondrial matrix);GO:0005829(cytosol);GO:0005884(actin filament);GO:0005886(plasma membrane);GO:0006264(mitochondrial DNA replication);GO:0006457(protein folding);GO:0006915(apoptotic process);G…	05203(Viral carcinogenesis);05203(Viral carcinogenesis)	NA	NA	DnaJ heat shock protein family (Hsp40) member A3 [Source:HGNC Symbol;Acc:HGNC:11808]	15.5237	13.0146	14.5563	14.3649	15.7506	21.1159	20.5491	19.1385	0.750574	-0.413934	0.00799275	0.624238	down	no	no_diff
chrX	70133447	70166324	+	ENSG00000089289	IGBP1	ENST00000356413;ENST00000342206	GO:0000122(negative regulation of transcription by RNA polymerase II);GO:0005515(protein binding);GO:0005737(cytoplasm);GO:0005829(cytosol);GO:0007165(signal transduction);GO:0009966(regulation of signal transduction);GO:0019888(protein phosphatase regulator activity);GO:0032873(negative regulation of stress-activated MAPK cascade);GO:0034612(response to tumor necrosis factor);GO:0042113(B cell a…	04136(Autophagy - other);04140(Autophagy - animal);04140(Autophagy - animal)	NA	NA	immunoglobulin binding protein 1 [Source:HGNC Symbol;Acc:HGNC:5461]	30.7661	26.2931	30.2724	29.1105	22.889	22.5027	23.821	23.0709	1.26179	0.335467	0.00799916	0.624238	up	no	no_diff
chr12	65278643	65491430	+	ENSG00000174099	MSRB3	ENST00000308259;ENST00000355192;ENST00000538725;ENST00000535664;ENST00000535143;ENST00000535239;ENST00000646299;ENST00000541189;ENST00000614640;ENST00000446731;ENST00000642404;ENST00000645872;ENST00000540804;ENST00000642411	GO:0005515(protein binding);GO:0005739(mitochondrion);GO:0005783(endoplasmic reticulum);GO:0005829(cytosol);GO:0006979(response to oxidative stress);GO:0008270(zinc ion binding);GO:0016491(oxidoreductase activity);GO:0016671(oxidoreductase activity, acting on a sulfur group of donors, disulfide as acceptor);GO:0030091(protein repair);GO:0033743(peptide-methionine (R)-S-oxide reductase activity);G…	NA	K07305	EC:1.8.4.12	methionine sulfoxide reductase B3 [Source:HGNC Symbol;Acc:HGNC:27375]	0.35047	0.755861	0.999388	0.701906	2.5161	2.30585	0.474437	1.76546	0.397576	-1.3307	0.00801499	0.624238	down	yes	down
chr3	15738515	15738809	+	ENSG00000263740	RN7SL4P	ENST00000584058	NA	NA	NA	NA	RNA, 7SL, cytoplasmic 4, pseudogene [Source:HGNC Symbol;Acc:HGNC:10039]	87.6149	156.359	88.9104	110.962	216.729	244.763	104.626	188.706	0.588013	-0.766081	0.0082068	0.635966	down	no	no_diff
chr16	2140803	2154165	+	ENSG00000167964	RAB26	ENST00000562735;ENST00000210187;ENST00000541451;ENST00000567145;ENST00000564426;ENST00000561600	GO:0000139(Golgi membrane);GO:0000166(nucleotide binding);GO:0003924(GTPase activity);GO:0005515(protein binding);GO:0005525(GTP binding);GO:0005794(Golgi apparatus);GO:0006886(intracellular protein transport);GO:0015031(protein transport);GO:0016020(membrane);GO:0017157(regulation of exocytosis);GO:0019002(GMP binding);GO:0030658(transport vesicle membrane);GO:0030667(secretory granule membrane)…	NA	K07913	NA	RAB26, member RAS oncogene family [Source:HGNC Symbol;Acc:HGNC:14259]	1.1012	1.34148	1.01847	1.15372	1.17677	2.9254	2.43039	2.17752	0.52983	-0.916399	0.00830207	0.637246	down	no	no_diff
chr16	20899868	20925006	+	ENSG00000102897	LYRM1	ENST00000439021;ENST00000567954;ENST00000219168;ENST00000412082;ENST00000396052;ENST00000568663;ENST00000568820;ENST00000567165;ENST00000562740;ENST00000564457;ENST00000569023	GO:0005634(nucleus);GO:0005654(nucleoplasm);GO:0030496(midbody);GO:0030496(midbody)	NA	NA	NA	LYR motif containing 1 [Source:HGNC Symbol;Acc:HGNC:25074]	5.66806	5.79698	5.49056	5.65187	2.18035	3.65095	4.95353	3.59495	1.57217	0.652758	0.00830597	0.637246	up	no	no_diff
chr5	53883942	54310582	-	ENSG00000185305	ARL15	ENST00000504924;ENST00000505630;ENST00000510591;ENST00000505383;ENST00000502271;ENST00000507646	GO:0000166(nucleotide binding);GO:0003674(molecular_function);GO:0005525(GTP binding);GO:0008150(biological_process);GO:0070062(extracellular exosome);GO:0070062(extracellular exosome)	NA	K17201	NA	ADP ribosylation factor like GTPase 15 [Source:HGNC Symbol;Acc:HGNC:25945]	6.8326	5.65233	7.53161	6.67218	2.19538	2.02588	6.50697	3.57607	1.86578	0.899781	0.00856009	0.653491	up	no	no_diff
chr1	151008420	151035713	+	ENSG00000143363	PRUNE1	ENST00000368934;ENST00000368936;ENST00000271620;ENST00000650332;ENST00000462440;ENST00000431193;ENST00000450884;ENST00000368937;ENST00000475722;ENST00000467771;ENST00000368935	GO:0004309(exopolyphosphatase activity);GO:0004427(inorganic diphosphatase activity);GO:0005515(protein binding);GO:0005634(nucleus);GO:0005737(cytoplasm);GO:0005829(cytosol);GO:0005925(focal adhesion);GO:0006798(polyphosphate catabolic process);GO:0015631(tubulin binding);GO:0016311(dephosphorylation);GO:0016462(pyrophosphatase activity);GO:0016787(hydrolase activity);GO:0016791(phosphatase acti…	00230(Purine metabolism);00230(Purine metabolism)	K01514	EC:3.6.1.11	prune exopolyphosphatase 1 [Source:HGNC Symbol;Acc:HGNC:13420]	6.54911	7.21196	6.66441	6.80849	9.05191	14.6601	7.32837	10.3468	0.658029	-0.603777	0.00865706	0.657638	down	no	no_diff
chrX	45745211	45770274	-	ENSG00000270069	MIR222HG	ENST00000602461;ENST00000602507	NA	NA	NA	NA	miR222/221 cluster host gene [Source:HGNC Symbol;Acc:HGNC:49555]	8.15446	8.86725	10.814	9.27858	7.63652	6.42936	6.10392	6.72327	1.38007	0.464741	0.00876123	0.662289	up	no	no_diff
chr1	81306160	81992436	+	ENSG00000117114	ADGRL2	ENST00000319517;ENST00000370730;ENST00000370715;ENST00000464775;ENST00000472424;ENST00000627151;ENST00000370728;ENST00000370717;ENST00000468283;ENST00000449420;ENST00000402328;ENST00000464551;ENST00000473719;ENST00000498776;ENST00000370721;ENST00000469377	GO:0004888(transmembrane signaling receptor activity);GO:0004930(G protein-coupled receptor activity);GO:0005887(integral component of plasma membrane);GO:0007165(signal transduction);GO:0007166(cell surface receptor signaling pathway);GO:0007186(G protein-coupled receptor signaling pathway);GO:0007189(adenylate cyclase-activating G protein-coupled receptor signaling pathway);GO:0007420(brain dev…	NA	K04593	NA	adhesion G protein-coupled receptor L2 [Source:HGNC Symbol;Acc:HGNC:18582]	10.2564	12.7007	13.1608	12.0393	9.70904	9.51559	9.21836	9.481	1.26984	0.344641	0.00882898	0.664155	up	no	no_diff
chrX	110194186	110440233	-	ENSG00000101935	AMMECR1	ENST00000262844;ENST00000372057;ENST00000496695;ENST00000372059	GO:0005515(protein binding);GO:0005634(nucleus);GO:0008150(biological_process);GO:0008150(biological_process)	NA	NA	NA	Alport syndrome, mental retardation, midface hypoplasia and elliptocytosis chromosomal region gene 1 [Source:HGNC Symbol;Acc:HGNC:467]	7.98366	8.37313	7.31546	7.89075	6.71732	5.54419	6.33885	6.20012	1.27268	0.347866	0.00897994	0.672231	up	no	no_diff
chr7	27163535	27180013	-	ENSG00000257184	AC004080	ENST00000470747	GO:0003677(DNA binding);GO:0005634(nucleus);GO:0006355(regulation of transcription, DNA-templated);GO:0043565(sequence-specific DNA binding)	NA	NA	NA	HOXA10-HOXA9 readthrough	3.38582	2.43506	1.08608	2.30232	1.2996	0.79034	1.1138	1.06791	2.15591	1.10829	0.00923193	0.687205	up	yes	up
chr7	66628767	66649067	+	ENSG00000243335	KCTD7	ENST00000639828;ENST00000275532;ENST00000640234;ENST00000640385;ENST00000639879;ENST00000638524;ENST00000638540	GO:0005515(protein binding);GO:0005737(cytoplasm);GO:0005829(cytosol);GO:0005886(plasma membrane);GO:0016020(membrane);GO:0030007(cellular potassium ion homeostasis);GO:0032411(positive regulation of transporter activity);GO:0043687(post-translational protein modification);GO:0051260(protein homooligomerization);GO:0060081(membrane hyperpolarization);GO:0090461(glutamate homeostasis);GO:0090461(g…	NA	K21917	NA	potassium channel tetramerization domain containing 7 [Source:HGNC Symbol;Acc:HGNC:21957]	0.663601	0.677827	0.616907	0.652778	2.2654	0.745386	0.842562	1.28445	0.508216	-0.976486	0.00926909	0.687205	down	no	no_diff
chr5	176346062	176361807	-	ENSG00000122203	KIAA1191	ENST00000393725;ENST00000298569;ENST00000620366;ENST00000393728;ENST00000614420;ENST00000533553;ENST00000504688;ENST00000508023;ENST00000510164;ENST00000506613;ENST00000506668;ENST00000503082;ENST00000506983	GO:0003674(molecular_function);GO:0005515(protein binding);GO:0005575(cellular_component);GO:0005737(cytoplasm);GO:0008150(biological_process);GO:0016491(oxidoreductase activity);GO:0055114(oxidation-reduction process);GO:0055114(oxidation-reduction process)	NA	NA	NA	KIAA1191 [Source:HGNC Symbol;Acc:HGNC:29209]	16.6479	14.222	18.8689	16.5796	28.9577	14.5134	34.235	25.902	0.640087	-0.64366	0.00938395	0.692392	down	no	no_diff
chr10	90912096	90921276	-	ENSG00000148677	ANKRD1	ENST00000371697	GO:0000122(negative regulation of transcription by RNA polymerase II);GO:0001085(RNA polymerase II transcription factor binding);GO:0001650(fibrillar center);GO:0002039(p53 binding);GO:0003677(DNA binding);GO:0003713(transcription coactivator activity);GO:0003714(transcription corepressor activity);GO:0005515(protein binding);GO:0005634(nucleus);GO:0005654(nucleoplasm);GO:0005737(cytoplasm);GO:00…	NA	K21433	NA	ankyrin repeat domain 1 [Source:HGNC Symbol;Acc:HGNC:15819]	0.420022	0.423215	0.638929	0.494055	0.277921	0.275143	0.089538	0.214201	2.30651	1.20571	0.00947099	0.695486	up	yes	up
chr14	20684560	20701216	+	ENSG00000258818	RNASE4	ENST00000555835;ENST00000397995	GO:0003676(nucleic acid binding);GO:0004518(nuclease activity);GO:0004519(endonuclease activity);GO:0004522(ribonuclease A activity);GO:0004540(ribonuclease activity);GO:0005576(extracellular region);GO:0006379(mRNA cleavage);GO:0016787(hydrolase activity);GO:0090305(nucleic acid phosphodiester bond hydrolysis);GO:0090502(RNA phosphodiester bond hydrolysis, endonucleolytic);GO:0090502(RNA phospho…	NA	NA	NA	ribonuclease A family member 4 [Source:HGNC Symbol;Acc:HGNC:10047]	2.92423	2.88906	3.50251	3.10527	2.5101	1.22634	1.87054	1.86899	1.66146	0.732454	0.00959794	0.699937	up	no	no_diff
chr14	49862550	49862849	-	ENSG00000274012	RN7SL2	ENST00000490232	NA	NA	NA	NA	RNA, 7SL, cytoplasmic 2 [Source:HGNC Symbol;Acc:HGNC:23134]	427.264	583.623	317.65	442.846	764.036	906.446	434.093	701.525	0.631261	-0.663691	0.00965761	0.699937	down	no	no_diff
chr11	9460319	9528524	+	ENSG00000166478	ZNF143	ENST00000530463;ENST00000396597;ENST00000396602;ENST00000532305;ENST00000447186;ENST00000414370;ENST00000526657;ENST00000533542;ENST00000438144;ENST00000532577;ENST00000417726;ENST00000496276;ENST00000299606;ENST00000527597	GO:0000978(RNA polymerase II proximal promoter sequence-specific DNA binding);GO:0000981(DNA-binding transcription factor activity, RNA polymerase II-specific);GO:0001228(DNA-binding transcription activator activity, RNA polymerase II-specific);GO:0003676(nucleic acid binding);GO:0003677(DNA binding);GO:0003700(DNA-binding transcription factor activity);GO:0005515(protein binding);GO:0005634(nucl…	NA	K20828	NA	zinc finger protein 143 [Source:HGNC Symbol;Acc:HGNC:12928]	6.72135	5.85846	7.02239	6.53406	4.73824	5.03286	5.07649	4.9492	1.32023	0.400786	0.00966776	0.699937	up	no	no_diff
chr19	15419980	15449951	-	ENSG00000011451	WIZ	ENST00000648664;ENST00000599686;ENST00000643092;ENST00000389282;ENST00000545156;ENST00000263381;ENST00000595214;ENST00000600632;ENST00000596159;ENST00000599910	GO:0000981(DNA-binding transcription factor activity, RNA polymerase II-specific);GO:0003676(nucleic acid binding);GO:0003700(DNA-binding transcription factor activity);GO:0005515(protein binding);GO:0005634(nucleus);GO:0005654(nucleoplasm);GO:0006355(regulation of transcription, DNA-templated);GO:0006357(regulation of transcription by RNA polymerase II);GO:0010571(positive regulation of nuclear …	NA	NA	NA	WIZ zinc finger [Source:HGNC Symbol;Acc:HGNC:30917]	8.99933	7.24545	7.54506	7.92995	9.07198	11.3157	10.8851	10.4242	0.760721	-0.39456	0.00975861	0.703213	down	no	no_diff
chr17	29625938	29930276	-	ENSG00000141298	SSH2	ENST00000649863;ENST00000269033;ENST00000540801;ENST00000590153;ENST00000577483;ENST00000579040;ENST00000324677;ENST00000582084;ENST00000394848;ENST00000579954;ENST00000578411	GO:0003779(actin binding);GO:0004721(phosphoprotein phosphatase activity);GO:0004725(protein tyrosine phosphatase activity);GO:0005615(extracellular space);GO:0005737(cytoplasm);GO:0005856(cytoskeleton);GO:0006470(protein dephosphorylation);GO:0008064(regulation of actin polymerization or depolymerization);GO:0008138(protein tyrosine/serine/threonine phosphatase activity);GO:0010591(regulation of…	04360(Axon guidance);04810(Regulation of actin cytoskeleton);04810(Regulation of actin cytoskeleton)	K05766	3.1.3.48;EC:3.1.3.16	slingshot protein phosphatase 2 [Source:HGNC Symbol;Acc:HGNC:30580]	2.90378	2.76625	2.68684	2.78562	2.10708	2.23402	2.22926	2.19012	1.2719	0.346988	0.00983748	0.705599	up	no	no_diff
chr16	28456371	28492098	-	ENSG00000261832	AC138894	ENST00000635887;ENST00000636503;ENST00000568224;ENST00000637378;ENST00000636078;ENST00000637376;ENST00000636866;ENST00000636017	GO:0005654(nucleoplasm);GO:0005765(lysosomal membrane);GO:0016020(membrane);GO:0016021(integral component of membrane);GO:0016021(integral component of membrane)	NA	NA	NA	novel protein	0.337062	0.0869806	0.253773	0.225939	0.465562	0.913447	0.314104	0.564371	0.400337	-1.32071	0.0101742	0.723383	down	yes	down
chr19	12163064	12189871	+	ENSG00000196646	ZNF136	ENST00000464860;ENST00000425827;ENST00000418338;ENST00000652580;ENST00000476676;ENST00000343979;ENST00000439995	GO:0000122(negative regulation of transcription by RNA polymerase II);GO:0000981(DNA-binding transcription factor activity, RNA polymerase II-specific);GO:0003676(nucleic acid binding);GO:0003677(DNA binding);GO:0003714(transcription corepressor activity);GO:0005515(protein binding);GO:0005622(intracellular);GO:0005634(nucleus);GO:0006355(regulation of transcription, DNA-templated);GO:0006366(tra…	05168(Herpes simplex virus 1 infection);05168(Herpes simplex virus 1 infection)	K09228	NA	zinc finger protein 136 [Source:HGNC Symbol;Acc:HGNC:12920]	0.0551537	0.147415	0.237068	0.146545	0.504069	0.262071	0.286006	0.350715	0.417847	-1.25895	0.0101792	0.723383	down	yes	down
chr8	51817575	51899186	-	ENSG00000168300	PCMTD1	ENST00000360540;ENST00000519559;ENST00000522514;ENST00000521046;ENST00000521344;ENST00000544451;ENST00000519975;ENST00000519554	GO:0004719(protein-L-isoaspartate (D-aspartate) O-methyltransferase activity);GO:0005737(cytoplasm);GO:0006464(cellular protein modification process);GO:0006479(protein methylation);GO:0016020(membrane);GO:0032259(methylation);GO:0032259(methylation)	NA	NA	NA	protein-L-isoaspartate (D-aspartate) O-methyltransferase domain containing 1 [Source:HGNC Symbol;Acc:HGNC:30483]	1.55077	1.16909	1.566	1.42862	1.08819	0.83836	0.906723	0.944426	1.51269	0.597113	0.0103698	0.733544	up	no	no_diff
chr11	72085895	72103297	-	ENSG00000149357	LAMTOR1	ENST00000278671;ENST00000538404;ENST00000545249;ENST00000535107;ENST00000535872;ENST00000541403;ENST00000539797;ENST00000544594	GO:0001558(regulation of cell growth);GO:0001919(regulation of receptor recycling);GO:0005085(guanyl-nucleotide exchange factor activity);GO:0005515(protein binding);GO:0005764(lysosome);GO:0005765(lysosomal membrane);GO:0005768(endosome);GO:0005886(plasma membrane);GO:0007032(endosome organization);GO:0007040(lysosome organization);GO:0007050(cell cycle arrest);GO:0010872(regulation of cholester…	04150(mTOR signaling pathway);04150(mTOR signaling pathway)	K20397	NA	late endosomal/lysosomal adaptor, MAPK and MTOR activator 1 [Source:HGNC Symbol;Acc:HGNC:26068]	9.12463	8.4337	9.06258	8.87364	14.4003	11.0033	10.9155	12.1064	0.732973	-0.448168	0.0104366	0.734708	down	no	no_diff
chr10	131966455	131982013	-	ENSG00000176171	BNIP3	ENST00000368636;ENST00000540159;ENST00000631806;ENST00000633835	GO:0000422(autophagy of mitochondrion);GO:0001666(response to hypoxia);GO:0005515(protein binding);GO:0005634(nucleus);GO:0005635(nuclear envelope);GO:0005654(nucleoplasm);GO:0005737(cytoplasm);GO:0005739(mitochondrion);GO:0005740(mitochondrial envelope);GO:0005741(mitochondrial outer membrane);GO:0005783(endoplasmic reticulum);GO:0006915(apoptotic process);GO:0008219(cell death);GO:0008626(granz…	04068(FoxO signaling pathway);04137(Mitophagy - animal);04140(Autophagy - animal);05134(Legionellosis);05134(Legionellosis)	NA	NA	BCL2 interacting protein 3 [Source:HGNC Symbol;Acc:HGNC:1084]	22.4472	20.8184	20.9493	21.405	14.0818	16.5544	19.7502	16.7955	1.27445	0.349877	0.0104815	0.734708	up	no	no_diff
chrX	48893447	48898143	-	ENSG00000126768	TIMM17B	ENST00000465150;ENST00000396779;ENST00000495490;ENST00000376582;ENST00000466995;ENST00000490755;ENST00000472645;ENST00000464663	GO:0005515(protein binding);GO:0005739(mitochondrion);GO:0005743(mitochondrial inner membrane);GO:0005744(TIM23 mitochondrial import inner membrane translocase complex);GO:0006626(protein targeting to mitochondrion);GO:0006886(intracellular protein transport);GO:0008320(protein transmembrane transporter activity);GO:0015031(protein transport);GO:0015450(P-P-bond-hydrolysis-driven protein transmem…	NA	K17795	NA	translocase of inner mitochondrial membrane 17B [Source:HGNC Symbol;Acc:HGNC:17310]	36.4771	29.8445	34.2816	33.5344	45.9462	46.2462	38.584	43.5921	0.769276	-0.378427	0.0105346	0.735083	down	no	no_diff
chr13	75549773	75807120	+	ENSG00000261553	AL137782	ENST00000563635;ENST00000570285	NA	NA	NA	NA	novel transcript	1.40586	1.29075	1.06141	1.25267	0.838136	0.625099	0.891348	0.784861	1.59604	0.6745	0.0106407	0.739143	up	no	no_diff
chr16	56932142	56944864	+	ENSG00000051108	HERPUD1	ENST00000568651;ENST00000568814;ENST00000564678;ENST00000570273;ENST00000379792;ENST00000300302;ENST00000439977;ENST00000563781;ENST00000562914;ENST00000567944;ENST00000566550;ENST00000344114;ENST00000569429;ENST00000568358;ENST00000569569;ENST00000563911;ENST00000563343;ENST00000568676	GO:0003674(molecular_function);GO:0005515(protein binding);GO:0005783(endoplasmic reticulum);GO:0005789(endoplasmic reticulum membrane);GO:0006511(ubiquitin-dependent protein catabolic process);GO:0006874(cellular calcium ion homeostasis);GO:0006986(response to unfolded protein);GO:0016020(membrane);GO:0016021(integral component of membrane);GO:0030968(endoplasmic reticulum unfolded protein respo…	04141(Protein processing in endoplasmic reticulum);04141(Protein processing in endoplasmic reticulum)	K14027	NA	homocysteine inducible ER protein with ubiquitin like domain 1 [Source:HGNC Symbol;Acc:HGNC:13744]	12.5458	12.9524	11.6466	12.3816	17.3494	16.3808	14.308	16.0127	0.773233	-0.371024	0.0107018	0.739994	down	no	no_diff
chr19	12576100	12640098	-	ENSG00000188033	ZNF490	ENST00000311437;ENST00000465656;ENST00000414906	GO:0000981(DNA-binding transcription factor activity, RNA polymerase II-specific);GO:0003676(nucleic acid binding);GO:0003677(DNA binding);GO:0005515(protein binding);GO:0005622(intracellular);GO:0005634(nucleus);GO:0006355(regulation of transcription, DNA-templated);GO:0006357(regulation of transcription by RNA polymerase II);GO:0046872(metal ion binding);GO:0046872(metal ion binding)	05168(Herpes simplex virus 1 infection);05168(Herpes simplex virus 1 infection)	K09228	NA	zinc finger protein 490 [Source:HGNC Symbol;Acc:HGNC:23705]	0.764789	0.624377	0.453119	0.614095	0.745857	1.2996	1.11264	1.0527	0.583354	-0.777558	0.0107489	0.739994	down	no	no_diff
chr19	10106223	10114780	+	ENSG00000243207	PPAN-P2RY11	ENST00000428358;ENST00000393796	GO:0000027(ribosomal large subunit assembly);GO:0004930(G protein-coupled receptor activity);GO:0007165(signal transduction);GO:0007186(G protein-coupled receptor signaling pathway);GO:0016020(membrane);GO:0016021(integral component of membrane);GO:0030687(preribosome, large subunit precursor);GO:0035589(G protein-coupled purinergic nucleotide receptor signaling pathway);GO:0045028(G protein-coup…	NA	K14859	NA	PPAN-P2RY11 readthrough [Source:HGNC Symbol;Acc:HGNC:33526]	17.667	15.9684	10.6445	14.76	7.10495	1.81543	11.9571	6.95917	2.12094	1.0847	0.0109803	0.752513	up	yes	up
chr6	32184733	32190202	-	ENSG00000204304	PBX2	ENST00000375050;ENST00000478678;ENST00000480254;ENST00000496171;ENST00000495300	GO:0000977(RNA polymerase II regulatory region sequence-specific DNA binding);GO:0000981(DNA-binding transcription factor activity, RNA polymerase II-specific);GO:0001228(DNA-binding transcription activator activity, RNA polymerase II-specific);GO:0003677(DNA binding);GO:0003682(chromatin binding);GO:0003700(DNA-binding transcription factor activity);GO:0005515(protein binding);GO:0005634(nucleus…	NA	K15609	NA	PBX homeobox 2 [Source:HGNC Symbol;Acc:HGNC:8633]	12.9875	14.3745	12.6091	13.3237	15.436	15.0656	27.674	19.3919	0.687077	-0.541457	0.0110283	0.752513	down	no	no_diff
chr1	202348699	202592706	+	ENSG00000077157	PPP1R12B	ENST00000391959;ENST00000608999;ENST00000480184;ENST00000367269;ENST00000466273;ENST00000465284;ENST00000464965;ENST00000488330;ENST00000434615;ENST00000356764;ENST00000462074;ENST00000498070;ENST00000634903;ENST00000618451	GO:0000086(G2/M transition of mitotic cell cycle);GO:0004857(enzyme inhibitor activity);GO:0005515(protein binding);GO:0005654(nucleoplasm);GO:0005737(cytoplasm);GO:0005829(cytosol);GO:0005856(cytoskeleton);GO:0006937(regulation of muscle contraction);GO:0007165(signal transduction);GO:0008047(enzyme activator activity);GO:0019208(phosphatase regulator activity);GO:0019901(protein kinase binding)…	04270(Vascular smooth muscle contraction);04510(Focal adhesion);04810(Regulation of actin cytoskeleton);04921(Oxytocin signaling pathway);05205(Proteoglycans in cancer);05205(Proteoglycans in cancer)	K12329	NA	protein phosphatase 1 regulatory subunit 12B [Source:HGNC Symbol;Acc:HGNC:7619]	1.00871	1.74444	1.64507	1.46607	2.08267	1.96825	2.19263	2.08119	0.704441	-0.505449	0.0111113	0.754837	down	no	no_diff
chr16	29811382	29815892	+	ENSG00000167371	PRRT2	ENST00000647876;ENST00000567659;ENST00000636246;ENST00000300797;ENST00000568516;ENST00000358758;ENST00000572820	GO:0005886(plasma membrane);GO:0008021(synaptic vesicle);GO:0014069(postsynaptic density);GO:0016020(membrane);GO:0016021(integral component of membrane);GO:0017075(syntaxin-1 binding);GO:0030054(cell junction);GO:0030424(axon);GO:0030672(synaptic vesicle membrane);GO:0031410(cytoplasmic vesicle);GO:0031629(synaptic vesicle fusion to presynaptic active zone membrane);GO:0031982(vesicle);GO:003554…	NA	NA	NA	proline rich transmembrane protein 2 [Source:HGNC Symbol;Acc:HGNC:30500]	0.674507	0.94961	0.854364	0.82616	1.8488	1.82118	0.836743	1.50224	0.549952	-0.862622	0.0112475	0.758504	down	no	no_diff
chr6	43225629	43229484	-	ENSG00000112667	DNPH1	ENST00000230431;ENST00000393987;ENST00000505042;ENST00000509253	GO:0005515(protein binding);GO:0005634(nucleus);GO:0005737(cytoplasm);GO:0005829(cytosol);GO:0006195(purine nucleotide catabolic process);GO:0008152(metabolic process);GO:0009116(nucleoside metabolic process);GO:0009117(nucleotide metabolic process);GO:0009159(deoxyribonucleoside monophosphate catabolic process);GO:0016787(hydrolase activity);GO:0016798(hydrolase activity, acting on glycosyl bond…	NA	K22928	EC:3.2.2.-	2'-deoxynucleoside 5'-phosphate N-hydrolase 1 [Source:HGNC Symbol;Acc:HGNC:21218]	33.4172	33.1178	32.7587	33.0979	33.1164	46.6724	59.8157	46.5348	0.71125	-0.491571	0.0112637	0.758504	down	no	no_diff
chrX	49250436	49270477	-	ENSG00000049768	FOXP3	ENST00000376197;ENST00000376207;ENST00000376199;ENST00000455775;ENST00000557224;ENST00000518685	GO:0000122(negative regulation of transcription by RNA polymerase II);GO:0000978(RNA polymerase II proximal promoter sequence-specific DNA binding);GO:0000981(DNA-binding transcription factor activity, RNA polymerase II-specific);GO:0001782(B cell homeostasis);GO:0001816(cytokine production);GO:0002262(myeloid cell homeostasis);GO:0002361(CD4-positive, CD25-positive, alpha-beta regulatory T cell …	04659(Th17 cell differentiation);05321(Inflammatory bowel disease (IBD));05321(Inflammatory bowel disease (IBD))	K10163	NA	forkhead box P3 [Source:HGNC Symbol;Acc:HGNC:6106]	0.135514	0.127894	0.118868	0.127426	0.244788	0.253635	0.268971	0.255798	0.498149	-1.00535	0.0113745	0.762638	down	yes	down
chr22	17359949	17558149	+	ENSG00000099954	CECR2	ENST00000342247;ENST00000400585;ENST00000262608;ENST00000497534;ENST00000355219;ENST00000612582	GO:0001842(neural fold formation);GO:0001843(neural tube closure);GO:0005515(protein binding);GO:0005634(nucleus);GO:0005719(nuclear euchromatin);GO:0006309(apoptotic DNA fragmentation);GO:0006325(chromatin organization);GO:0007010(cytoskeleton organization);GO:0007338(single fertilization);GO:0016192(vesicle-mediated transport);GO:0021915(neural tube development);GO:0031010(ISWI-type complex);GO…	NA	NA	NA	CECR2, histone acetyl-lysine reader [Source:HGNC Symbol;Acc:HGNC:1840]	2.5193	2.10836	2.0933	2.24032	3.07762	2.62436	3.41309	3.03835	0.737347	-0.439585	0.01166	0.778395	down	no	no_diff
chr6	5997999	6007605	-	ENSG00000124785	NRN1	ENST00000244766;ENST00000616243;ENST00000622188;ENST00000495850	GO:0005576(extracellular region);GO:0005615(extracellular space);GO:0005886(plasma membrane);GO:0007399(nervous system development);GO:0016020(membrane);GO:0030054(cell junction);GO:0031225(anchored component of membrane);GO:0032281(AMPA glutamate receptor complex);GO:0042803(protein homodimerization activity);GO:0045202(synapse);GO:0046658(anchored component of plasma membrane);GO:0046982(protei…	NA	NA	NA	neuritin 1 [Source:HGNC Symbol;Acc:HGNC:17972]	64.5878	89.477	79.4677	77.8442	30.1776	64.6603	63.1389	52.659	1.47827	0.56391	0.0117258	0.779412	up	no	no_diff
chr18	12407896	12432238	+	ENSG00000141391	PRELID3A	ENST00000590956;ENST00000440960;ENST00000336990;ENST00000589952;ENST00000587862;ENST00000592149;ENST00000587735;ENST00000588729;ENST00000589565	GO:0005515(protein binding);GO:0005739(mitochondrion);GO:0005758(mitochondrial intermembrane space);GO:0006869(lipid transport);GO:0015914(phospholipid transport);GO:1990050(phosphatidic acid transporter activity);GO:1990050(phosphatidic acid transporter activity)	NA	NA	NA	PRELI domain containing 3A [Source:HGNC Symbol;Acc:HGNC:24639]	1.73566	1.60269	1.407	1.58178	2.53687	2.20981	2.70151	2.48273	0.637114	-0.650377	0.0118689	0.785536	down	no	no_diff
chr5	112707498	112846239	+	ENSG00000134982	APC	ENST00000508376;ENST00000257430;ENST00000512211;ENST00000504915;ENST00000505350;ENST00000507379;ENST00000508624;ENST00000505084;ENST00000502371;ENST00000509732	GO:0000281(mitotic cytokinesis);GO:0000776(kinetochore);GO:0001708(cell fate specification);GO:0005515(protein binding);GO:0005634(nucleus);GO:0005654(nucleoplasm);GO:0005737(cytoplasm);GO:0005813(centrosome);GO:0005829(cytosol);GO:0005856(cytoskeleton);GO:0005874(microtubule);GO:0005881(cytoplasmic microtubule);GO:0005886(plasma membrane);GO:0005912(adherens junction);GO:0005913(cell-cell adhere…	04310(Wnt signaling pathway);04390(Hippo signaling pathway);04550(Signaling pathways regulating pluripotency of stem cells);04810(Regulation of actin cytoskeleton);04934(Cushing syndrome);05165(Human papillomavirus infection);05200(Pathways in cancer);05206(MicroRNAs in cancer);05210(Colorectal cancer);05213(Endometrial cancer);05217(Basal cell carcinoma);05224(Breast cancer);05225(Hepatocellular…	NA	NA	APC, WNT signaling pathway regulator [Source:HGNC Symbol;Acc:HGNC:583]	3.22162	3.45014	4.34826	3.67334	3.48227	2.45694	1.93638	2.62519	1.39926	0.484667	0.0119246	0.785852	up	no	no_diff
chr2	201116154	201176687	+	ENSG00000003402	CFLAR	ENST00000342795;ENST00000309955;ENST00000395148;ENST00000341222;ENST00000457277;ENST00000423241;ENST00000440180;ENST00000479953;ENST00000439154;ENST00000474842;ENST00000462763;ENST00000470664;ENST00000425030;ENST00000461820;ENST00000470178;ENST00000340870;ENST00000441224;ENST00000461422;ENST00000443227;ENST00000341582;ENST00000490965;ENST00000433445;ENST00000460961;ENST00000494258	GO:0001666(response to hypoxia);GO:0002020(protease binding);GO:0004197(cysteine-type endopeptidase activity);GO:0005123(death receptor binding);GO:0005515(protein binding);GO:0005737(cytoplasm);GO:0005829(cytosol);GO:0006508(proteolysis);GO:0006915(apoptotic process);GO:0007519(skeletal muscle tissue development);GO:0008047(enzyme activator activity);GO:0008234(cysteine-type peptidase activity);…	04064(NF-kappa B signaling pathway);04140(Autophagy - animal);04210(Apoptosis);04217(Necroptosis);04668(TNF signaling pathway);05142(Chagas disease (American trypanosomiasis));05160(Hepatitis C);05160(Hepatitis C)	K04724	NA	CASP8 and FADD like apoptosis regulator [Source:HGNC Symbol;Acc:HGNC:1876]	0.28887	0.261438	0.24185	0.264053	0.314971	0.456451	0.46918	0.413534	0.638527	-0.64718	0.0120241	0.789037	down	no	no_diff
chr6	52995621	52995948	+	ENSG00000283293	RN7SK	ENST00000636484	NA	NA	NA	NA	RNA, 7SK small nuclear [Source:HGNC Symbol;Acc:HGNC:10037]	29.6275	16.5209	41.8957	29.348	20.2664	17.1865	13.8749	17.1093	1.71533	0.778484	0.0122815	0.802514	up	no	no_diff
chr3	48688003	48740353	-	ENSG00000068745	IP6K2	ENST00000416707;ENST00000432678;ENST00000417896;ENST00000340879;ENST00000328631;ENST00000431721;ENST00000433104;ENST00000449610;ENST00000491686;ENST00000443853;ENST00000455545;ENST00000436134;ENST00000479914;ENST00000454335;ENST00000450045;ENST00000476645;ENST00000413654;ENST00000412850;ENST00000446860;ENST00000443964;ENST00000412795;ENST00000437427;ENST00000449563;ENST00000424035;ENST00000413298…	GO:0000166(nucleotide binding);GO:0000828(inositol hexakisphosphate kinase activity);GO:0000832(inositol hexakisphosphate 5-kinase activity);GO:0001650(fibrillar center);GO:0005515(protein binding);GO:0005524(ATP binding);GO:0005634(nucleus);GO:0005654(nucleoplasm);GO:0006817(phosphate ion transport);GO:0016301(kinase activity);GO:0016310(phosphorylation);GO:0016740(transferase activity);GO:00300…	04070(Phosphatidylinositol signaling system);04070(Phosphatidylinositol signaling system)	K07756	EC:2.7.4.21	inositol hexakisphosphate kinase 2 [Source:HGNC Symbol;Acc:HGNC:17313]	6.29815	9.32245	6.68169	7.4341	9.73569	11.1419	9.45222	10.1099	0.735327	-0.443542	0.0123455	0.803294	down	no	no_diff
chr15	75727670	75738623	-	ENSG00000246877	DNM1P35	ENST00000501931	NA	NA	NA	NA	dynamin 1 pseudogene 35 [Source:HGNC Symbol;Acc:HGNC:35182]	0.222586	0.162616	0.175599	0.186934	0.36378	0.38642	0.324711	0.358304	0.521719	-0.938656	0.0125067	0.806037	down	no	no_diff
chr1	25242249	25338213	-	ENSG00000117616	RSRP1	ENST00000473314;ENST00000498238;ENST00000431849;ENST00000565733;ENST00000566599;ENST00000569495;ENST00000561867;ENST00000564413;ENST00000491378;ENST00000568254;ENST00000475766;ENST00000566395;ENST00000243189;ENST00000568996;ENST00000564223;ENST00000450820	GO:0005515(protein binding);GO:0005515(protein binding)	NA	NA	NA	arginine and serine rich protein 1 [Source:HGNC Symbol;Acc:HGNC:25234]	0.999861	1.59018	2.32769	1.63924	1.14148	0.906084	0.932832	0.993466	1.65002	0.722486	0.0125284	0.806037	up	no	no_diff
chr4	56435741	56464579	+	ENSG00000128050	PAICS	ENST00000399688;ENST00000514888;ENST00000264221;ENST00000512576;ENST00000505164;ENST00000508554;ENST00000510584;ENST00000504188	GO:0000166(nucleotide binding);GO:0003824(catalytic activity);GO:0004638(phosphoribosylaminoimidazole carboxylase activity);GO:0004639(phosphoribosylaminoimidazolesuccinocarboxamide synthase activity);GO:0005515(protein binding);GO:0005524(ATP binding);GO:0005737(cytoplasm);GO:0005829(cytosol);GO:0006164(purine nucleotide biosynthetic process);GO:0006189('de novo' IMP biosynthetic process);GO:000…	00230(Purine metabolism);00230(Purine metabolism)	K01587	6.3.2.6;EC:4.1.1.21	phosphoribosylaminoimidazole carboxylase and phosphoribosylaminoimidazolesuccinocarboxamide synthase [Source:HGNC Symbol;Acc:HGNC:8587]	36.0067	77.2165	34.8902	49.3711	34.4568	30.7244	33.7966	32.9926	1.49643	0.581526	0.0126078	0.806037	up	no	no_diff
chr5	65563236	65587549	+	ENSG00000113593	PPWD1	ENST00000261308;ENST00000535264;ENST00000507608;ENST00000510930;ENST00000511334;ENST00000515447;ENST00000511908;ENST00000503435;ENST00000538977;ENST00000502703;ENST00000515151;ENST00000514172;ENST00000508982;ENST00000513773	GO:0000398(mRNA splicing, via spliceosome);GO:0000413(protein peptidyl-prolyl isomerization);GO:0003755(peptidyl-prolyl cis-trans isomerase activity);GO:0005515(protein binding);GO:0005634(nucleus);GO:0005654(nucleoplasm);GO:0005681(spliceosomal complex);GO:0006397(mRNA processing);GO:0008380(RNA splicing);GO:0016018(cyclosporin A binding);GO:0016604(nuclear body);GO:0016853(isomerase activity);G…	NA	K12736	EC:5.2.1.8	peptidylprolyl isomerase domain and WD repeat containing 1 [Source:HGNC Symbol;Acc:HGNC:28954]	7.00092	6.30257	6.16069	6.48806	5.14185	4.48171	5.06197	4.89518	1.3254	0.406425	0.0126274	0.806037	up	no	no_diff
chr15	74541177	74598131	+	ENSG00000179361	ARID3B	ENST00000346246;ENST00000622429;ENST00000566468;ENST00000566147;ENST00000563567;ENST00000569680	GO:0000977(RNA polymerase II regulatory region sequence-specific DNA binding);GO:0000978(RNA polymerase II proximal promoter sequence-specific DNA binding);GO:0000980(RNA polymerase II distal enhancer sequence-specific DNA binding);GO:0000981(DNA-binding transcription factor activity, RNA polymerase II-specific);GO:0001228(DNA-binding transcription activator activity, RNA polymerase II-specific);…	NA	NA	NA	AT-rich interaction domain 3B [Source:HGNC Symbol;Acc:HGNC:14350]	9.82066	9.59977	12.6491	10.6898	13.2974	13.9781	14.4896	13.9217	0.767857	-0.38109	0.0126768	0.806037	down	no	no_diff
chr14	101677943	101678380	+	ENSG00000241494	AL355032	ENST00000472981	NA	NA	NA	NA	ribosomal protein L26-like 1 (RPL26L1) pseudogene	97.6984	105.15	106.133	102.994	63.1217	93.2068	81.2813	79.2033	1.30037	0.378926	0.0127013	0.806037	up	no	no_diff
chr16	31056460	31062803	+	ENSG00000232748	AC135050	ENST00000417110	NA	NA	NA	NA	novel transcript, antisense to ZNF668	0.835899	0.644503	0.674809	0.718404	1.58325	1.17545	0.909064	1.22259	0.58761	-0.76707	0.012987	0.820788	down	no	no_diff
chr8	23841929	23854806	-	ENSG00000159167	STC1	ENST00000290271;ENST00000524323	GO:0001503(ossification);GO:0001886(endothelial cell morphogenesis);GO:0003421(growth plate cartilage axis specification);GO:0005179(hormone activity);GO:0005576(extracellular region);GO:0005615(extracellular space);GO:0005634(nucleus);GO:0005737(cytoplasm);GO:0006874(cellular calcium ion homeostasis);GO:0007566(embryo implantation);GO:0010469(regulation of signaling receptor activity);GO:0010596…	NA	NA	NA	stanniocalcin 1 [Source:HGNC Symbol;Acc:HGNC:11373]	6.00893	5.49888	5.82978	5.7792	3.39019	4.06031	5.20992	4.22014	1.36943	0.453579	0.0131968	0.826208	up	no	no_diff
chr4	5748084	5893058	-	ENSG00000072832	CRMP1	ENST00000324989;ENST00000513911;ENST00000512574;ENST00000506216;ENST00000397890	GO:0000226(microtubule cytoskeleton organization);GO:0005515(protein binding);GO:0005634(nucleus);GO:0005737(cytoplasm);GO:0005813(centrosome);GO:0005815(microtubule organizing center);GO:0005819(spindle);GO:0005829(cytosol);GO:0005856(cytoskeleton);GO:0006139(nucleobase-containing compound metabolic process);GO:0007399(nervous system development);GO:0007411(axon guidance);GO:0010977(negative reg…	NA	NA	NA	collapsin response mediator protein 1 [Source:HGNC Symbol;Acc:HGNC:2365]	0.375945	0.501661	0.396154	0.424587	0.86014	0.877027	0.483002	0.740056	0.573722	-0.801576	0.0132162	0.826208	down	no	no_diff
chr5	80556755	80570280	-	ENSG00000189127	ANKRD34B	ENST00000338682;ENST00000508916	GO:0005515(protein binding);GO:0005634(nucleus);GO:0005737(cytoplasm);GO:0005737(cytoplasm)	NA	NA	NA	ankyrin repeat domain 34B [Source:HGNC Symbol;Acc:HGNC:33736]	1.11867	1.03666	1.08324	1.07952	0.147565	0.937295	0.138624	0.407828	2.64701	1.40436	0.0133782	0.826208	up	yes	up
chr11	767220	777488	-	ENSG00000177225	GATD1	ENST00000524550;ENST00000319863;ENST00000530209;ENST00000532320;ENST00000526325;ENST00000354286;ENST00000526650;ENST00000397472;ENST00000533960;ENST00000532839;ENST00000528309;ENST00000529362;ENST00000529966;ENST00000465313;ENST00000534603;ENST00000528602	GO:0003674(molecular_function);GO:0005576(extracellular region);GO:0008150(biological_process);GO:0070062(extracellular exosome);GO:0070062(extracellular exosome)	NA	NA	NA	glutamine amidotransferase like class 1 domain containing 1 [Source:HGNC Symbol;Acc:HGNC:26616]	5.80395	6.04092	5.61224	5.81904	7.6929	8.76016	6.54441	7.66582	0.759088	-0.39766	0.0134031	0.826208	down	no	no_diff
chr8	26383054	26505636	+	ENSG00000104765	BNIP3L	ENST00000380629;ENST00000523949;ENST00000521254;ENST00000523515;ENST00000518611;ENST00000520409	GO:0005515(protein binding);GO:0005521(lamin binding);GO:0005634(nucleus);GO:0005635(nuclear envelope);GO:0005739(mitochondrion);GO:0005740(mitochondrial envelope);GO:0005741(mitochondrial outer membrane);GO:0005783(endoplasmic reticulum);GO:0005829(cytosol);GO:0006915(apoptotic process);GO:0010917(negative regulation of mitochondrial membrane potential);GO:0016020(membrane);GO:0016021(integral c…	04137(Mitophagy - animal);04137(Mitophagy - animal)	NA	NA	BCL2 interacting protein 3 like [Source:HGNC Symbol;Acc:HGNC:1085]	13.5341	11.1907	12.8512	12.5253	8.74143	9.91711	11.0198	9.89278	1.26611	0.340402	0.0134279	0.826208	up	no	no_diff
chr7	106248298	106286326	-	ENSG00000105835	NAMPT	ENST00000222553;ENST00000484527;ENST00000424768;ENST00000354289;ENST00000486949;ENST00000467730;ENST00000463871;ENST00000489732;ENST00000393618;ENST00000491027	GO:0001774(microglial cell activation);GO:0003824(catalytic activity);GO:0004514(nicotinate-nucleotide diphosphorylase (carboxylating) activity);GO:0005125(cytokine activity);GO:0005515(protein binding);GO:0005576(extracellular region);GO:0005615(extracellular space);GO:0005634(nucleus);GO:0005737(cytoplasm);GO:0005829(cytosol);GO:0005886(plasma membrane);GO:0007165(signal transduction);GO:000726…	00760(Nicotinate and nicotinamide metabolism);04621(NOD-like receptor signaling pathway);04621(NOD-like receptor signaling pathway)	K03462	EC:2.4.2.12	nicotinamide phosphoribosyltransferase [Source:HGNC Symbol;Acc:HGNC:30092]	13.0076	12.1599	13.7633	12.9769	10.6814	10.3286	10.7996	10.6032	1.22387	0.291449	0.0134468	0.826208	up	no	no_diff
chr1	200623896	200669907	-	ENSG00000118197	DDX59	ENST00000413408;ENST00000331314;ENST00000452560;ENST00000453944;ENST00000429498;ENST00000447706;ENST00000436897;ENST00000433235	GO:0000166(nucleotide binding);GO:0003676(nucleic acid binding);GO:0003723(RNA binding);GO:0004386(helicase activity);GO:0005524(ATP binding);GO:0005622(intracellular);GO:0005634(nucleus);GO:0005737(cytoplasm);GO:0016020(membrane);GO:0016021(integral component of membrane);GO:0016787(hydrolase activity);GO:0046872(metal ion binding);GO:0046872(metal ion binding)	NA	K19466	EC:3.6.4.13	DEAD-box helicase 59 [Source:HGNC Symbol;Acc:HGNC:25360]	5.17965	6.05943	4.78884	5.34264	4.48446	3.63586	3.79909	3.97313	1.34469	0.427276	0.0134478	0.826208	up	no	no_diff
chr1	185296388	185317273	-	ENSG00000116679	IVNS1ABP	ENST00000367498;ENST00000459929;ENST00000494880;ENST00000480769;ENST00000475046;ENST00000422754;ENST00000491112;ENST00000367497;ENST00000468217	GO:0005515(protein binding);GO:0005634(nucleus);GO:0005654(nucleoplasm);GO:0005667(transcription factor complex);GO:0005681(spliceosomal complex);GO:0005737(cytoplasm);GO:0005829(cytosol);GO:0005856(cytoskeleton);GO:0006383(transcription by RNA polymerase III);GO:0008380(RNA splicing);GO:0009615(response to virus);GO:0015629(actin cytoskeleton);GO:0016032(viral process);GO:0031397(negative regula…	05164(Influenza A);05164(Influenza A)	K15046	NA	influenza virus NS1A binding protein [Source:HGNC Symbol;Acc:HGNC:16951]	12.2143	11.0715	11.5925	11.6261	9.94928	9.44747	8.96803	9.45493	1.22964	0.298232	0.013628	0.832699	up	no	no_diff
chr18	79902420	79951657	-	ENSG00000122490	PQLC1	ENST00000357575;ENST00000397778;ENST00000590381;ENST00000590895;ENST00000494607;ENST00000474967;ENST00000589452;ENST00000589000;ENST00000469369;ENST00000466449;ENST00000351365;ENST00000478144;ENST00000593030;ENST00000591964	GO:0005768(endosome);GO:0005802(trans-Golgi network);GO:0005829(cytosol);GO:0016020(membrane);GO:0016021(integral component of membrane);GO:0042147(retrograde transport, endosome to Golgi);GO:0045332(phospholipid translocation);GO:0045332(phospholipid translocation)	NA	NA	NA	PQ loop repeat containing 1 [Source:HGNC Symbol;Acc:HGNC:26188]	4.68323	2.65533	4.72575	4.02144	5.43882	6.16543	5.93771	5.84732	0.68774	-0.540065	0.0136614	0.832699	down	no	no_diff
chr17	19648136	19677598	+	ENSG00000072210	ALDH3A2	ENST00000573505;ENST00000630662;ENST00000472059;ENST00000631291;ENST00000176643;ENST00000476965;ENST00000339618;ENST00000395575;ENST00000578696;ENST00000574597;ENST00000573947;ENST00000580550;ENST00000582991;ENST00000578614;ENST00000579403;ENST00000579855;ENST00000571537;ENST00000626500;ENST00000571163;ENST00000574078;ENST00000446398;ENST00000467473	GO:0001561(fatty acid alpha-oxidation);GO:0004028(3-chloroallyl aldehyde dehydrogenase activity);GO:0004029(aldehyde dehydrogenase (NAD) activity);GO:0005515(protein binding);GO:0005778(peroxisomal membrane);GO:0005783(endoplasmic reticulum);GO:0005789(endoplasmic reticulum membrane);GO:0006081(cellular aldehyde metabolic process);GO:0006629(lipid metabolic process);GO:0006631(fatty acid metaboli…	00010(Glycolysis / Gluconeogenesis);00053(Ascorbate and aldarate metabolism);00071(Fatty acid degradation);00280(Valine, leucine and isoleucine degradation);00310(Lysine degradation);00330(Arginine and proline metabolism);00340(Histidine metabolism);00380(Tryptophan metabolism);00410(beta-Alanine metabolism);00561(Glycerolipid metabolism);00620(Pyruvate metabolism);00620(Pyruvate metabolism)	NA	NA	aldehyde dehydrogenase 3 family member A2 [Source:HGNC Symbol;Acc:HGNC:403]	4.5636	4.6801	3.93767	4.39379	5.96105	5.59978	5.61418	5.725	0.767475	-0.381809	0.0138157	0.838789	down	no	no_diff
chr8	143833583	143840973	-	ENSG00000185189	NRBP2	ENST00000529747;ENST00000533093;ENST00000442628;ENST00000527545;ENST00000423469;ENST00000533846;ENST00000532940;ENST00000530347;ENST00000531729;ENST00000530123	GO:0004672(protein kinase activity);GO:0004674(protein serine/threonine kinase activity);GO:0005524(ATP binding);GO:0005737(cytoplasm);GO:0006468(protein phosphorylation);GO:0006888(endoplasmic reticulum to Golgi vesicle-mediated transport);GO:0007399(nervous system development);GO:0012505(endomembrane system);GO:0016242(negative regulation of macroautophagy);GO:0030182(neuron differentiation);GO…	NA	K08875	NA	nuclear receptor binding protein 2 [Source:HGNC Symbol;Acc:HGNC:19339]	1.77907	1.77002	1.59987	1.71632	2.69876	2.53959	2.31568	2.51801	0.681618	-0.552965	0.0138921	0.840115	down	no	no_diff
chr14	64914485	65061803	+	ENSG00000125954	CHURC1-FNTB	ENST00000549987;ENST00000552941	GO:0003824(catalytic activity);GO:0004659(prenyltransferase activity);GO:0004660(protein farnesyltransferase activity);GO:0005965(protein farnesyltransferase complex);GO:0007275(multicellular organism development);GO:0008270(zinc ion binding);GO:0016740(transferase activity);GO:0018342(protein prenylation);GO:0018343(protein farnesylation);GO:0045893(positive regulation of transcription, DNA-temp…	NA	NA	NA	CHURC1-FNTB readthrough [Source:HGNC Symbol;Acc:HGNC:42960]	0.948015	1.97737	0.184525	1.03664	0.22656	0.363835	0	0.196798	5.26751	2.39712	0.0142102	0.854238	up	yes	up
chr1	202193901	202319781	+	ENSG00000133067	LGR6	ENST00000487787;ENST00000367278;ENST00000308543;ENST00000506931;ENST00000503519	GO:0004888(transmembrane signaling receptor activity);GO:0004930(G protein-coupled receptor activity);GO:0005515(protein binding);GO:0005886(plasma membrane);GO:0005887(integral component of plasma membrane);GO:0007165(signal transduction);GO:0007186(G protein-coupled receptor signaling pathway);GO:0016020(membrane);GO:0016021(integral component of membrane);GO:0016055(Wnt signaling pathway);GO:0…	04310(Wnt signaling pathway);04310(Wnt signaling pathway)	K08399	NA	leucine rich repeat containing G protein-coupled receptor 6 [Source:HGNC Symbol;Acc:HGNC:19719]	0.0610235	0.149438	0.016451	0.0756374	0.242505	0.204056	0.168659	0.205073	0.368831	-1.43897	0.0142364	0.854238	down	yes	down
chr3	119468963	119494708	+	ENSG00000163389	POGLUT1	ENST00000473648;ENST00000497447;ENST00000295588;ENST00000460339;ENST00000647766;ENST00000481043;ENST00000486607;ENST00000390401	GO:0001756(somitogenesis);GO:0005783(endoplasmic reticulum);GO:0005788(endoplasmic reticulum lumen);GO:0006486(protein glycosylation);GO:0006493(protein O-linked glycosylation);GO:0007275(multicellular organism development);GO:0007369(gastrulation);GO:0008593(regulation of Notch signaling pathway);GO:0010470(regulation of gastrulation);GO:0016740(transferase activity);GO:0016757(transferase activ…	00514(Other types of O-glycan biosynthesis);00514(Other types of O-glycan biosynthesis)	K13667	EC:2.4.1.-	protein O-glucosyltransferase 1 [Source:HGNC Symbol;Acc:HGNC:22954]	1.51484	1.38037	2.26814	1.72112	1.08764	1.207	1.14132	1.14532	1.50274	0.587597	0.01435	0.857719	up	no	no_diff
chr11	65576046	65592650	+	ENSG00000173442	EHBP1L1	ENST00000309295;ENST00000529056;ENST00000533237;ENST00000529596;ENST00000527214;ENST00000634639;ENST00000533364;ENST00000531106;ENST00000533465;ENST00000526990	GO:0003674(molecular_function);GO:0005515(protein binding);GO:0005768(endosome);GO:0008150(biological_process);GO:0016020(membrane);GO:0016020(membrane)	NA	NA	NA	EH domain binding protein 1 like 1 [Source:HGNC Symbol;Acc:HGNC:30682]	2.69469	2.62573	2.954	2.75814	3.64951	3.25374	4.59307	3.83211	0.719745	-0.474442	0.0145168	0.864339	down	no	no_diff
chr11	76860867	77026797	+	ENSG00000078124	ACER3	ENST00000532485;ENST00000531461;ENST00000530334;ENST00000278544;ENST00000525861;ENST00000527508;ENST00000534206;ENST00000525325;ENST00000533873;ENST00000530921;ENST00000525194;ENST00000531352	GO:0000139(Golgi membrane);GO:0005509(calcium ion binding);GO:0005783(endoplasmic reticulum);GO:0005789(endoplasmic reticulum membrane);GO:0005794(Golgi apparatus);GO:0006629(lipid metabolic process);GO:0006665(sphingolipid metabolic process);GO:0006672(ceramide metabolic process);GO:0006954(inflammatory response);GO:0008270(zinc ion binding);GO:0008284(positive regulation of cell population prol…	00600(Sphingolipid metabolism);00600(Sphingolipid metabolism)	K04711	EC:3.5.1.-	alkaline ceramidase 3 [Source:HGNC Symbol;Acc:HGNC:16066]	3.10125	2.17749	3.15023	2.80966	1.28796	0.985499	2.77236	1.68194	1.67049	0.74027	0.0146079	0.866419	up	no	no_diff
chr8	144827464	144847509	+	ENSG00000147789	ZNF7	ENST00000446747;ENST00000528017;ENST00000525266;ENST00000532382;ENST00000530776;ENST00000533314;ENST00000527218;ENST00000529819;ENST00000528372;ENST00000528130;ENST00000532393;ENST00000544249;ENST00000532777;ENST00000530682;ENST00000532051;ENST00000530082;ENST00000325217;ENST00000529767	GO:0000981(DNA-binding transcription factor activity, RNA polymerase II-specific);GO:0003676(nucleic acid binding);GO:0003677(DNA binding);GO:0005622(intracellular);GO:0005634(nucleus);GO:0006355(regulation of transcription, DNA-templated);GO:0006357(regulation of transcription by RNA polymerase II);GO:0007275(multicellular organism development);GO:0016020(membrane);GO:0016021(integral component …	05168(Herpes simplex virus 1 infection);05168(Herpes simplex virus 1 infection)	K09228	NA	zinc finger protein 7 [Source:HGNC Symbol;Acc:HGNC:13139]	1.86889	2.2211	2.10472	2.0649	0.630436	0.816864	2.08465	1.17732	1.7539	0.81057	0.0147304	0.870338	up	no	no_diff
chr8	143723933	143738234	-	ENSG00000180921	FAM83H	ENST00000388913;ENST00000650760	GO:0005737(cytoplasm);GO:0005856(cytoskeleton);GO:0019901(protein kinase binding);GO:0030335(positive regulation of cell migration);GO:0031214(biomineral tissue development);GO:0044380(protein localization to cytoskeleton);GO:0045095(keratin filament);GO:0045104(intermediate filament cytoskeleton organization);GO:1990254(keratin filament binding);GO:1990254(keratin filament binding)	NA	NA	NA	family with sequence similarity 83 member H [Source:HGNC Symbol;Acc:HGNC:24797]	4.57356	4.4	3.92595	4.29984	5.25282	5.79675	5.79963	5.6164	0.765586	-0.385364	0.014808	0.871581	down	no	no_diff
chr15	56005715	56007176	-	ENSG00000230183	CNOT6LP1	ENST00000559681	NA	NA	NA	NA	CCR4-NOT transcription complex subunit 6-like pseudogene 1 [Source:HGNC Symbol;Acc:HGNC:32355]	0.35119	0.327896	0.365506	0.348197	0.822151	0.589004	0.617189	0.676115	0.514997	-0.957363	0.0148701	0.871906	down	no	no_diff
chrX	135520643	135582510	+	ENSG00000165359	INTS6L	ENST00000370752;ENST00000639893;ENST00000493637;ENST00000481908;ENST00000481429;ENST00000494957	GO:0032039(integrator complex);GO:0034472(snRNA 3'-end processing);GO:0034472(snRNA 3'-end processing)	NA	K13180	EC:3.6.4.-	integrator complex subunit 6 like [Source:HGNC Symbol;Acc:HGNC:27334]	4.04044	4.70675	4.05083	4.26601	3.16307	3.58934	3.22689	3.32643	1.28246	0.35891	0.014958	0.872476	up	no	no_diff
chr5	271670	438291	+	ENSG00000286169	AHRR	ENST00000506909;ENST00000505113;ENST00000316418;ENST00000512529	GO:0000122(negative regulation of transcription by RNA polymerase II);GO:0000981(DNA-binding transcription factor activity, RNA polymerase II-specific);GO:0003677(DNA binding);GO:0005509(calcium ion binding);GO:0005515(protein binding);GO:0005634(nucleus);GO:0005654(nucleoplasm);GO:0005737(cytoplasm);GO:0005829(cytosol);GO:0006355(regulation of transcription, DNA-templated);GO:0006805(xenobiotic …	NA	K09094	NA	aryl-hydrocarbon receptor repressor [Source:HGNC Symbol;Acc:HGNC:346]	4.32458	1.99979	2.23981	2.85473	1.4271	1.91861	2.03175	1.79249	1.59261	0.671389	0.0149929	0.872476	up	no	no_diff
chr2	10448689	10457692	+	ENSG00000257135	ODC1-DT	ENST00000553181;ENST00000547349	NA	NA	NA	NA	ODC1 divergent transcript [Source:HGNC Symbol;Acc:HGNC:54070]	0.273008	0.194755	0.223207	0.230323	0.282329	0.554836	0.462035	0.433066	0.531843	-0.910929	0.0151053	0.87571	down	no	no_diff
chr9	37753803	37778972	+	ENSG00000165275	TRMT10B	ENST00000537911;ENST00000297994;ENST00000488673;ENST00000537016;ENST00000377753;ENST00000540616;ENST00000538370;ENST00000509577	GO:0000049(tRNA binding);GO:0005829(cytosol);GO:0008168(methyltransferase activity);GO:0009019(tRNA (guanine-N1-)-methyltransferase activity);GO:0016740(transferase activity);GO:0030488(tRNA methylation);GO:0032259(methylation);GO:0052905(tRNA (guanine(9)-N(1))-methyltransferase activity);GO:0052905(tRNA (guanine(9)-N(1))-methyltransferase activity)	NA	K15445	EC:2.1.1.221	tRNA methyltransferase 10B [Source:HGNC Symbol;Acc:HGNC:26454]	2.18685	2.23785	2.28559	2.23676	3.86844	2.80531	3.45907	3.37761	0.662233	-0.59459	0.0151939	0.877545	down	no	no_diff
chr8	144078002	144079265	-	ENSG00000255224	AC109322	ENST00000524499	NA	NA	NA	NA	TEC	0.793418	1.43842	0.766066	0.999302	1.89427	1.88747	1.75947	1.84707	0.54102	-0.886245	0.0152884	0.879711	down	no	no_diff
chr3	149030127	149086554	-	ENSG00000071794	HLTF	ENST00000310053;ENST00000392912;ENST00000465259;ENST00000467858;ENST00000494055;ENST00000493881;ENST00000497427;ENST00000472830;ENST00000481663	GO:0000166(nucleotide binding);GO:0000978(RNA polymerase II proximal promoter sequence-specific DNA binding);GO:0001228(DNA-binding transcription activator activity, RNA polymerase II-specific);GO:0003676(nucleic acid binding);GO:0003677(DNA binding);GO:0003723(RNA binding);GO:0003824(catalytic activity);GO:0004386(helicase activity);GO:0005515(protein binding);GO:0005524(ATP binding);GO:0005634(…	NA	K15711	2.3.2.27;EC:3.6.4.-	helicase like transcription factor [Source:HGNC Symbol;Acc:HGNC:11099]	16.2378	14.7754	17.741	16.2514	14.8257	11.2379	12.6982	12.9206	1.25779	0.33089	0.0154305	0.884584	up	no	no_diff
chr9	114334156	114394405	-	ENSG00000106948	AKNA	ENST00000307564;ENST00000374075;ENST00000374079;ENST00000374088;ENST00000490767;ENST00000312033;ENST00000491133;ENST00000492875;ENST00000223791	GO:0000978(RNA polymerase II proximal promoter sequence-specific DNA binding);GO:0000981(DNA-binding transcription factor activity, RNA polymerase II-specific);GO:0001228(DNA-binding transcription activator activity, RNA polymerase II-specific);GO:0001650(fibrillar center);GO:0003677(DNA binding);GO:0005634(nucleus);GO:0005654(nucleoplasm);GO:0005813(centrosome);GO:0005829(cytosol);GO:0016020(mem…	NA	K21404	NA	AT-hook transcription factor [Source:HGNC Symbol;Acc:HGNC:24108]	1.21063	1.35025	1.2297	1.26353	1.47445	1.80464	2.09272	1.7906	0.705643	-0.502991	0.0155155	0.886165	down	no	no_diff
chr4	80183879	80204329	+	ENSG00000152784	PRDM8	ENST00000415738;ENST00000508061;ENST00000339711	GO:0000981(DNA-binding transcription factor activity, RNA polymerase II-specific);GO:0003676(nucleic acid binding);GO:0003677(DNA binding);GO:0005515(protein binding);GO:0005634(nucleus);GO:0006357(regulation of transcription by RNA polymerase II);GO:0007399(nervous system development);GO:0008168(methyltransferase activity);GO:0014003(oligodendrocyte development);GO:0016740(transferase activity);…	NA	K20797	EC:2.1.1.-	PR/SET domain 8 [Source:HGNC Symbol;Acc:HGNC:13993]	0.832251	0.855078	0.811421	0.832917	0.565624	0.49653	0.547259	0.536471	1.55258	0.634672	0.0155955	0.887448	up	no	no_diff
chr5	56504635	56505072	-	ENSG00000226221	RPL26P19	ENST00000450941	NA	NA	NA	NA	ribosomal protein L26 pseudogene 19 [Source:HGNC Symbol;Acc:HGNC:36393]	109.175	120.434	123.037	117.549	97.1094	98.1757	90.0667	95.1173	1.23583	0.30548	0.0157653	0.889712	up	no	no_diff
chr11	65653597	65663090	-	ENSG00000173039	RELA	ENST00000525693;ENST00000531484;ENST00000526738;ENST00000406246;ENST00000308639;ENST00000527909;ENST00000529389;ENST00000527749;ENST00000532776;ENST00000534283;ENST00000525858;ENST00000527874;ENST00000615805;ENST00000527074;ENST00000534305;ENST00000533187;ENST00000529330;ENST00000612991;ENST00000525658;ENST00000526257	GO:0000122(negative regulation of transcription by RNA polymerase II);GO:0000790(nuclear chromatin);GO:0000977(RNA polymerase II regulatory region sequence-specific DNA binding);GO:0000978(RNA polymerase II proximal promoter sequence-specific DNA binding);GO:0000980(RNA polymerase II distal enhancer sequence-specific DNA binding);GO:0000981(DNA-binding transcription factor activity, RNA polymeras…	01523(Antifolate resistance);04010(MAPK signaling pathway);04014(Ras signaling pathway);04024(cAMP signaling pathway);04062(Chemokine signaling pathway);04064(NF-kappa B signaling pathway);04066(HIF-1 signaling pathway);04071(Sphingolipid signaling pathway);04137(Mitophagy - animal);04151(PI3K-Akt signaling pathway);04210(Apoptosis);04211(Longevity regulating pathway);04218(Cellular senescence);0…	K04735	NA	RELA proto-oncogene, NF-kB subunit [Source:HGNC Symbol;Acc:HGNC:9955]	16.1275	11.7742	13.7444	13.882	7.57132	13.3125	9.7574	10.2138	1.35915	0.442705	0.0158125	0.889712	up	no	no_diff
chr9	99104038	99154192	+	ENSG00000106799	TGFBR1	ENST00000374990;ENST00000549766;ENST00000552516;ENST00000374994;ENST00000550253;ENST00000546584	GO:0000166(nucleotide binding);GO:0000186(activation of MAPKK activity);GO:0001501(skeletal system development);GO:0001525(angiogenesis);GO:0001701(in utero embryonic development);GO:0001822(kidney development);GO:0001824(blastocyst development);GO:0001837(epithelial to mesenchymal transition);GO:0001937(negative regulation of endothelial cell proliferation);GO:0001938(positive regulation of endo…	04010(MAPK signaling pathway);04060(Cytokine-cytokine receptor interaction);04068(FoxO signaling pathway);04144(Endocytosis);04218(Cellular senescence);04350(TGF-beta signaling pathway);04371(Apelin signaling pathway);04380(Osteoclast differentiation);04390(Hippo signaling pathway);04520(Adherens junction);04659(Th17 cell differentiation);04926(Relaxin signaling pathway);04933(AGE-RAGE signaling …	K04674	EC:2.7.11.30	transforming growth factor beta receptor 1 [Source:HGNC Symbol;Acc:HGNC:11772]	5.18545	4.34245	4.5925	4.7068	2.21605	4.8374	1.95485	3.00276	1.56749	0.648457	0.0158475	0.889712	up	no	no_diff
chr3	186783205	186789897	+	ENSG00000156976	EIF4A2	ENST00000426808;ENST00000492144;ENST00000467585;ENST00000443963;ENST00000440191;ENST00000425053;ENST00000323963;ENST00000468362;ENST00000494445;ENST00000485101;ENST00000429589;ENST00000465222;ENST00000461021;ENST00000498746;ENST00000475653;ENST00000445596;ENST00000465032;ENST00000441007;ENST00000465267;ENST00000465792;ENST00000495049;ENST00000496382;ENST00000466362;ENST00000491473;ENST00000475409…	GO:0000166(nucleotide binding);GO:0003676(nucleic acid binding);GO:0003723(RNA binding);GO:0003743(translation initiation factor activity);GO:0004004(ATP-dependent RNA helicase activity);GO:0004386(helicase activity);GO:0005515(protein binding);GO:0005524(ATP binding);GO:0005829(cytosol);GO:0006412(translation);GO:0006413(translational initiation);GO:0006446(regulation of translational initiation…	03013(RNA transport);03013(RNA transport)	K03257	NA	eukaryotic translation initiation factor 4A2 [Source:HGNC Symbol;Acc:HGNC:3284]	27.7609	24.912	27.167	26.6133	21.7704	22.6056	21.3081	21.8947	1.21551	0.281566	0.0159663	0.889712	up	no	no_diff
chrX	154010506	154019902	-	ENSG00000184216	IRAK1	ENST00000393687;ENST00000369980;ENST00000429936;ENST00000369974;ENST00000437278;ENST00000369973;ENST00000443220;ENST00000463031;ENST00000455690;ENST00000444254;ENST00000467236	GO:0000166(nucleotide binding);GO:0000187(activation of MAPK activity);GO:0001959(regulation of cytokine-mediated signaling pathway);GO:0002224(toll-like receptor signaling pathway);GO:0002376(immune system process);GO:0002755(MyD88-dependent toll-like receptor signaling pathway);GO:0004672(protein kinase activity);GO:0004674(protein serine/threonine kinase activity);GO:0004704(NF-kappaB-inducing…	04010(MAPK signaling pathway);04064(NF-kappa B signaling pathway);04620(Toll-like receptor signaling pathway);04722(Neurotrophin signaling pathway);05133(Pertussis);05140(Leishmaniasis);05142(Chagas disease (American trypanosomiasis));05145(Toxoplasmosis);05152(Tuberculosis);05161(Hepatitis B);05162(Measles);05168(Herpes simplex virus 1 infection);05169(Epstein-Barr virus infection);05170(Human i…	K04730	EC:2.7.11.1	interleukin 1 receptor associated kinase 1 [Source:HGNC Symbol;Acc:HGNC:6112]	63.7786	63.0274	67.4433	64.7497	72.4959	82.9632	90.5648	82.008	0.789554	-0.34089	0.0159732	0.889712	down	no	no_diff
chr15	44427622	44529038	+	ENSG00000137770	CTDSPL2	ENST00000260327;ENST00000558791;ENST00000558373;ENST00000558968;ENST00000560834;ENST00000558966;ENST00000560620;ENST00000559175;ENST00000561189;ENST00000559793	GO:0004721(phosphoprotein phosphatase activity);GO:0005634(nucleus);GO:0005654(nucleoplasm);GO:0006470(protein dephosphorylation);GO:0016787(hydrolase activity);GO:0016791(phosphatase activity);GO:0030514(negative regulation of BMP signaling pathway);GO:0046827(positive regulation of protein export from nucleus);GO:0046827(positive regulation of protein export from nucleus)	NA	K17616	EC:3.1.3.-	CTD small phosphatase like 2 [Source:HGNC Symbol;Acc:HGNC:26936]	5.65099	5.0967	5.77772	5.50847	3.92812	4.63416	4.69595	4.41941	1.24643	0.317798	0.0159815	0.889712	up	no	no_diff
chr17	32265832	32324659	+	ENSG00000141314	RHBDL3	ENST00000536287;ENST00000538145;ENST00000269051;ENST00000578006;ENST00000431505;ENST00000582967	GO:0004252(serine-type endopeptidase activity);GO:0005509(calcium ion binding);GO:0006508(proteolysis);GO:0008233(peptidase activity);GO:0008236(serine-type peptidase activity);GO:0016020(membrane);GO:0016021(integral component of membrane);GO:0016787(hydrolase activity);GO:0016787(hydrolase activity)	NA	K02857	EC:3.4.21.105	rhomboid like 3 [Source:HGNC Symbol;Acc:HGNC:16502]	1.03787	1.01287	1.05682	1.03585	1.01841	1.39302	3.39767	1.93637	0.534946	-0.902534	0.016082	0.89209	down	no	no_diff
chr2	151485336	151734487	-	ENSG00000183091	NEB	ENST00000618972;ENST00000409198;ENST00000486320;ENST00000483418;ENST00000480784;ENST00000497809	GO:0003779(actin binding);GO:0005515(protein binding);GO:0005737(cytoplasm);GO:0005829(cytosol);GO:0005856(cytoskeleton);GO:0007517(muscle organ development);GO:0007525(somatic muscle development);GO:0008307(structural constituent of muscle);GO:0015629(actin cytoskeleton);GO:0030016(myofibril);GO:0030017(sarcomere);GO:0030018(Z disc);GO:0030049(muscle filament sliding);GO:0030832(regulation of ac…	NA	K18267	NA	nebulin [Source:HGNC Symbol;Acc:HGNC:7720]	0.0835365	0.0964513	0.071859	0.0839489	0.0532001	0.0333089	0.0573505	0.0479531	1.75065	0.807887	0.016211	0.896021	up	no	no_diff
chr4	118722823	118838683	-	ENSG00000150961	SEC24D	ENST00000280551;ENST00000419654;ENST00000502830;ENST00000514561;ENST00000505134;ENST00000511715;ENST00000502526;ENST00000509818;ENST00000505280;ENST00000514418;ENST00000506622;ENST00000503683	GO:0000139(Golgi membrane);GO:0000149(SNARE binding);GO:0001701(in utero embryonic development);GO:0002474(antigen processing and presentation of peptide antigen via MHC class I);GO:0005515(protein binding);GO:0005737(cytoplasm);GO:0005783(endoplasmic reticulum);GO:0005789(endoplasmic reticulum membrane);GO:0005829(cytosol);GO:0006886(intracellular protein transport);GO:0006888(endoplasmic reticu…	04141(Protein processing in endoplasmic reticulum);04141(Protein processing in endoplasmic reticulum)	K14007	NA	SEC24 homolog D, COPII coat complex component [Source:HGNC Symbol;Acc:HGNC:10706]	5.9689	5.85778	5.90341	5.91003	4.60077	5.28337	4.46482	4.78299	1.23564	0.305253	0.016523	0.909639	up	no	no_diff
chr17	40818117	40822614	-	ENSG00000186395	KRT10	ENST00000269576;ENST00000635956	GO:0001533(cornified envelope);GO:0005198(structural molecule activity);GO:0005515(protein binding);GO:0005576(extracellular region);GO:0005615(extracellular space);GO:0005634(nucleus);GO:0005737(cytoplasm);GO:0005829(cytosol);GO:0005882(intermediate filament);GO:0016020(membrane);GO:0018149(peptide cross-linking);GO:0030216(keratinocyte differentiation);GO:0030280(structural constituent of epide…	04915(Estrogen signaling pathway);05150(Staphylococcus aureus infection);05150(Staphylococcus aureus infection)	K07604	NA	keratin 10 [Source:HGNC Symbol;Acc:HGNC:6413]	3.92675	4.42071	4.70365	4.35037	6.29655	5.87165	6.61421	6.2608	0.694859	-0.525209	0.0165918	0.909639	down	no	no_diff
chr7	7640711	7968020	+	ENSG00000219545	UMAD1	ENST00000636849;ENST00000639343;ENST00000406829;ENST00000493246;ENST00000638342;ENST00000463725;ENST00000471760;ENST00000482067;ENST00000639110	NA	NA	NA	NA	UBAP1-MVB12-associated (UMA) domain containing 1 [Source:HGNC Symbol;Acc:HGNC:48955]	2.32846	1.37426	2.21574	1.97282	2.76562	3.0276	3.37635	3.05653	0.645445	-0.631633	0.0167221	0.909639	down	no	no_diff
chr5	96814028	96935809	-	ENSG00000247121	AC009126	ENST00000501338	NA	NA	NA	NA	novel transcript, antisense to LNPEP and ERAP2	0.246996	0.293262	0.134551	0.224936	0.37873	0.49358	0.45156	0.44129	0.509725	-0.97221	0.0167646	0.909639	down	no	no_diff
chr10	79681973	79684094	-	ENSG00000280355	AL132656	ENST00000623504	NA	NA	NA	NA	novel transcript	0.88188	0.567974	0.995606	0.815153	0.314903	0.471235	0.546932	0.444357	1.83446	0.875353	0.0169084	0.909639	up	no	no_diff
chr2	96859718	96870757	-	ENSG00000168758	SEMA4C	ENST00000482925;ENST00000467747;ENST00000474420;ENST00000442264;ENST00000305476;ENST00000449330	GO:0001755(neural crest cell migration);GO:0001843(neural tube closure);GO:0005515(protein binding);GO:0005615(extracellular space);GO:0005886(plasma membrane);GO:0005887(integral component of plasma membrane);GO:0007275(multicellular organism development);GO:0007399(nervous system development);GO:0014069(postsynaptic density);GO:0016020(membrane);GO:0016021(integral component of membrane);GO:002…	04360(Axon guidance);04360(Axon guidance)	K06521	NA	semaphorin 4C [Source:HGNC Symbol;Acc:HGNC:10731]	4.1614	4.52775	3.57445	4.08787	6.59615	6.63608	4.02664	5.75296	0.710568	-0.492954	0.0169342	0.909639	down	no	no_diff
chr17	16382152	16382669	-	ENSG00000265401	AC093484	ENST00000583934	NA	NA	NA	NA	novel transcript	8.3802	14.1558	8.24299	10.2596	5.68198	3.0812	8.18844	5.65054	1.81569	0.860521	0.0169635	0.909639	up	no	no_diff
chr19	3185563	3209575	+	ENSG00000125912	NCLN	ENST00000592737;ENST00000246117;ENST00000587740;ENST00000592235;ENST00000591062;ENST00000586904;ENST00000590671	GO:0005515(protein binding);GO:0005783(endoplasmic reticulum);GO:0005789(endoplasmic reticulum membrane);GO:0009966(regulation of signal transduction);GO:0016020(membrane);GO:0016021(integral component of membrane);GO:0032991(protein-containing complex);GO:0043254(regulation of protein complex assembly);GO:0050821(protein stabilization);GO:0061635(regulation of protein complex stability);GO:00616…	NA	NA	NA	nicalin [Source:HGNC Symbol;Acc:HGNC:26923]	18.9128	19.1169	18.5317	18.8538	22.401	19.7461	37.855	26.6674	0.706999	-0.50022	0.0169764	0.909639	down	no	no_diff
chrX	102599168	102604159	+	ENSG00000125962	ARMCX5	ENST00000372742;ENST00000604957;ENST00000246174;ENST00000473968;ENST00000479502;ENST00000477663	GO:0005515(protein binding);GO:0005515(protein binding)	NA	NA	NA	armadillo repeat containing X-linked 5 [Source:HGNC Symbol;Acc:HGNC:25772]	1.14608	1.33924	4.10156	2.19563	1.20259	1.12485	1.13297	1.15347	1.9035	0.928654	0.0169883	0.909639	up	no	no_diff
chr8	100550724	100551713	-	ENSG00000251013	GAPDHP62	ENST00000515313	NA	NA	NA	NA	glyceraldehyde 3 phosphate dehydrogenase pseudogene 62 [Source:HGNC Symbol;Acc:HGNC:4156]	0.800878	0.497073	0.622871	0.640274	0.727959	1.68002	1.47466	1.29422	0.49472	-1.01532	0.0173134	0.921969	down	yes	down
chr14	49586580	49586878	+	ENSG00000276168	RN7SL1	ENST00000618786	NA	NA	NA	NA	RNA, 7SL, cytoplasmic 1 [Source:HGNC Symbol;Acc:HGNC:10038]	388.538	540.318	309.956	412.937	706.674	769.864	387.47	621.336	0.664596	-0.589451	0.017388	0.921969	down	no	no_diff
chr3	49357176	49358358	-	ENSG00000233276	GPX1	ENST00000651740;ENST00000620890;ENST00000643797;ENST00000496791;ENST00000651279;ENST00000646881;ENST00000419783;ENST00000419349	GO:0000302(response to reactive oxygen species);GO:0001659(temperature homeostasis);GO:0001885(endothelial cell development);GO:0002862(negative regulation of inflammatory response to antigenic stimulus);GO:0004601(peroxidase activity);GO:0004602(glutathione peroxidase activity);GO:0005737(cytoplasm);GO:0005739(mitochondrion);GO:0005759(mitochondrial matrix);GO:0005829(cytosol);GO:0006195(purine …	00480(Glutathione metabolism);00590(Arachidonic acid metabolism);04918(Thyroid hormone synthesis);05014(Amyotrophic lateral sclerosis (ALS));05016(Huntington disease);05016(Huntington disease)	K00432	EC:1.11.1.9	glutathione peroxidase 1 [Source:HGNC Symbol;Acc:HGNC:4553]	53.5873	90.5649	37.2644	60.4722	37.7211	42.3781	43.5934	41.2309	1.46667	0.552547	0.0173979	0.921969	up	no	no_diff
chr22	26560526	26561088	+	ENSG00000213707	HMGB1P10	ENST00000395823	NA	NA	NA	NA	high mobility group box 1 pseudogene 10 [Source:HGNC Symbol;Acc:HGNC:4994]	2.96155	2.222	4.19748	3.12701	4.50999	5.06883	7.03693	5.53859	0.564586	-0.824735	0.0175284	0.92484	down	no	no_diff
chr16	3018445	3022383	+	ENSG00000006327	TNFRSF12A	ENST00000326577;ENST00000571351;ENST00000341627;ENST00000573001;ENST00000575124;ENST00000574699;ENST00000575836	GO:0001525(angiogenesis);GO:0001726(ruffle);GO:0005515(protein binding);GO:0005886(plasma membrane);GO:0006915(apoptotic process);GO:0006931(substrate-dependent cell migration, cell attachment to substrate);GO:0007155(cell adhesion);GO:0007275(multicellular organism development);GO:0009986(cell surface);GO:0016020(membrane);GO:0016021(integral component of membrane);GO:0030154(cell differentiatio…	04060(Cytokine-cytokine receptor interaction);04060(Cytokine-cytokine receptor interaction)	K05149	NA	TNF receptor superfamily member 12A [Source:HGNC Symbol;Acc:HGNC:18152]	17.6537	19.3809	11.577	16.2038	12.8891	10.763	11.9524	11.8682	1.36532	0.449237	0.0176558	0.92484	up	no	no_diff
chr3	167735243	167825568	+	ENSG00000163536	SERPINI1	ENST00000446050;ENST00000295777;ENST00000472941;ENST00000494666;ENST00000466865;ENST00000472747	GO:0004867(serine-type endopeptidase inhibitor activity);GO:0005576(extracellular region);GO:0005615(extracellular space);GO:0007417(central nervous system development);GO:0007422(peripheral nervous system development);GO:0010466(negative regulation of peptidase activity);GO:0010951(negative regulation of endopeptidase activity);GO:0010976(positive regulation of neuron projection development);GO:…	NA	NA	NA	serpin family I member 1 [Source:HGNC Symbol;Acc:HGNC:8943]	1.39152	1.51652	1.51463	1.47422	1.04248	0.949516	0.823667	0.938555	1.57074	0.651443	0.0176648	0.92484	up	no	no_diff
chr15	43772617	43799133	-	ENSG00000262560	AC018512	ENST00000417761	GO:0016020(membrane)	NA	NA	NA	novel transcript	0.503876	0.094462	0.40205	0.333463	0	0	0.16391	0.0546367	6.10328	2.60958	0.0176964	0.92484	up	yes	up
chr15	77420412	77485607	+	ENSG00000140382	HMG20A	ENST00000336216;ENST00000559035;ENST00000558288;ENST00000381714;ENST00000559728;ENST00000560986;ENST00000560498;ENST00000558651;ENST00000559099;ENST00000558845;ENST00000558176	GO:0000122(negative regulation of transcription by RNA polymerase II);GO:0000981(DNA-binding transcription factor activity, RNA polymerase II-specific);GO:0003677(DNA binding);GO:0003700(DNA-binding transcription factor activity);GO:0005515(protein binding);GO:0005634(nucleus);GO:0006325(chromatin organization);GO:0006355(regulation of transcription, DNA-templated);GO:0033234(negative regulation …	NA	NA	NA	high mobility group 20A [Source:HGNC Symbol;Acc:HGNC:5001]	9.42543	9.83816	10.1736	9.8124	12.6349	10.0047	17.4048	13.3481	0.735114	-0.443961	0.0177519	0.92484	down	no	no_diff
chr5	177022696	177081189	+	ENSG00000113761	ZNF346	ENST00000508155;ENST00000513587;ENST00000358149;ENST00000503039;ENST00000511834;ENST00000510933;ENST00000504600;ENST00000512315	GO:0003676(nucleic acid binding);GO:0003723(RNA binding);GO:0003725(double-stranded RNA binding);GO:0005515(protein binding);GO:0005634(nucleus);GO:0005730(nucleolus);GO:0005737(cytoplasm);GO:0008270(zinc ion binding);GO:0019899(enzyme binding);GO:0035198(miRNA binding);GO:0043065(positive regulation of apoptotic process);GO:0046872(metal ion binding);GO:0046872(metal ion binding)	NA	NA	NA	zinc finger protein 346 [Source:HGNC Symbol;Acc:HGNC:16403]	5.23211	4.88122	4.73626	4.94986	5.32806	7.03542	7.05251	6.472	0.764813	-0.386822	0.0178727	0.927995	down	no	no_diff
chr19	58428632	58431148	-	ENSG00000268912	AC012313	ENST00000594816	NA	NA	NA	NA	novel transcript	0.303676	0.244703	0.28309	0.277156	0.54358	0.519377	0.438833	0.500597	0.553652	-0.852949	0.0180246	0.931507	down	no	no_diff
chr17	30115521	30186475	+	ENSG00000126653	NSRP1	ENST00000247026;ENST00000612959;ENST00000475652;ENST00000394826;ENST00000588614;ENST00000583301;ENST00000589608;ENST00000581048;ENST00000467446;ENST00000540900;ENST00000584317;ENST00000577289;ENST00000585881;ENST00000584423;ENST00000479218;ENST00000580103	GO:0000381(regulation of alternative mRNA splicing, via spliceosome);GO:0003723(RNA binding);GO:0003729(mRNA binding);GO:0005515(protein binding);GO:0005634(nucleus);GO:0005654(nucleoplasm);GO:0006397(mRNA processing);GO:0008380(RNA splicing);GO:0016607(nuclear speck);GO:0032502(developmental process);GO:1990904(ribonucleoprotein complex);GO:1990904(ribonucleoprotein complex)	NA	K13206	NA	nuclear speckle splicing regulatory protein 1 [Source:HGNC Symbol;Acc:HGNC:25305]	6.51415	6.40357	7.2096	6.70911	2.9797	5.76075	5.55679	4.76575	1.40778	0.493417	0.0180611	0.931507	up	no	no_diff
chr1	93866284	93879918	-	ENSG00000067334	DNTTIP2	ENST00000436063;ENST00000462746;ENST00000528680;ENST00000496672;ENST00000460191;ENST00000359208;ENST00000496535	GO:0003723(RNA binding);GO:0005634(nucleus);GO:0005730(nucleolus);GO:0005730(nucleolus)	NA	NA	NA	deoxynucleotidyltransferase terminal interacting protein 2 [Source:HGNC Symbol;Acc:HGNC:24013]	4.08009	7.58066	4.95837	5.53971	4.80077	3.34623	3.72891	3.95864	1.3994	0.484806	0.0183392	0.942694	up	no	no_diff
chr2	86143932	86195770	-	ENSG00000132305	IMMT	ENST00000410111;ENST00000442664;ENST00000254636;ENST00000449247;ENST00000419070;ENST00000490238;ENST00000486633;ENST00000460081;ENST00000474969;ENST00000620815;ENST00000409258	GO:0003723(RNA binding);GO:0005515(protein binding);GO:0005739(mitochondrion);GO:0005743(mitochondrial inner membrane);GO:0016020(membrane);GO:0016021(integral component of membrane);GO:0042407(cristae formation);GO:0051560(mitochondrial calcium ion homeostasis);GO:0061617(MICOS complex);GO:0061617(MICOS complex)	NA	K17785	NA	inner membrane mitochondrial protein [Source:HGNC Symbol;Acc:HGNC:6047]	39.6037	43.5834	41.0972	41.4281	25.9819	35.333	37.4534	32.9228	1.25834	0.331524	0.0190528	0.975887	up	no	no_diff
chr4	6269849	6303265	+	ENSG00000109501	WFS1	ENST00000503569;ENST00000507765;ENST00000226760;ENST00000506588;ENST00000513395;ENST00000506362	GO:0000122(negative regulation of transcription by RNA polymerase II);GO:0000502(proteasome complex);GO:0001822(kidney development);GO:0003091(renal water homeostasis);GO:0005515(protein binding);GO:0005516(calmodulin binding);GO:0005783(endoplasmic reticulum);GO:0005788(endoplasmic reticulum lumen);GO:0005789(endoplasmic reticulum membrane);GO:0006983(ER overload response);GO:0007601(visual perc…	04141(Protein processing in endoplasmic reticulum);04141(Protein processing in endoplasmic reticulum)	K14020	NA	wolframin ER transmembrane glycoprotein [Source:HGNC Symbol;Acc:HGNC:12762]	2.89249	3.53354	3.24769	3.22457	9.83622	3.46529	3.46445	5.58865	0.576986	-0.793393	0.0191696	0.975887	down	no	no_diff
chr5	53095679	53110063	-	ENSG00000164172	MOCS2	ENST00000450852;ENST00000396954;ENST00000514553;ENST00000361377;ENST00000508922;ENST00000502402	GO:0000166(nucleotide binding);GO:0005634(nucleus);GO:0005737(cytoplasm);GO:0005829(cytosol);GO:0006777(Mo-molybdopterin cofactor biosynthetic process);GO:0016607(nuclear speck);GO:0016740(transferase activity);GO:0019008(molybdopterin synthase complex);GO:0030366(molybdopterin synthase activity);GO:0032324(molybdopterin cofactor biosynthetic process);GO:0032324(molybdopterin cofactor biosyntheti…	00790(Folate biosynthesis);04122(Sulfur relay system);04122(Sulfur relay system)	K03635	EC:2.8.1.12	molybdenum cofactor synthesis 2 [Source:HGNC Symbol;Acc:HGNC:7193]	5.94113	5.00713	5.82515	5.59114	3.74684	5.32437	3.65797	4.24306	1.31771	0.398037	0.0192463	0.975887	up	no	no_diff
chr12	93467488	93516214	+	ENSG00000198015	MRPL42	ENST00000549982;ENST00000358678;ENST00000548545;ENST00000552217;ENST00000393128;ENST00000551396;ENST00000547098;ENST00000552938;ENST00000549561;ENST00000552326	GO:0003723(RNA binding);GO:0003735(structural constituent of ribosome);GO:0005739(mitochondrion);GO:0005743(mitochondrial inner membrane);GO:0005762(mitochondrial large ribosomal subunit);GO:0005763(mitochondrial small ribosomal subunit);GO:0005840(ribosome);GO:0005886(plasma membrane);GO:0006412(translation);GO:0016020(membrane);GO:0016021(integral component of membrane);GO:0070125(mitochondrial…	NA	K17423	NA	mitochondrial ribosomal protein L42 [Source:HGNC Symbol;Acc:HGNC:14493]	2.10758	2.42071	2.11389	2.21406	4.54698	3.2837	1.96337	3.26468	0.678186	-0.560248	0.0193077	0.975887	down	no	no_diff
chr1	3857267	3885429	+	ENSG00000169598	DFFB	ENST00000378209;ENST00000338895;ENST00000378206;ENST00000339350;ENST00000481945;ENST00000468793;ENST00000625756;ENST00000477548;ENST00000461150;ENST00000475969;ENST00000491998	GO:0000790(nuclear chromatin);GO:0003677(DNA binding);GO:0004518(nuclease activity);GO:0004536(deoxyribonuclease activity);GO:0005515(protein binding);GO:0005622(intracellular);GO:0005634(nucleus);GO:0005654(nucleoplasm);GO:0005730(nucleolus);GO:0005737(cytoplasm);GO:0005829(cytosol);GO:0006308(DNA catabolic process);GO:0006309(apoptotic DNA fragmentation);GO:0006915(apoptotic process);GO:0016787…	04210(Apoptosis);04210(Apoptosis)	K02311	EC:3.-.-.-	DNA fragmentation factor subunit beta [Source:HGNC Symbol;Acc:HGNC:2773]	5.4761	2.49868	6.13314	4.70264	3.00616	3.48485	2.4525	2.98117	1.57745	0.657591	0.0193436	0.975887	up	no	no_diff
chr7	101218165	101224190	+	ENSG00000106400	ZNHIT1	ENST00000485387;ENST00000305105;ENST00000492315;ENST00000461205	GO:0000812(Swr1 complex);GO:0005515(protein binding);GO:0005634(nucleus);GO:0005654(nucleoplasm);GO:0006338(chromatin remodeling);GO:0031063(regulation of histone deacetylation);GO:0031491(nucleosome binding);GO:0042826(histone deacetylase binding);GO:0043486(histone exchange);GO:0046872(metal ion binding);GO:0046872(metal ion binding)	NA	K11663	NA	zinc finger HIT-type containing 1 [Source:HGNC Symbol;Acc:HGNC:21688]	11.548	11.2264	11.8148	11.5297	10.2072	7.9009	9.75825	9.28878	1.24125	0.311795	0.0194143	0.975887	up	no	no_diff
chr11	66616582	66627347	+	ENSG00000239306	RBM14	ENST00000310137;ENST00000393979;ENST00000461478;ENST00000443702;ENST00000496694;ENST00000409738;ENST00000512283;ENST00000460762;ENST00000409372	GO:0002218(activation of innate immune response);GO:0002376(immune system process);GO:0003676(nucleic acid binding);GO:0003712(transcription coregulator activity);GO:0003723(RNA binding);GO:0005515(protein binding);GO:0005634(nucleus);GO:0005654(nucleoplasm);GO:0005667(transcription factor complex);GO:0005730(nucleolus);GO:0005737(cytoplasm);GO:0006260(DNA replication);GO:0006281(DNA repair);GO:0…	NA	K13189	NA	RNA binding motif protein 14 [Source:HGNC Symbol;Acc:HGNC:14219]	16.0367	16.4443	21.1548	17.8786	18.4332	27.0109	26.4978	23.9807	0.745543	-0.423636	0.0196043	0.975887	down	no	no_diff
chr20	25624045	25678074	+	ENSG00000213742	ZNF337-AS1	ENST00000414393;ENST00000420803;ENST00000455791;ENST00000439498;ENST00000428254	NA	NA	NA	NA	ZNF337 antisense RNA 1 [Source:HGNC Symbol;Acc:HGNC:40759]	0.935535	1.11587	1.48173	1.17771	0.992543	0.693805	0.441209	0.709186	1.66065	0.731752	0.0196216	0.975887	up	no	no_diff
chr1	27098809	27166981	-	ENSG00000090020	SLC9A1	ENST00000374089;ENST00000374086;ENST00000263980;ENST00000447808;ENST00000490329	GO:0002026(regulation of the force of heart contraction);GO:0005515(protein binding);GO:0005516(calmodulin binding);GO:0005546(phosphatidylinositol-4,5-bisphosphate binding);GO:0005654(nucleoplasm);GO:0005737(cytoplasm);GO:0005739(mitochondrion);GO:0005783(endoplasmic reticulum);GO:0005789(endoplasmic reticulum membrane);GO:0005886(plasma membrane);GO:0005887(integral component of plasma membrane…	04024(cAMP signaling pathway);04260(Cardiac muscle contraction);04261(Adrenergic signaling in cardiomyocytes);04371(Apelin signaling pathway);04810(Regulation of actin cytoskeleton);04919(Thyroid hormone signaling pathway);04970(Salivary secretion);04971(Gastric acid secretion);04972(Pancreatic secretion);04976(Bile secretion);05205(Proteoglycans in cancer);05205(Proteoglycans in cancer)	K05742	NA	solute carrier family 9 member A1 [Source:HGNC Symbol;Acc:HGNC:11071]	6.62436	5.0476	5.01748	5.56315	6.91378	7.40911	7.34134	7.22141	0.770369	-0.376379	0.0196439	0.975887	down	no	no_diff
chr10	5638867	5666595	-	ENSG00000196372	ASB13	ENST00000357700;ENST00000459912;ENST00000479033;ENST00000493897;ENST00000482921	GO:0005515(protein binding);GO:0005829(cytosol);GO:0016567(protein ubiquitination);GO:0035556(intracellular signal transduction);GO:0043687(post-translational protein modification);GO:0043687(post-translational protein modification)	NA	K10335	NA	ankyrin repeat and SOCS box containing 13 [Source:HGNC Symbol;Acc:HGNC:19765]	7.98034	12.3172	15.4364	11.9113	7.85361	8.20607	9.77225	8.61064	1.38333	0.468141	0.019649	0.975887	up	no	no_diff
chr19	14477760	14496149	-	ENSG00000123159	GIPC1	ENST00000393028;ENST00000589497;ENST00000586027;ENST00000591349;ENST00000393033;ENST00000585606;ENST00000587934;ENST00000587969;ENST00000345425;ENST00000587811;ENST00000587210	GO:0003779(actin binding);GO:0005102(signaling receptor binding);GO:0005515(protein binding);GO:0005737(cytoplasm);GO:0005829(cytosol);GO:0005903(brush border);GO:0005938(cell cortex);GO:0006605(protein targeting);GO:0007186(G protein-coupled receptor signaling pathway);GO:0007268(chemical synaptic transmission);GO:0008021(synaptic vesicle);GO:0012506(vesicle membrane);GO:0014047(glutamate secret…	NA	K20056	NA	GIPC PDZ domain containing family member 1 [Source:HGNC Symbol;Acc:HGNC:1226]	20.0811	15.2929	21.44	18.938	27.2119	24.734	22.0821	24.676	0.767467	-0.381824	0.0197292	0.975887	down	no	no_diff
chr17	81244811	81295547	-	ENSG00000157637	SLC38A10	ENST00000539643;ENST00000288439;ENST00000374759;ENST00000573058;ENST00000542075;ENST00000576151;ENST00000546352;ENST00000540966;ENST00000540233;ENST00000543204;ENST00000539748	GO:0003333(amino acid transmembrane transport);GO:0005794(Golgi apparatus);GO:0006811(ion transport);GO:0006814(sodium ion transport);GO:0006865(amino acid transport);GO:0015171(amino acid transmembrane transporter activity);GO:0016020(membrane);GO:0016021(integral component of membrane);GO:0060348(bone development);GO:0060348(bone development)	NA	K14996	NA	solute carrier family 38 member 10 [Source:HGNC Symbol;Acc:HGNC:28237]	4.88916	5.6673	4.51637	5.02427	6.28488	6.25448	6.72037	6.41991	0.782608	-0.353638	0.0197615	0.975887	down	no	no_diff
chr10	133420666	133424572	-	ENSG00000203772	SPRN	ENST00000414069	GO:0003676(nucleic acid binding);GO:0005576(extracellular region);GO:0005634(nucleus);GO:0005730(nucleolus);GO:0005829(cytosol);GO:0005886(plasma membrane);GO:0006606(protein import into nucleus);GO:0016020(membrane);GO:0031225(anchored component of membrane);GO:0031982(vesicle)	NA	NA	NA	shadow of prion protein [Source:HGNC Symbol;Acc:HGNC:16871]	0.258258	0.150707	0.111942	0.173636	0.298434	0.310099	0.435442	0.347992	0.498965	-1.00299	0.0198076	0.975887	down	yes	down
chr3	155821024	155854456	-	ENSG00000169359	SLC33A1	ENST00000643144;ENST00000392845;ENST00000468581;ENST00000644855;ENST00000359479;ENST00000642438;ENST00000475842;ENST00000460729;ENST00000646424;ENST00000496772;ENST00000644094	GO:0000139(Golgi membrane);GO:0005783(endoplasmic reticulum);GO:0005789(endoplasmic reticulum membrane);GO:0005887(integral component of plasma membrane);GO:0008521(acetyl-CoA transmembrane transporter activity);GO:0015295(solute:proton symporter activity);GO:0015876(acetyl-CoA transport);GO:0016020(membrane);GO:0016021(integral component of membrane);GO:0030509(BMP signaling pathway);GO:0055085(…	00604(Glycosphingolipid biosynthesis - ganglio series);00604(Glycosphingolipid biosynthesis - ganglio series)	NA	NA	solute carrier family 33 member 1 [Source:HGNC Symbol;Acc:HGNC:95]	5.399	2.64702	2.85186	3.63263	6.14349	5.24272	4.64049	5.34223	0.679983	-0.55643	0.0199903	0.981752	down	no	no_diff
chr7	66114604	66154568	+	ENSG00000241258	CRCP	ENST00000395326;ENST00000338592;ENST00000360415;ENST00000492264;ENST00000398684;ENST00000486848;ENST00000431089	GO:0000166(nucleotide binding);GO:0001056(RNA polymerase III activity);GO:0001635(calcitonin gene-related peptide receptor activity);GO:0001669(acrosomal vesicle);GO:0002376(immune system process);GO:0003824(catalytic activity);GO:0003899(DNA-directed 5'-3' RNA polymerase activity);GO:0005515(protein binding);GO:0005623(cell);GO:0005634(nucleus);GO:0005654(nucleoplasm);GO:0005666(RNA polymerase I…	NA	NA	NA	CGRP receptor component [Source:HGNC Symbol;Acc:HGNC:17888]	1.87592	1.65698	1.81975	1.78422	2.16011	3.54946	2.4932	2.73426	0.652543	-0.615855	0.0200835	0.983198	down	no	no_diff
chr7	22510616	22511999	-	ENSG00000233476	EEF1A1P6	ENST00000434005	NA	NA	NA	NA	eukaryotic translation elongation factor 1 alpha 1 pseudogene 6 [Source:HGNC Symbol;Acc:HGNC:3201]	86.6111	79.9539	93.642	86.7357	41.4435	83.0967	66.8305	63.7902	1.3597	0.44329	0.0202485	0.988138	up	no	no_diff
chr7	75359194	75395383	+	ENSG00000205583	STAG3L1	ENST00000619870;ENST00000456374;ENST00000404291;ENST00000487154	NA	NA	NA	NA	stromal antigen 3-like 1 (pseudogene) [Source:HGNC Symbol;Acc:HGNC:33852]	2.41197	2.05139	2.49778	2.32038	3.5537	3.62219	3.19094	3.45561	0.671482	-0.574579	0.020469	0.995512	down	no	no_diff
chr11	65121780	65134533	-	ENSG00000162298	SYVN1	ENST00000294256;ENST00000307289;ENST00000527142;ENST00000449943;ENST00000532771;ENST00000377190;ENST00000526060;ENST00000527765;ENST00000529207;ENST00000525874;ENST00000528487;ENST00000530451;ENST00000533685;ENST00000531018	GO:0000836(Hrd1p ubiquitin ligase complex);GO:0000839(Hrd1p ubiquitin ligase ERAD-L complex);GO:0005515(protein binding);GO:0005654(nucleoplasm);GO:0005783(endoplasmic reticulum);GO:0005789(endoplasmic reticulum membrane);GO:0005790(smooth endoplasmic reticulum);GO:0006511(ubiquitin-dependent protein catabolic process);GO:0016020(membrane);GO:0016021(integral component of membrane);GO:0016567(pro…	04120(Ubiquitin mediated proteolysis);04141(Protein processing in endoplasmic reticulum);04141(Protein processing in endoplasmic reticulum)	K10601	EC:2.3.2.27	synoviolin 1 [Source:HGNC Symbol;Acc:HGNC:20738]	10.5724	9.39352	9.25728	9.74106	12.603	11.9508	12.2807	12.2781	0.793365	-0.333943	0.0205287	0.995512	down	no	no_diff
chr11	65261920	65305589	+	ENSG00000014138	POLA2	ENST00000527618;ENST00000532469;ENST00000265465;ENST00000534785;ENST00000525924;ENST00000527850;ENST00000532391;ENST00000533192	GO:0000082(G1/S transition of mitotic cell cycle);GO:0003674(molecular_function);GO:0003677(DNA binding);GO:0003887(DNA-directed DNA polymerase activity);GO:0005634(nucleus);GO:0005654(nucleoplasm);GO:0005658(alpha DNA polymerase:primase complex);GO:0005829(cytosol);GO:0006260(DNA replication);GO:0006270(DNA replication initiation);GO:0032201(telomere maintenance via semi-conservative replication…	03030(DNA replication);03030(DNA replication)	K02321	NA	DNA polymerase alpha 2, accessory subunit [Source:HGNC Symbol;Acc:HGNC:30073]	17.0607	16.4001	16.9331	16.798	10.0495	9.11196	17.6927	12.2847	1.36739	0.451423	0.0207767	1	up	no	no_diff
chr13	39009865	39038089	-	ENSG00000120685	PROSER1	ENST00000625998;ENST00000352251;ENST00000602534;ENST00000602899;ENST00000484434;ENST00000496138;ENST00000418503;ENST00000468017;ENST00000492646;ENST00000436678;ENST00000602512	NA	NA	NA	NA	proline and serine rich 1 [Source:HGNC Symbol;Acc:HGNC:20291]	6.20568	6.01421	6.64499	6.28829	6.4415	6.25265	19.9412	10.8785	0.57805	-0.790734	0.02078	1	down	no	no_diff
chr11	560404	564025	+	ENSG00000099849	RASSF7	ENST00000397582;ENST00000454668;ENST00000414138;ENST00000397583;ENST00000528736;ENST00000431809;ENST00000531112;ENST00000524468	GO:0005515(protein binding);GO:0005737(cytoplasm);GO:0005815(microtubule organizing center);GO:0005856(cytoskeleton);GO:0006915(apoptotic process);GO:0007165(signal transduction);GO:0070507(regulation of microtubule cytoskeleton organization);GO:0070507(regulation of microtubule cytoskeleton organization)	NA	K09855	NA	Ras association domain family member 7 [Source:HGNC Symbol;Acc:HGNC:1166]	2.76718	2.29892	2.06498	2.37703	2.04027	4.28888	6.13377	4.15431	0.572184	-0.80545	0.0208532	1	down	no	no_diff
chr17	18183078	18209954	+	ENSG00000091542	ALKBH5	ENST00000399138;ENST00000490106;ENST00000541285	GO:0001666(response to hypoxia);GO:0003723(RNA binding);GO:0005634(nucleus);GO:0005654(nucleoplasm);GO:0005794(Golgi apparatus);GO:0005829(cytosol);GO:0006307(DNA dealkylation involved in DNA repair);GO:0006397(mRNA processing);GO:0006406(mRNA export from nucleus);GO:0007283(spermatogenesis);GO:0016491(oxidoreductase activity);GO:0016607(nuclear speck);GO:0016706(2-oxoglutarate-dependent dioxygen…	NA	K10767	EC:1.14.11.53	alkB homolog 5, RNA demethylase [Source:HGNC Symbol;Acc:HGNC:25996]	75.3339	80.8002	82.8913	79.6752	59.8683	72.252	64.3656	65.4953	1.2165	0.282739	0.0209287	1	up	no	no_diff
chr7	876554	896436	+	ENSG00000239857	GET4	ENST00000407192;ENST00000265857;ENST00000464468;ENST00000412734;ENST00000483469;ENST00000441491;ENST00000426056	GO:0005515(protein binding);GO:0005654(nucleoplasm);GO:0005730(nucleolus);GO:0005737(cytoplasm);GO:0005829(cytosol);GO:0045048(protein insertion into ER membrane);GO:0051087(chaperone binding);GO:0051220(cytoplasmic sequestering of protein);GO:0071816(tail-anchored membrane protein insertion into ER membrane);GO:0071818(BAT3 complex);GO:1904378(maintenance of unfolded protein involved in ERAD pat…	NA	NA	NA	golgi to ER traffic protein 4 [Source:HGNC Symbol;Acc:HGNC:21690]	7.03384	9.04629	9.64178	8.57397	10.3823	11.7856	11.1807	11.1162	0.771303	-0.37463	0.0209651	1	down	no	no_diff
chr11	10305073	10307397	+	ENSG00000148926	ADM	ENST00000278175;ENST00000528655;ENST00000524948;ENST00000530439;ENST00000534464;ENST00000526492;ENST00000528544	GO:0001570(vasculogenesis);GO:0001666(response to hypoxia);GO:0001843(neural tube closure);GO:0002026(regulation of the force of heart contraction);GO:0002031(G protein-coupled receptor internalization);GO:0003073(regulation of systemic arterial blood pressure);GO:0005102(signaling receptor binding);GO:0005179(hormone activity);GO:0005576(extracellular region);GO:0005615(extracellular space);GO:0…	04080(Neuroactive ligand-receptor interaction);04270(Vascular smooth muscle contraction);04270(Vascular smooth muscle contraction)	NA	NA	adrenomedullin [Source:HGNC Symbol;Acc:HGNC:259]	13.531	13.3929	13.0919	13.3386	8.6141	12.2631	10.1931	10.3568	1.28791	0.365031	0.0211406	1	up	no	no_diff
chr4	85990007	86594625	-	ENSG00000109339	MAPK10	ENST00000641058;ENST00000511167;ENST00000641864;ENST00000479377;ENST00000641126;ENST00000489368;ENST00000641052;ENST00000641737;ENST00000641954;ENST00000641051;ENST00000641010;ENST00000641372;ENST00000641130;ENST00000641858;ENST00000508262;ENST00000641917;ENST00000641485;ENST00000641952;ENST00000641345;ENST00000506773;ENST00000641208;ENST00000513839;ENST00000642035;ENST00000638225;ENST00000641022…	GO:0000122(negative regulation of transcription by RNA polymerase II);GO:0000165(MAPK cascade);GO:0000166(nucleotide binding);GO:0000187(activation of MAPK activity);GO:0004672(protein kinase activity);GO:0004674(protein serine/threonine kinase activity);GO:0004705(JUN kinase activity);GO:0004707(MAP kinase activity);GO:0004708(MAP kinase kinase activity);GO:0005515(protein binding);GO:0005524(AT…	01522(Endocrine resistance);04010(MAPK signaling pathway);04012(ErbB signaling pathway);04014(Ras signaling pathway);04024(cAMP signaling pathway);04068(FoxO signaling pathway);04071(Sphingolipid signaling pathway);04137(Mitophagy - animal);04140(Autophagy - animal);04141(Protein processing in endoplasmic reticulum);04210(Apoptosis);04215(Apoptosis - multiple species);04217(Necroptosis);04310(Wnt…	K04440	EC:2.7.11.24	mitogen-activated protein kinase 10 [Source:HGNC Symbol;Acc:HGNC:6872]	0.0204783	0.0154135	0.0204269	0.0187729	0.00864522	0.0122519	0.00983181	0.010243	1.83276	0.874018	0.021214	1	up	no	no_diff
chrX	154778684	154821007	-	ENSG00000130830	MPP1	ENST00000439370;ENST00000491955;ENST00000369534;ENST00000462825;ENST00000494170;ENST00000453245;ENST00000413259;ENST00000369531;ENST00000417435;ENST00000488694;ENST00000482757;ENST00000471821;ENST00000488754;ENST00000475943;ENST00000393531;ENST00000493871	GO:0004385(guanylate kinase activity);GO:0005515(protein binding);GO:0005622(intracellular);GO:0005829(cytosol);GO:0005886(plasma membrane);GO:0007165(signal transduction);GO:0016020(membrane);GO:0016607(nuclear speck);GO:0030863(cortical cytoskeleton);GO:0032420(stereocilium);GO:0042995(cell projection);GO:0046037(GMP metabolic process);GO:0046710(GDP metabolic process);GO:0090022(regulation of …	NA	K21880	NA	membrane palmitoylated protein 1 [Source:HGNC Symbol;Acc:HGNC:7219]	7.68228	7.32465	7.37607	7.461	5.8822	5.68379	6.59576	6.05392	1.23243	0.301501	0.0215052	1	up	no	no_diff
chr15	65001512	65029639	-	ENSG00000103707	MTFMT	ENST00000220058;ENST00000560717;ENST00000558614;ENST00000561025;ENST00000559633;ENST00000543678	GO:0003824(catalytic activity);GO:0004479(methionyl-tRNA formyltransferase activity);GO:0005739(mitochondrion);GO:0006412(translation);GO:0006413(translational initiation);GO:0009058(biosynthetic process);GO:0016740(transferase activity);GO:0016742(hydroxymethyl-, formyl- and related transferase activity);GO:0071951(conversion of methionyl-tRNA to N-formyl-methionyl-tRNA);GO:0071951(conversion of…	00670(One carbon pool by folate);00970(Aminoacyl-tRNA biosynthesis);00970(Aminoacyl-tRNA biosynthesis)	K00604	EC:2.1.2.9	mitochondrial methionyl-tRNA formyltransferase [Source:HGNC Symbol;Acc:HGNC:29666]	3.34948	3.75458	3.58082	3.56162	2.56376	2.61932	2.55617	2.57975	1.38061	0.465305	0.0215838	1	up	no	no_diff
chr8	144354135	144361286	+	ENSG00000185803	SLC52A2	ENST00000527078;ENST00000532887;ENST00000643944;ENST00000534725;ENST00000530047;ENST00000329994;ENST00000533662;ENST00000532815;ENST00000526338	GO:0001618(virus receptor activity);GO:0005515(protein binding);GO:0005886(plasma membrane);GO:0005887(integral component of plasma membrane);GO:0006771(riboflavin metabolic process);GO:0016020(membrane);GO:0016021(integral component of membrane);GO:0032217(riboflavin transmembrane transporter activity);GO:0032218(riboflavin transport);GO:0046718(viral entry into host cell);GO:0046718(viral entry…	NA	K22117	NA	solute carrier family 52 member 2 [Source:HGNC Symbol;Acc:HGNC:30224]	5.68323	5.38752	5.34305	5.47127	5.69748	9.72261	7.66658	7.69556	0.710965	-0.49215	0.0217255	1	down	no	no_diff
chr3	9792495	9807726	+	ENSG00000241553	ARPC4	ENST00000440787;ENST00000397261;ENST00000417500;ENST00000433034;ENST00000479956;ENST00000485273;ENST00000467289;ENST00000498623	GO:0003779(actin binding);GO:0005200(structural constituent of cytoskeleton);GO:0005515(protein binding);GO:0005634(nucleus);GO:0005737(cytoplasm);GO:0005829(cytosol);GO:0005856(cytoskeleton);GO:0005885(Arp2/3 protein complex);GO:0015629(actin cytoskeleton);GO:0019899(enzyme binding);GO:0030041(actin filament polymerization);GO:0030674(protein binding, bridging);GO:0030833(regulation of actin fil…	04144(Endocytosis);04666(Fc gamma R-mediated phagocytosis);04810(Regulation of actin cytoskeleton);05100(Bacterial invasion of epithelial cells);05130(Pathogenic Escherichia coli infection);05131(Shigellosis);05132(Salmonella infection);05132(Salmonella infection)	K05755	NA	actin related protein 2/3 complex subunit 4 [Source:HGNC Symbol;Acc:HGNC:707]	5.78463	3.08623	2.80653	3.89247	7.76744	7.6954	3.8128	6.42521	0.605811	-0.72306	0.0217579	1	down	no	no_diff
chr21	33025935	33029196	+	ENSG00000205927	OLIG2	ENST00000382357;ENST00000333337;ENST00000430860	GO:0000122(negative regulation of transcription by RNA polymerase II);GO:0000981(DNA-binding transcription factor activity, RNA polymerase II-specific);GO:0003677(DNA binding);GO:0003700(DNA-binding transcription factor activity);GO:0005634(nucleus);GO:0005737(cytoplasm);GO:0006355(regulation of transcription, DNA-templated);GO:0007275(multicellular organism development);GO:0007399(nervous system…	NA	NA	NA	oligodendrocyte transcription factor 2 [Source:HGNC Symbol;Acc:HGNC:9398]	2.11945	1.84159	1.99889	1.98664	1.23855	1.10628	1.66435	1.33639	1.48657	0.571988	0.0218284	1	up	no	no_diff
chr17	63695888	63701172	-	ENSG00000136490	LIMD2	ENST00000259006;ENST00000578067;ENST00000583211;ENST00000582055;ENST00000578061;ENST00000584645;ENST00000578297;ENST00000579814;ENST00000579329;ENST00000580222;ENST00000578402;ENST00000578993	GO:0005515(protein binding);GO:0005634(nucleus);GO:0005737(cytoplasm);GO:0046872(metal ion binding);GO:0046872(metal ion binding)	NA	NA	NA	LIM domain containing 2 [Source:HGNC Symbol;Acc:HGNC:28142]	1.58019	1.26853	1.77839	1.54237	2.23549	2.27787	2.28851	2.26729	0.680269	-0.555823	0.021919	1	down	no	no_diff
chr12	12357078	12471233	+	ENSG00000165714	BORCS5	ENST00000314565;ENST00000543990;ENST00000298571;ENST00000542728	GO:0005515(protein binding);GO:0005764(lysosome);GO:0005765(lysosomal membrane);GO:0005873(plus-end kinesin complex);GO:0016020(membrane);GO:0031224(intrinsic component of membrane);GO:0032418(lysosome localization);GO:0072384(organelle transport along microtubule);GO:0098574(cytoplasmic side of lysosomal membrane);GO:0099078(BORC complex);GO:0099078(BORC complex)	NA	K20819	NA	BLOC-1 related complex subunit 5 [Source:HGNC Symbol;Acc:HGNC:17950]	0.671339	1.11364	0.597991	0.794323	1.24526	1.30156	1.2158	1.2542	0.633328	-0.658975	0.0220704	1	down	no	no_diff
chr19	36139575	36150353	+	ENSG00000126247	CAPNS1	ENST00000628018;ENST00000246533;ENST00000590874;ENST00000588780;ENST00000587718;ENST00000592483;ENST00000588815;ENST00000628306;ENST00000586963;ENST00000592354;ENST00000589162;ENST00000591041	GO:0004198(calcium-dependent cysteine-type endopeptidase activity);GO:0005509(calcium ion binding);GO:0005515(protein binding);GO:0005737(cytoplasm);GO:0005829(cytosol);GO:0005886(plasma membrane);GO:0006508(proteolysis);GO:0008284(positive regulation of cell population proliferation);GO:0016020(membrane);GO:0016241(regulation of macroautophagy);GO:0022617(extracellular matrix disassembly);GO:004…	NA	NA	NA	calpain small subunit 1 [Source:HGNC Symbol;Acc:HGNC:1481]	33.18	45.5609	34.4099	37.7169	49.8338	44.0646	52.1105	48.6696	0.774959	-0.367809	0.0221477	1	down	no	no_diff
chr8	1755778	1801711	+	ENSG00000182372	CLN8	ENST00000331222;ENST00000519254;ENST00000635751;ENST00000520991;ENST00000637083;ENST00000636934;ENST00000635970;ENST00000524258;ENST00000637594;ENST00000637156;ENST00000523237	GO:0005783(endoplasmic reticulum);GO:0005789(endoplasmic reticulum membrane);GO:0005793(endoplasmic reticulum-Golgi intermediate compartment);GO:0006644(phospholipid metabolic process);GO:0006672(ceramide metabolic process);GO:0006869(lipid transport);GO:0007399(nervous system development);GO:0008203(cholesterol metabolic process);GO:0008610(lipid biosynthetic process);GO:0016020(membrane);GO:001…	NA	NA	NA	CLN8, transmembrane ER and ERGIC protein [Source:HGNC Symbol;Acc:HGNC:2079]	2.24509	0.86459	0.763391	1.29102	2.28601	2.08483	2.21793	2.19626	0.587828	-0.766535	0.0222088	1	down	no	no_diff
chr19	55227219	55230279	-	ENSG00000276570	AC010327	ENST00000586923	NA	NA	NA	NA	novel transcript	0.093205	0.194335	0.159851	0.14913	0.283496	0.30555	0.283777	0.290941	0.512579	-0.964153	0.0222211	1	down	no	no_diff
chr2	130181737	130190729	+	ENSG00000152082	MZT2B	ENST00000651060;ENST00000281871;ENST00000425361;ENST00000457492;ENST00000455239;ENST00000480182;ENST00000491178;ENST00000409255;ENST00000485869	GO:0005515(protein binding);GO:0005654(nucleoplasm);GO:0005737(cytoplasm);GO:0005813(centrosome);GO:0005815(microtubule organizing center);GO:0005819(spindle);GO:0005829(cytosol);GO:0005856(cytoskeleton);GO:0008274(gamma-tubulin ring complex);GO:0008274(gamma-tubulin ring complex)	NA	K16574	NA	mitotic spindle organizing protein 2B [Source:HGNC Symbol;Acc:HGNC:25886]	25.4618	26.7707	36.1773	29.47	36.5449	35.5484	44.7146	38.936	0.756883	-0.401858	0.0222709	1	down	no	no_diff
chr2	172555373	172608669	+	ENSG00000152256	PDK1	ENST00000466437;ENST00000282077;ENST00000392571;ENST00000410055;ENST00000439519;ENST00000416991;ENST00000431718;ENST00000436490;ENST00000443353	GO:0000166(nucleotide binding);GO:0004672(protein kinase activity);GO:0004740(pyruvate dehydrogenase (acetyl-transferring) kinase activity);GO:0005515(protein binding);GO:0005524(ATP binding);GO:0005634(nucleus);GO:0005730(nucleolus);GO:0005739(mitochondrion);GO:0005759(mitochondrial matrix);GO:0005967(mitochondrial pyruvate dehydrogenase complex);GO:0005975(carbohydrate metabolic process);GO:000…	04066(HIF-1 signaling pathway);04360(Axon guidance);05230(Central carbon metabolism in cancer);05230(Central carbon metabolism in cancer)	NA	NA	pyruvate dehydrogenase kinase 1 [Source:HGNC Symbol;Acc:HGNC:8809]	3.2567	2.79782	3.16458	3.07303	2.3194	2.73272	2.42563	2.49258	1.23287	0.302022	0.0223295	1	up	no	no_diff
chr18	24426634	24453531	+	ENSG00000154059	IMPACT	ENST00000580706;ENST00000284202;ENST00000648078;ENST00000581278;ENST00000580035	GO:0000122(negative regulation of transcription by RNA polymerase II);GO:0001933(negative regulation of protein phosphorylation);GO:0003674(molecular_function);GO:0003779(actin binding);GO:0005515(protein binding);GO:0005575(cellular_component);GO:0005737(cytoplasm);GO:0005844(polysome);GO:0006417(regulation of translation);GO:0006446(regulation of translational initiation);GO:0007399(nervous sys…	NA	NA	NA	impact RWD domain protein [Source:HGNC Symbol;Acc:HGNC:20387]	4.9717	6.71815	4.80038	5.49674	8.07765	6.37488	7.58698	7.3465	0.748212	-0.418481	0.0224109	1	down	no	no_diff
chr1	120267334	120341871	-	ENSG00000223804	AC244669	ENST00000616141;ENST00000613290;ENST00000617318;ENST00000621564	NA	NA	NA	NA	Poly [ADP-ribose] polymerase 8 (PARP8) pseudogene	0.633635	0.545878	0.280814	0.486776	0.877809	0.870389	1.11741	0.955201	0.509605	-0.972548	0.0225209	1	down	no	no_diff
chr7	37683843	37951936	+	ENSG00000086289	EPDR1	ENST00000199448;ENST00000425345;ENST00000423717	GO:0005509(calcium ion binding);GO:0005576(extracellular region);GO:0007160(cell-matrix adhesion);GO:0007160(cell-matrix adhesion)	NA	NA	NA	ependymin related 1 [Source:HGNC Symbol;Acc:HGNC:17572]	1.12509	0.944322	1.01063	1.02668	1.18049	3.27205	1.2466	1.89971	0.54044	-0.887794	0.0225342	1	down	no	no_diff
chr6	30743199	30744548	-	ENSG00000137331	IER3	ENST00000376377;ENST00000259874	GO:0005515(protein binding);GO:0005634(nucleus);GO:0005829(cytosol);GO:0006915(apoptotic process);GO:0009653(anatomical structure morphogenesis);GO:0014066(regulation of phosphatidylinositol 3-kinase signaling);GO:0016020(membrane);GO:0016021(integral component of membrane);GO:0043066(negative regulation of apoptotic process);GO:2001020(regulation of response to DNA damage stimulus);GO:2001020(re…	NA	NA	NA	immediate early response 3 [Source:HGNC Symbol;Acc:HGNC:5392]	10.8275	11.5866	12.4431	11.6191	7.16005	10.2277	7.87278	8.42019	1.37991	0.464571	0.0226356	1	up	no	no_diff
chr18	49488453	49492523	-	ENSG00000265681	RPL17	ENST00000580210;ENST00000581091;ENST00000615760;ENST00000580387;ENST00000617346;ENST00000582935;ENST00000618619;ENST00000578532;ENST00000579248;ENST00000618613;ENST00000583036;ENST00000581373;ENST00000578528;ENST00000581741;ENST00000579408;ENST00000580261;ENST00000581305;ENST00000615479;ENST00000584364;ENST00000578966;ENST00000579495;ENST00000582782;ENST00000583637;ENST00000582588	GO:0000184(nuclear-transcribed mRNA catabolic process, nonsense-mediated decay);GO:0002181(cytoplasmic translation);GO:0003723(RNA binding);GO:0003735(structural constituent of ribosome);GO:0005515(protein binding);GO:0005622(intracellular);GO:0005634(nucleus);GO:0005829(cytosol);GO:0005840(ribosome);GO:0006412(translation);GO:0006413(translational initiation);GO:0006614(SRP-dependent cotranslati…	03010(Ribosome);03010(Ribosome)	K02880	NA	ribosomal protein L17 [Source:HGNC Symbol;Acc:HGNC:10307]	213.357	188.3	204.417	202.025	182.419	167.398	150.744	166.854	1.21079	0.275948	0.0229118	1	up	no	no_diff
chr12	69470349	69579789	+	ENSG00000166225	FRS2	ENST00000551325;ENST00000550389;ENST00000549921;ENST00000397997;ENST00000549092;ENST00000548154;ENST00000550316;ENST00000547219;ENST00000550937;ENST00000550169	GO:0000165(MAPK cascade);GO:0000186(activation of MAPKK activity);GO:0000187(activation of MAPK activity);GO:0001702(gastrulation with mouth forming second);GO:0001759(organ induction);GO:0002088(lens development in camera-type eye);GO:0003281(ventricular septum development);GO:0005068(transmembrane receptor protein tyrosine kinase adaptor activity);GO:0005104(fibroblast growth factor receptor bi…	04714(Thermogenesis);04722(Neurotrophin signaling pathway);05205(Proteoglycans in cancer);05205(Proteoglycans in cancer)	K12461	NA	fibroblast growth factor receptor substrate 2 [Source:HGNC Symbol;Acc:HGNC:16971]	3.78722	1.50744	1.52722	2.27396	1.51426	1.44369	1.23561	1.39785	1.62675	0.701994	0.022938	1	up	no	no_diff
chr16	27313668	27364778	+	ENSG00000077238	IL4R	ENST00000395762;ENST00000170630;ENST00000543915;ENST00000562142;ENST00000563002;ENST00000563787;ENST00000562968;ENST00000628578;ENST00000566318;ENST00000568746;ENST00000563926;ENST00000566117;ENST00000565696;ENST00000565179;ENST00000565915;ENST00000563886;ENST00000561742	GO:0002376(immune system process);GO:0002532(production of molecular mediator involved in inflammatory response);GO:0002639(positive regulation of immunoglobulin production);GO:0004896(cytokine receptor activity);GO:0004913(interleukin-4 receptor activity);GO:0005515(protein binding);GO:0005576(extracellular region);GO:0005615(extracellular space);GO:0005886(plasma membrane);GO:0005887(integral c…	04060(Cytokine-cytokine receptor interaction);04151(PI3K-Akt signaling pathway);04630(Jak-STAT signaling pathway);04640(Hematopoietic cell lineage);04658(Th1 and Th2 cell differentiation);04659(Th17 cell differentiation);05200(Pathways in cancer);05321(Inflammatory bowel disease (IBD));05321(Inflammatory bowel disease (IBD))	K05071	NA	interleukin 4 receptor [Source:HGNC Symbol;Acc:HGNC:6015]	4.02839	3.97599	1.23455	3.07965	1.65921	1.92732	1.90579	1.83077	1.68215	0.75031	0.0230815	1	up	no	no_diff
chr1	96721665	96823738	+	ENSG00000117569	PTBP2	ENST00000476419;ENST00000370198;ENST00000609116;ENST00000370197;ENST00000426398;ENST00000459735;ENST00000460706;ENST00000462433;ENST00000492905;ENST00000482253;ENST00000476783	GO:0003676(nucleic acid binding);GO:0003723(RNA binding);GO:0003729(mRNA binding);GO:0005634(nucleus);GO:0005681(spliceosomal complex);GO:0006376(mRNA splice site selection);GO:0006397(mRNA processing);GO:0008380(RNA splicing);GO:0021510(spinal cord development);GO:0021549(cerebellum development);GO:0030426(growth cone);GO:0033119(negative regulation of RNA splicing);GO:0043025(neuronal cell body…	NA	K14948	NA	polypyrimidine tract binding protein 2 [Source:HGNC Symbol;Acc:HGNC:17662]	1.31095	1.08546	1.29581	1.23074	1.22091	0.511905	0.639432	0.790749	1.55643	0.638236	0.0232027	1	up	no	no_diff
chr8	93857807	93926068	+	ENSG00000164951	PDP1	ENST00000297598;ENST00000520728;ENST00000517764;ENST00000518107;ENST00000518573;ENST00000520614;ENST00000396200;ENST00000521144;ENST00000518827	GO:0003824(catalytic activity);GO:0004721(phosphoprotein phosphatase activity);GO:0004722(protein serine/threonine phosphatase activity);GO:0004724(magnesium-dependent protein serine/threonine phosphatase activity);GO:0004741([pyruvate dehydrogenase (lipoamide)] phosphatase activity);GO:0005515(protein binding);GO:0005739(mitochondrion);GO:0005759(mitochondrial matrix);GO:0006470(protein dephosph…	NA	K01102	EC:3.1.3.43	pyruvate dehyrogenase phosphatase catalytic subunit 1 [Source:HGNC Symbol;Acc:HGNC:9279]	4.99601	4.44064	4.17354	4.53673	2.80188	4.51124	2.02913	3.11408	1.45684	0.542846	0.0239753	1	up	no	no_diff
chr2	64988477	65023865	+	ENSG00000115902	SLC1A4	ENST00000234256;ENST00000480594;ENST00000531327;ENST00000493121	GO:0003333(amino acid transmembrane transport);GO:0005254(chloride channel activity);GO:0005813(centrosome);GO:0005815(microtubule organizing center);GO:0005882(intermediate filament);GO:0005886(plasma membrane);GO:0005887(integral component of plasma membrane);GO:0006865(amino acid transport);GO:0006868(glutamine transport);GO:0009986(cell surface);GO:0015171(amino acid transmembrane transporter…	NA	NA	NA	solute carrier family 1 member 4 [Source:HGNC Symbol;Acc:HGNC:10942]	2.84984	2.73365	2.34175	2.64175	3.44615	3.39746	3.69903	3.51421	0.751733	-0.411709	0.0241053	1	down	no	no_diff
chr19	19516227	19536076	+	ENSG00000258674	AC011448	ENST00000586674;ENST00000555938	GO:0005739(mitochondrion);GO:0016020(membrane);GO:0016021(integral component of membrane);GO:0052856(NADHX epimerase activity);GO:0052857(NADPHX epimerase activity);GO:0052857(NADPHX epimerase activity)	NA	NA	NA	readthrough between NDUFA13 and YJEFN3	4.67454	0.403208	11.0029	5.36021	1.30591	1.45913	2.69905	1.82136	2.94297	1.55727	0.0242975	1	up	yes	up
chr6	87152833	87265943	+	ENSG00000188994	ZNF292	ENST00000369577;ENST00000466062;ENST00000496806;ENST00000369578;ENST00000392985;ENST00000524067	GO:0000981(DNA-binding transcription factor activity, RNA polymerase II-specific);GO:0001228(DNA-binding transcription activator activity, RNA polymerase II-specific);GO:0003676(nucleic acid binding);GO:0003677(DNA binding);GO:0005634(nucleus);GO:0045944(positive regulation of transcription by RNA polymerase II);GO:0046872(metal ion binding);GO:0046872(metal ion binding)	NA	NA	NA	zinc finger protein 292 [Source:HGNC Symbol;Acc:HGNC:18410]	2.84778	2.148	2.64974	2.5485	2.26223	1.16186	2.09995	1.84135	1.38404	0.46889	0.0244182	1	up	no	no_diff
chr14	68787660	68796253	-	ENSG00000185650	ZFP36L1	ENST00000336440;ENST00000439696;ENST00000557022;ENST00000555997;ENST00000557086;ENST00000553375	GO:0000165(MAPK cascade);GO:0000288(nuclear-transcribed mRNA catabolic process, deadenylation-dependent decay);GO:0000932(P-body);GO:0000981(DNA-binding transcription factor activity, RNA polymerase II-specific);GO:0001570(vasculogenesis);GO:0003342(proepicardium development);GO:0003677(DNA binding);GO:0003700(DNA-binding transcription factor activity);GO:0003723(RNA binding);GO:0003729(mRNA bind…	04218(Cellular senescence);04218(Cellular senescence)	NA	NA	ZFP36 ring finger protein like 1 [Source:HGNC Symbol;Acc:HGNC:1107]	7.53392	8.31244	8.37076	8.07238	6.32703	6.5344	6.93441	6.59862	1.22334	0.29083	0.0247286	1	up	no	no_diff
chr4	70704204	70808619	+	ENSG00000018189	RUFY3	ENST00000381006;ENST00000226328;ENST00000417478;ENST00000514898;ENST00000513597;ENST00000512331;ENST00000504805;ENST00000515442;ENST00000513593;ENST00000512103;ENST00000515479;ENST00000502653;ENST00000503025	GO:0005515(protein binding);GO:0005737(cytoplasm);GO:0005829(cytosol);GO:0007015(actin filament organization);GO:0007275(multicellular organism development);GO:0007399(nervous system development);GO:0012505(endomembrane system);GO:0016020(membrane);GO:0030027(lamellipodium);GO:0030054(cell junction);GO:0030154(cell differentiation);GO:0030175(filopodium);GO:0030335(positive regulation of cell mig…	NA	NA	NA	RUN and FYVE domain containing 3 [Source:HGNC Symbol;Acc:HGNC:30285]	3.37301	3.31574	3.32534	3.33803	2.25498	2.29532	3.21413	2.58815	1.28974	0.367079	0.0249683	1	up	no	no_diff
chr17	76565379	76586956	-	ENSG00000070731	ST6GALNAC2	ENST00000225276;ENST00000592979;ENST00000585390;ENST00000586520;ENST00000588005;ENST00000585736;ENST00000588120;ENST00000588920;ENST00000592508	GO:0000139(Golgi membrane);GO:0001665(alpha-N-acetylgalactosaminide alpha-2,6-sialyltransferase activity);GO:0005794(Golgi apparatus);GO:0006486(protein glycosylation);GO:0006493(protein O-linked glycosylation);GO:0008373(sialyltransferase activity);GO:0016020(membrane);GO:0016021(integral component of membrane);GO:0016266(O-glycan processing);GO:0016740(transferase activity);GO:0016757(transfera…	NA	K06616	EC:2.4.99.-	ST6 N-acetylgalactosaminide alpha-2,6-sialyltransferase 2 [Source:HGNC Symbol;Acc:HGNC:10867]	0.432834	0.302827	0.379186	0.371615	0.698482	0.494668	0.717071	0.636741	0.583621	-0.776895	0.0252666	1	down	no	no_diff
chr8	98117293	98159835	+	ENSG00000104356	POP1	ENST00000401707;ENST00000522319;ENST00000349693;ENST00000517435	GO:0000171(ribonuclease MRP activity);GO:0000172(ribonuclease MRP complex);GO:0001682(tRNA 5'-leader removal);GO:0003723(RNA binding);GO:0004526(ribonuclease P activity);GO:0005515(protein binding);GO:0005615(extracellular space);GO:0005634(nucleus);GO:0005654(nucleoplasm);GO:0005655(nucleolar ribonuclease P complex);GO:0005730(nucleolus);GO:0008033(tRNA processing);GO:0016078(tRNA catabolic proc…	03008(Ribosome biogenesis in eukaryotes);03013(RNA transport);03013(RNA transport)	K01164	EC:3.1.26.5	POP1 homolog, ribonuclease P/MRP subunit [Source:HGNC Symbol;Acc:HGNC:30129]	7.85216	7.20303	8.44077	7.83199	6.99585	6.24322	5.64996	6.29634	1.2439	0.314865	0.025364	1	up	no	no_diff
chr6	80003887	80042527	+	ENSG00000112742	TTK	ENST00000230510;ENST00000369798;ENST00000509894;ENST00000504040;ENST00000515751;ENST00000430061;ENST00000504590	GO:0000166(nucleotide binding);GO:0000776(kinetochore);GO:0004672(protein kinase activity);GO:0004674(protein serine/threonine kinase activity);GO:0004712(protein serine/threonine/tyrosine kinase activity);GO:0004713(protein tyrosine kinase activity);GO:0005515(protein binding);GO:0005524(ATP binding);GO:0005737(cytoplasm);GO:0005819(spindle);GO:0006468(protein phosphorylation);GO:0007051(spindle…	04110(Cell cycle);04110(Cell cycle)	K08866	EC:2.7.12.1	TTK protein kinase [Source:HGNC Symbol;Acc:HGNC:12401]	10.4952	9.23022	10.3213	10.0156	9.25465	7.26308	7.78219	8.09997	1.23649	0.306254	0.025397	1	up	no	no_diff
chr14	35122549	35317474	+	ENSG00000258790	AL121594	ENST00000557565	NA	NA	NA	NA	novel transcript	1.02347	0.901129	1.55373	1.15944	0.331347	0.630967	0.991764	0.651359	1.78004	0.831906	0.0254649	1	up	no	no_diff
chr10	123008979	123058311	+	ENSG00000196177	ACADSB	ENST00000358776;ENST00000368869;ENST00000411816;ENST00000541070	GO:0003995(acyl-CoA dehydrogenase activity);GO:0005739(mitochondrion);GO:0005759(mitochondrial matrix);GO:0006629(lipid metabolic process);GO:0006631(fatty acid metabolic process);GO:0009083(branched-chain amino acid catabolic process);GO:0016491(oxidoreductase activity);GO:0016627(oxidoreductase activity, acting on the CH-CH group of donors);GO:0050660(flavin adenine dinucleotide binding);GO:005…	00071(Fatty acid degradation);00280(Valine, leucine and isoleucine degradation);00280(Valine, leucine and isoleucine degradation)	NA	NA	acyl-CoA dehydrogenase short/branched chain [Source:HGNC Symbol;Acc:HGNC:91]	4.81272	4.23039	4.36051	4.46788	4.18821	3.36987	2.24838	3.26882	1.36682	0.450819	0.0254693	1	up	no	no_diff
chr15	56421544	56465137	-	ENSG00000138587	MNS1	ENST00000260453;ENST00000566386;ENST00000558694	GO:0005634(nucleus);GO:0005635(nuclear envelope);GO:0005882(intermediate filament);GO:0005930(axoneme);GO:0007283(spermatogenesis);GO:0031514(motile cilium);GO:0036126(sperm flagellum);GO:0042802(identical protein binding);GO:0044782(cilium organization);GO:0045724(positive regulation of cilium assembly);GO:0051321(meiotic cell cycle);GO:0070986(left/right axis specification);GO:0070986(left/righ…	NA	NA	NA	meiosis specific nuclear structural 1 [Source:HGNC Symbol;Acc:HGNC:29636]	0.404366	0.265612	0.403342	0.357773	0.131696	0.23615	0.201048	0.189632	1.88668	0.915847	0.0256451	1	up	no	no_diff
chr1	37793802	37801137	+	ENSG00000185090	MANEAL	ENST00000397631;ENST00000373045;ENST00000532512;ENST00000329006;ENST00000525897	GO:0000139(Golgi membrane);GO:0004559(alpha-mannosidase activity);GO:0005794(Golgi apparatus);GO:0016020(membrane);GO:0016021(integral component of membrane);GO:0016787(hydrolase activity);GO:0016798(hydrolase activity, acting on glycosyl bonds);GO:0016798(hydrolase activity, acting on glycosyl bonds)	NA	NA	NA	mannosidase endo-alpha like [Source:HGNC Symbol;Acc:HGNC:26452]	4.57467	4.88595	6.15657	5.20573	5.76611	9.52414	6.94388	7.41138	0.702397	-0.509641	0.0259445	1	down	no	no_diff
chr19	45668221	45683722	+	ENSG00000010310	GIPR	ENST00000652180;ENST00000590918;ENST00000591224;ENST00000263281;ENST00000304207;ENST00000585889;ENST00000588816;ENST00000591322	GO:0002029(desensitization of G protein-coupled receptor signaling pathway);GO:0004888(transmembrane signaling receptor activity);GO:0004930(G protein-coupled receptor activity);GO:0005515(protein binding);GO:0005886(plasma membrane);GO:0006091(generation of precursor metabolites and energy);GO:0007165(signal transduction);GO:0007166(cell surface receptor signaling pathway);GO:0007186(G protein-c…	04024(cAMP signaling pathway);04080(Neuroactive ligand-receptor interaction);04080(Neuroactive ligand-receptor interaction)	K04580	NA	gastric inhibitory polypeptide receptor [Source:HGNC Symbol;Acc:HGNC:4271]	0.571315	0.657612	0.33702	0.521982	0.269641	0.329451	0.322162	0.307085	1.6998	0.765364	0.0261626	1	up	no	no_diff
chr9	133761894	133992604	-	ENSG00000160293	VAV2	ENST00000371851;ENST00000406606;ENST00000371850;ENST00000472905;ENST00000486113	GO:0001525(angiogenesis);GO:0001784(phosphotyrosine residue binding);GO:0005085(guanyl-nucleotide exchange factor activity);GO:0005089(Rho guanyl-nucleotide exchange factor activity);GO:0005154(epidermal growth factor receptor binding);GO:0005515(protein binding);GO:0005737(cytoplasm);GO:0005829(cytosol);GO:0005886(plasma membrane);GO:0007165(signal transduction);GO:0007186(G protein-coupled rece…	04015(Rap1 signaling pathway);04024(cAMP signaling pathway);04062(Chemokine signaling pathway);04510(Focal adhesion);04650(Natural killer cell mediated cytotoxicity);04660(T cell receptor signaling pathway);04662(B cell receptor signaling pathway);04664(Fc epsilon RI signaling pathway);04666(Fc gamma R-mediated phagocytosis);04670(Leukocyte transendothelial migration);04810(Regulation of actin cy…	K05730	NA	vav guanine nucleotide exchange factor 2 [Source:HGNC Symbol;Acc:HGNC:12658]	6.7213	8.1913	6.88934	7.26731	10.279	7.96268	9.73325	9.32498	0.779339	-0.359678	0.0262041	1	down	no	no_diff
chr14	103123442	103137439	+	ENSG00000185215	TNFAIP2	ENST00000560869;ENST00000333007;ENST00000560670;ENST00000559195;ENST00000559255;ENST00000561156;ENST00000560428	GO:0000145(exocyst);GO:0000149(SNARE binding);GO:0001525(angiogenesis);GO:0005615(extracellular space);GO:0006887(exocytosis);GO:0007275(multicellular organism development);GO:0030154(cell differentiation);GO:0051601(exocyst localization);GO:0051601(exocyst localization)	NA	K19989	NA	TNF alpha induced protein 2 [Source:HGNC Symbol;Acc:HGNC:11895]	0.457747	0.275211	0.636057	0.456338	0.704381	0.853471	0.75985	0.772567	0.590678	-0.759557	0.0265566	1	down	no	no_diff
chr19	490046	507833	-	ENSG00000266933	AC005775	ENST00000592413	NA	NA	NA	NA	novel transcript, antisense to MADCAM1 and TPGS1	0.952281	1.77641	1.33136	1.35335	0.879611	0.501079	0.83921	0.739967	1.82893	0.871003	0.0266557	1	up	no	no_diff
chr19	49906825	49929763	-	ENSG00000213024	NUP62	ENST00000352066;ENST00000596217;ENST00000422090;ENST00000597029;ENST00000596437;ENST00000600645;ENST00000595761;ENST00000600583;ENST00000599567;ENST00000594673;ENST00000600935;ENST00000595373;ENST00000599560;ENST00000596680;ENST00000599788;ENST00000593652;ENST00000598301;ENST00000597814	GO:0000278(mitotic cell cycle);GO:0000922(spindle pole);GO:0003682(chromatin binding);GO:0005515(protein binding);GO:0005543(phospholipid binding);GO:0005634(nucleus);GO:0005635(nuclear envelope);GO:0005642(annulate lamellae);GO:0005643(nuclear pore);GO:0005737(cytoplasm);GO:0005813(centrosome);GO:0005815(microtubule organizing center);GO:0005856(cytoskeleton);GO:0006110(regulation of glycolytic …	03013(RNA transport);03013(RNA transport)	K14306	NA	nucleoporin 62 [Source:HGNC Symbol;Acc:HGNC:8066]	9.89446	13.9854	24.6889	16.1896	23.9605	24.5282	23.1562	23.8816	0.677911	-0.560833	0.0267781	1	down	no	no_diff
chr12	55720367	55724705	+	ENSG00000135437	RDH5	ENST00000551444;ENST00000550608;ENST00000548082;ENST00000553160;ENST00000547072;ENST00000547301;ENST00000257895	GO:0001523(retinoid metabolic process);GO:0004745(retinol dehydrogenase activity);GO:0005783(endoplasmic reticulum);GO:0005788(endoplasmic reticulum lumen);GO:0005789(endoplasmic reticulum membrane);GO:0007601(visual perception);GO:0008202(steroid metabolic process);GO:0016020(membrane);GO:0016491(oxidoreductase activity);GO:0042572(retinol metabolic process);GO:0042803(protein homodimerization a…	00830(Retinol metabolism);00830(Retinol metabolism)	K00061	EC:1.1.1.315	retinol dehydrogenase 5 [Source:HGNC Symbol;Acc:HGNC:9940]	0.239124	0.177713	0.362893	0.25991	0.616355	0.372317	0.456785	0.481819	0.539435	-0.89048	0.0270852	1	down	no	no_diff
chr19	19515736	19529054	+	ENSG00000186010	NDUFA13	ENST00000502506;ENST00000507754;ENST00000428459;ENST00000606722;ENST00000503283;ENST00000511180;ENST00000511584	GO:0003954(NADH dehydrogenase activity);GO:0005515(protein binding);GO:0005524(ATP binding);GO:0005634(nucleus);GO:0005654(nucleoplasm);GO:0005737(cytoplasm);GO:0005739(mitochondrion);GO:0005743(mitochondrial inner membrane);GO:0005746(mitochondrial respirasome);GO:0005747(mitochondrial respiratory chain complex I);GO:0006120(mitochondrial electron transport, NADH to ubiquinone);GO:0006915(apopto…	00190(Oxidative phosphorylation);04714(Thermogenesis);04723(Retrograde endocannabinoid signaling);04932(Non-alcoholic fatty liver disease (NAFLD));05010(Alzheimer disease);05012(Parkinson disease);05016(Huntington disease);05016(Huntington disease)	K11353	NA	NADH:ubiquinone oxidoreductase subunit A13 [Source:HGNC Symbol;Acc:HGNC:17194]	34.324	44.3399	25.8678	34.8439	51.9844	45.6151	42.0635	46.5543	0.748457	-0.418009	0.0272184	1	down	no	no_diff
chr9	21994139	22128103	+	ENSG00000240498	CDKN2B-AS1	ENST00000580467;ENST00000468603;ENST00000651519;ENST00000652420;ENST00000651588;ENST00000643286;ENST00000585267;ENST00000645223;ENST00000428597;ENST00000651784;ENST00000584351;ENST00000645313;ENST00000644233;ENST00000455933;ENST00000580576;ENST00000650946	NA	NA	NA	NA	CDKN2B antisense RNA 1 [Source:HGNC Symbol;Acc:HGNC:34341]	0.0300854	0.0454907	0.0472439	0.04094	0.0958128	0.0572887	0.0706752	0.0745922	0.548851	-0.865515	0.0273307	1	down	no	no_diff
chr9	136114581	136118875	-	ENSG00000238227	TMEM250	ENST00000418388;ENST00000557985;ENST00000447934;ENST00000561457	GO:0003924(GTPase activity);GO:0005515(protein binding);GO:0005634(nucleus);GO:0005654(nucleoplasm);GO:0005737(cytoplasm);GO:0005940(septin ring);GO:0007049(cell cycle);GO:0008284(positive regulation of cell population proliferation);GO:0015630(microtubule cytoskeleton);GO:0016020(membrane);GO:0016021(integral component of membrane);GO:0016032(viral process);GO:0031105(septin complex);GO:0032947(…	NA	NA	NA	transmembrane protein 250 [Source:HGNC Symbol;Acc:HGNC:31009]	14.2633	17.7906	17.0428	16.3656	19.8042	22.0905	20.0771	20.6573	0.792243	-0.335985	0.0274333	1	down	no	no_diff
chr6	121435577	121449727	+	ENSG00000152661	GJA1	ENST00000649003;ENST00000282561;ENST00000649132;ENST00000650427;ENST00000647564	GO:0000139(Golgi membrane);GO:0001649(osteoblast differentiation);GO:0001701(in utero embryonic development);GO:0001764(neuron migration);GO:0001937(negative regulation of endothelial cell proliferation);GO:0001947(heart looping);GO:0002070(epithelial cell maturation);GO:0002088(lens development in camera-type eye);GO:0002544(chronic inflammatory response);GO:0002931(response to ischemia);GO:0003…	04540(Gap junction);05412(Arrhythmogenic right ventricular cardiomyopathy (ARVC));05412(Arrhythmogenic right ventricular cardiomyopathy (ARVC))	NA	NA	gap junction protein alpha 1 [Source:HGNC Symbol;Acc:HGNC:4274]	26.4387	24.4053	28.2628	26.3689	23.6998	20.344	21.377	21.8069	1.2092	0.274054	0.0274736	1	up	no	no_diff
chr11	44095549	44245429	+	ENSG00000151348	EXT2	ENST00000395673;ENST00000343631;ENST00000533608;ENST00000529186;ENST00000525559;ENST00000527014;ENST00000358681;ENST00000531161;ENST00000534048;ENST00000532479;ENST00000528159	GO:0000139(Golgi membrane);GO:0001503(ossification);GO:0001707(mesoderm formation);GO:0005515(protein binding);GO:0005783(endoplasmic reticulum);GO:0005789(endoplasmic reticulum membrane);GO:0005794(Golgi apparatus);GO:0006024(glycosaminoglycan biosynthetic process);GO:0006486(protein glycosylation);GO:0007165(signal transduction);GO:0008375(acetylglucosaminyltransferase activity);GO:0015012(hepa…	00534(Glycosaminoglycan biosynthesis - heparan sulfate / heparin);00534(Glycosaminoglycan biosynthesis - heparan sulfate / heparin)	K02367	2.4.1.225;EC:2.4.1.224	exostosin glycosyltransferase 2 [Source:HGNC Symbol;Acc:HGNC:3513]	9.69848	10.2893	11.6799	10.5559	13.3039	12.9477	13.3805	13.2107	0.799039	-0.323662	0.027514	1	down	no	no_diff
chr6	21592768	21598619	+	ENSG00000124766	SOX4	ENST00000244745	GO:0000976(transcription regulatory region sequence-specific DNA binding);GO:0000978(RNA polymerase II proximal promoter sequence-specific DNA binding);GO:0000981(DNA-binding transcription factor activity, RNA polymerase II-specific);GO:0001228(DNA-binding transcription activator activity, RNA polymerase II-specific);GO:0001501(skeletal system development);GO:0001841(neural tube formation);GO:000…	05206(MicroRNAs in cancer)	K09268	NA	SRY-box 4 [Source:HGNC Symbol;Acc:HGNC:11200]	48.8353	48.9531	51.1028	49.6304	36.4428	46.7319	39.7033	40.9594	1.2117	0.277031	0.0277566	1	up	no	no_diff
chr1	96678874	96679620	-	ENSG00000137970	RPL7P9	ENST00000468715	NA	NA	NA	NA	ribosomal protein L7 pseudogene 9 [Source:HGNC Symbol;Acc:HGNC:37028]	124.17	109.08	109.693	114.314	99.5739	89.0266	96.3979	94.9995	1.20332	0.267016	0.0278212	1	up	no	no_diff
chr14	21476597	21499175	+	ENSG00000092203	TOX4	ENST00000455393;ENST00000613569;ENST00000613005;ENST00000448790;ENST00000447695;ENST00000455138;ENST00000457430;ENST00000473176;ENST00000487242;ENST00000463119	GO:0000784(nuclear chromosome, telomeric region);GO:0000785(chromatin);GO:0000981(DNA-binding transcription factor activity, RNA polymerase II-specific);GO:0003677(DNA binding);GO:0005515(protein binding);GO:0005634(nucleus);GO:0006357(regulation of transcription by RNA polymerase II);GO:0072357(PTW/PP1 phosphatase complex);GO:0072357(PTW/PP1 phosphatase complex)	NA	NA	NA	TOX high mobility group box family member 4 [Source:HGNC Symbol;Acc:HGNC:20161]	10.9082	4.68469	5.11972	6.90421	9.73128	10.5491	10.4843	10.2549	0.67326	-0.570765	0.0278416	1	down	no	no_diff
chr9	128720870	128724127	-	ENSG00000160446	ZDHHC12	ENST00000372663;ENST00000406904;ENST00000467312;ENST00000452105;ENST00000372667	GO:0005783(endoplasmic reticulum);GO:0005794(Golgi apparatus);GO:0006612(protein targeting to membrane);GO:0016020(membrane);GO:0016021(integral component of membrane);GO:0016409(palmitoyltransferase activity);GO:0016740(transferase activity);GO:0016746(transferase activity, transferring acyl groups);GO:0018230(peptidyl-L-cysteine S-palmitoylation);GO:0018345(protein palmitoylation);GO:0019706(pr…	NA	K18932	EC:2.3.1.225	zinc finger DHHC-type containing 12 [Source:HGNC Symbol;Acc:HGNC:19159]	5.7468	5.98284	6.76851	6.16605	2.28455	2.53735	6.49137	3.77109	1.63509	0.709366	0.0280263	1	up	no	no_diff
chr2	200853009	200864744	-	ENSG00000013441	CLK1	ENST00000432425;ENST00000473565;ENST00000434813;ENST00000321356;ENST00000461981;ENST00000409403;ENST00000472679;ENST00000461326;ENST00000481641;ENST00000409769;ENST00000621181;ENST00000496205;ENST00000482590;ENST00000464454;ENST00000492793	GO:0000166(nucleotide binding);GO:0004672(protein kinase activity);GO:0004674(protein serine/threonine kinase activity);GO:0004712(protein serine/threonine/tyrosine kinase activity);GO:0004713(protein tyrosine kinase activity);GO:0004715(non-membrane spanning protein tyrosine kinase activity);GO:0005515(protein binding);GO:0005524(ATP binding);GO:0005634(nucleus);GO:0005737(cytoplasm);GO:0006468(…	05134(Legionellosis);05134(Legionellosis)	NA	NA	CDC like kinase 1 [Source:HGNC Symbol;Acc:HGNC:2068]	5.05909	4.51998	5.68543	5.08817	4.32968	3.88117	3.69318	3.96801	1.2823	0.35873	0.0281735	1	up	no	no_diff
chr1	145607988	145670650	+	ENSG00000117262	GPR89A	ENST00000493684;ENST00000313835;ENST00000465185;ENST00000460277;ENST00000524525;ENST00000527989;ENST00000466593;ENST00000492401;ENST00000532574;ENST00000478703;ENST00000534502;ENST00000462900	GO:0000139(Golgi membrane);GO:0005244(voltage-gated ion channel activity);GO:0005794(Golgi apparatus);GO:0006811(ion transport);GO:0008308(voltage-gated anion channel activity);GO:0015031(protein transport);GO:0015698(inorganic anion transport);GO:0016020(membrane);GO:0016021(integral component of membrane);GO:0030660(Golgi-associated vesicle membrane);GO:0032580(Golgi cisterna membrane);GO:00342…	NA	K22193	NA	G protein-coupled receptor 89A [Source:HGNC Symbol;Acc:HGNC:31984]	5.21669	5.69101	5.49287	5.46686	5.3681	3.44088	3.76271	4.19056	1.30456	0.383568	0.0283866	1	up	no	no_diff
chr11	33703010	33736491	-	ENSG00000085063	CD59	ENST00000651785;ENST00000351554;ENST00000642928;ENST00000415002;ENST00000395850;ENST00000527577;ENST00000528987;ENST00000437761;ENST00000652086;ENST00000426650;ENST00000533403;ENST00000643183;ENST00000445143;ENST00000528700;ENST00000651485	GO:0000139(Golgi membrane);GO:0001848(complement binding);GO:0001971(negative regulation of activation of membrane attack complex);GO:0005515(protein binding);GO:0005576(extracellular region);GO:0005615(extracellular space);GO:0005789(endoplasmic reticulum membrane);GO:0005886(plasma membrane);GO:0005925(focal adhesion);GO:0006888(endoplasmic reticulum to Golgi vesicle-mediated transport);GO:0007…	04610(Complement and coagulation cascades);04640(Hematopoietic cell lineage);04640(Hematopoietic cell lineage)	NA	NA	CD59 molecule (CD59 blood group) [Source:HGNC Symbol;Acc:HGNC:1689]	4.49389	4.60469	2.71505	3.93788	5.68796	5.32135	4.88185	5.29705	0.743409	-0.427772	0.0285401	1	down	no	no_diff
chr9	78297125	78330093	+	ENSG00000135069	PSAT1	ENST00000347159;ENST00000376588	GO:0003824(catalytic activity);GO:0004648(O-phospho-L-serine:2-oxoglutarate aminotransferase activity);GO:0005829(cytosol);GO:0006564(L-serine biosynthetic process);GO:0008483(transaminase activity);GO:0008615(pyridoxine biosynthetic process);GO:0008652(cellular amino acid biosynthetic process);GO:0016740(transferase activity);GO:0070062(extracellular exosome);GO:0070062(extracellular exosome)	00260(Glycine, serine and threonine metabolism);00750(Vitamin B6 metabolism);00750(Vitamin B6 metabolism)	K00831	EC:2.6.1.52	phosphoserine aminotransferase 1 [Source:HGNC Symbol;Acc:HGNC:19129]	86.1083	89.3393	78.4424	84.63	106.338	96.0863	111.648	104.691	0.808382	-0.306892	0.0286578	1	down	no	no_diff
chr8	143603210	143609773	-	ENSG00000104524	PYCR3	ENST00000220966;ENST00000495276;ENST00000482616;ENST00000433751;ENST00000447926;ENST00000462036	GO:0004735(pyrroline-5-carboxylate reductase activity);GO:0005515(protein binding);GO:0005737(cytoplasm);GO:0005829(cytosol);GO:0006561(proline biosynthetic process);GO:0008652(cellular amino acid biosynthetic process);GO:0016491(oxidoreductase activity);GO:0042802(identical protein binding);GO:0055114(oxidation-reduction process);GO:0055129(L-proline biosynthetic process);GO:0055129(L-proline bi…	00330(Arginine and proline metabolism);00330(Arginine and proline metabolism)	K00286	EC:1.5.1.2	pyrroline-5-carboxylate reductase 3 [Source:HGNC Symbol;Acc:HGNC:25846]	5.32102	4.98734	6.75619	5.68818	7.41081	7.76311	7.26969	7.4812	0.76033	-0.395303	0.0287067	1	down	no	no_diff
chr16	15643267	15726353	+	ENSG00000072864	NDE1	ENST00000396354;ENST00000572756;ENST00000576502;ENST00000573694;ENST00000572503;ENST00000572967;ENST00000396355;ENST00000574163;ENST00000573203;ENST00000574109;ENST00000577101	GO:0000086(G2/M transition of mitotic cell cycle);GO:0000132(establishment of mitotic spindle orientation);GO:0000775(chromosome, centromeric region);GO:0000776(kinetochore);GO:0000777(condensed chromosome kinetochore);GO:0001764(neuron migration);GO:0005515(protein binding);GO:0005694(chromosome);GO:0005737(cytoplasm);GO:0005813(centrosome);GO:0005815(microtubule organizing center);GO:0005819(sp…	NA	K16738	NA	nudE neurodevelopment protein 1 [Source:HGNC Symbol;Acc:HGNC:17619]	6.77344	6.87605	5.69541	6.4483	3.94645	4.4793	6.39582	4.94052	1.30519	0.384255	0.0288392	1	up	no	no_diff
chrX	129981107	130058083	+	ENSG00000085185	BCORL1	ENST00000456822;ENST00000218147;ENST00000441294;ENST00000488135;ENST00000540052	GO:0005515(protein binding);GO:0005634(nucleus);GO:0005654(nucleoplasm);GO:0005886(plasma membrane);GO:0006325(chromatin organization);GO:0006325(chromatin organization)	NA	NA	NA	BCL6 corepressor like 1 [Source:HGNC Symbol;Acc:HGNC:25657]	8.36258	8.70043	8.28637	8.44979	5.46926	6.80311	8.05197	6.77478	1.24724	0.318742	0.0290806	1	up	no	no_diff
chr6	30908242	30926459	+	ENSG00000137411	VARS2	ENST00000477288;ENST00000428017;ENST00000469358;ENST00000321897;ENST00000541562;ENST00000473916;ENST00000476162;ENST00000490699;ENST00000477052	GO:0000166(nucleotide binding);GO:0002161(aminoacyl-tRNA editing activity);GO:0004812(aminoacyl-tRNA ligase activity);GO:0004832(valine-tRNA ligase activity);GO:0005524(ATP binding);GO:0005739(mitochondrion);GO:0005829(cytosol);GO:0006412(translation);GO:0006418(tRNA aminoacylation for protein translation);GO:0006438(valyl-tRNA aminoacylation);GO:0016874(ligase activity);GO:0106074(aminoacyl-tRNA…	00970(Aminoacyl-tRNA biosynthesis);00970(Aminoacyl-tRNA biosynthesis)	K01873	EC:6.1.1.9	valyl-tRNA synthetase 2, mitochondrial [Source:HGNC Symbol;Acc:HGNC:21642]	5.66347	6.0932	5.48164	5.7461	6.97735	7.4364	6.99695	7.1369	0.805126	-0.312714	0.029084	1	down	no	no_diff
chr3	51983340	51989197	+	ENSG00000243989	ACY1	ENST00000476351;ENST00000638136;ENST00000476854;ENST00000404366;ENST00000465121;ENST00000636358;ENST00000636880;ENST00000468068;ENST00000636047;ENST00000496679;ENST00000637102;ENST00000469863;ENST00000637746;ENST00000494103;ENST00000637209;ENST00000638096;ENST00000464587;ENST00000637460;ENST00000635941;ENST00000637149;ENST00000638077;ENST00000637251;ENST00000491318;ENST00000637034;ENST00000490244…	GO:0004046(aminoacylase activity);GO:0005515(protein binding);GO:0005737(cytoplasm);GO:0005829(cytosol);GO:0006508(proteolysis);GO:0006520(cellular amino acid metabolic process);GO:0006805(xenobiotic metabolic process);GO:0008237(metallopeptidase activity);GO:0016787(hydrolase activity);GO:0042802(identical protein binding);GO:0046872(metal ion binding);GO:0070062(extracellular exosome);GO:007006…	00220(Arginine biosynthesis);00220(Arginine biosynthesis)	NA	NA	aminoacylase 1 [Source:HGNC Symbol;Acc:HGNC:177]	3.60192	3.80989	3.47648	3.62943	3.38661	2.34701	2.31174	2.68178	1.35336	0.436551	0.0291145	1	up	no	no_diff
chr1	40783787	40840452	+	ENSG00000117013	KCNQ4	ENST00000509682;ENST00000347132;ENST00000642618;ENST00000443478	GO:0005216(ion channel activity);GO:0005244(voltage-gated ion channel activity);GO:0005249(voltage-gated potassium channel activity);GO:0005251(delayed rectifier potassium channel activity);GO:0005267(potassium channel activity);GO:0005515(protein binding);GO:0005516(calmodulin binding);GO:0005886(plasma membrane);GO:0006811(ion transport);GO:0006813(potassium ion transport);GO:0007605(sensory pe…	04725(Cholinergic synapse);04725(Cholinergic synapse)	K04929	NA	potassium voltage-gated channel subfamily Q member 4 [Source:HGNC Symbol;Acc:HGNC:6298]	1.36562	0.710243	1.0962	1.05735	0.93173	2.28603	2.2669	1.82822	0.578351	-0.789983	0.0292246	1	down	no	no_diff
chr3	129401321	129428651	-	ENSG00000172771	EFCAB12	ENST00000326085;ENST00000503498;ENST00000514900;ENST00000505956	GO:0005509(calcium ion binding);GO:0005515(protein binding);GO:0046872(metal ion binding);GO:0046872(metal ion binding)	NA	NA	NA	EF-hand calcium binding domain 12 [Source:HGNC Symbol;Acc:HGNC:28061]	0.109783	0.114678	0.173646	0.132702	0.0718593	0.0838527	0.0707711	0.0754944	1.75778	0.813754	0.0293684	1	up	no	no_diff
chr5	163460203	163491941	+	ENSG00000072571	HMMR	ENST00000353866;ENST00000393915;ENST00000521108;ENST00000517936;ENST00000522094;ENST00000520345;ENST00000358715	GO:0005515(protein binding);GO:0005540(hyaluronic acid binding);GO:0005737(cytoplasm);GO:0005813(centrosome);GO:0005829(cytosol);GO:0005886(plasma membrane);GO:0009986(cell surface);GO:0010389(regulation of G2/M transition of mitotic cell cycle);GO:0015630(microtubule cytoskeleton);GO:0016020(membrane);GO:0030214(hyaluronan catabolic process);GO:0030214(hyaluronan catabolic process)	04512(ECM-receptor interaction);04512(ECM-receptor interaction)	K06267	NA	hyaluronan mediated motility receptor [Source:HGNC Symbol;Acc:HGNC:5012]	13.07	12.6885	14.4793	13.4126	12.2198	9.0541	11.277	10.8503	1.23615	0.305854	0.0293712	1	up	no	no_diff
chr12	57475445	57517569	+	ENSG00000166986	MARS	ENST00000548202;ENST00000537638;ENST00000549048;ENST00000551172;ENST00000545888;ENST00000262027;ENST00000547665;ENST00000548714;ENST00000548674;ENST00000551842;ENST00000552371;ENST00000550449;ENST00000549603;ENST00000546971;ENST00000553123;ENST00000549827;ENST00000547501;ENST00000552499;ENST00000553162;ENST00000447721;ENST00000548630;ENST00000552914;ENST00000548146;ENST00000551805;ENST00000546481…	GO:0000049(tRNA binding);GO:0000166(nucleotide binding);GO:0003723(RNA binding);GO:0004812(aminoacyl-tRNA ligase activity);GO:0004825(methionine-tRNA ligase activity);GO:0005524(ATP binding);GO:0005634(nucleus);GO:0005730(nucleolus);GO:0005737(cytoplasm);GO:0005829(cytosol);GO:0006412(translation);GO:0006418(tRNA aminoacylation for protein translation);GO:0006431(methionyl-tRNA aminoacylation);GO…	00450(Selenocompound metabolism);00970(Aminoacyl-tRNA biosynthesis);00970(Aminoacyl-tRNA biosynthesis)	K01874	EC:6.1.1.10	methionyl-tRNA synthetase [Source:HGNC Symbol;Acc:HGNC:6898]	30.5345	30.0872	27.9364	29.5194	35.6758	37.0244	35.9144	36.2049	0.815342	-0.294522	0.0293818	1	down	no	no_diff
chr11	790475	798281	-	ENSG00000177542	SLC25A22	ENST00000628067;ENST00000320230;ENST00000629634;ENST00000527723;ENST00000625752;ENST00000527127;ENST00000531437;ENST00000481290;ENST00000530360;ENST00000629602;ENST00000625419;ENST00000524891;ENST00000627843;ENST00000532484;ENST00000532361;ENST00000531534;ENST00000529351;ENST00000625316;ENST00000630809;ENST00000531214;ENST00000531514;ENST00000532459;ENST00000528606	GO:0005313(L-glutamate transmembrane transporter activity);GO:0005739(mitochondrion);GO:0005743(mitochondrial inner membrane);GO:0006811(ion transport);GO:0015183(L-aspartate transmembrane transporter activity);GO:0015293(symporter activity);GO:0015810(aspartate transmembrane transport);GO:0015813(L-glutamate transmembrane transport);GO:0016020(membrane);GO:0016021(integral component of membrane)…	NA	K15107	NA	solute carrier family 25 member 22 [Source:HGNC Symbol;Acc:HGNC:19954]	8.66633	8.62883	8.85882	8.71799	3.2221	4.11826	9.62931	5.65656	1.54122	0.624072	0.0293922	1	up	no	no_diff
chr9	127867850	127906022	-	ENSG00000257524	AL157935	ENST00000643029;ENST00000646171;ENST00000476274;ENST00000643338;ENST00000548587;ENST00000645007;ENST00000642314	GO:0005794(Golgi apparatus);GO:0006486(protein glycosylation);GO:0008373(sialyltransferase activity);GO:0016020(membrane);GO:0016021(integral component of membrane);GO:0016740(transferase activity);GO:0016757(transferase activity, transferring glycosyl groups);GO:0097503(sialylation);GO:0097503(sialylation)	NA	NA	NA	novel transcript	0.352619	2.15612	2.42199	1.64357	3.74365	3.87908	2.67658	3.4331	0.478743	-1.06268	0.0294299	1	down	yes	down
chr3	160432445	160485773	-	ENSG00000213186	TRIM59	ENST00000543469;ENST00000309784;ENST00000468542;ENST00000496222;ENST00000471155;ENST00000494486;ENST00000479460;ENST00000471396	GO:0005515(protein binding);GO:0005783(endoplasmic reticulum);GO:0005789(endoplasmic reticulum membrane);GO:0005813(centrosome);GO:0005929(cilium);GO:0008270(zinc ion binding);GO:0016020(membrane);GO:0016021(integral component of membrane);GO:0016567(protein ubiquitination);GO:0030992(intraciliary transport particle B);GO:0043124(negative regulation of I-kappaB kinase/NF-kappaB signaling);GO:0045…	NA	K12028	NA	tripartite motif containing 59 [Source:HGNC Symbol;Acc:HGNC:30834]	2.95881	2.55875	3.01654	2.8447	3.74237	3.31205	4.04116	3.69853	0.769143	-0.378675	0.0294662	1	down	no	no_diff
chr5	38937920	39074399	-	ENSG00000164327	RICTOR	ENST00000357387;ENST00000296782;ENST00000511516;ENST00000503698;ENST00000515846;ENST00000510711;ENST00000514735;ENST00000505927;ENST00000513566	GO:0001932(regulation of protein phosphorylation);GO:0001938(positive regulation of endothelial cell proliferation);GO:0005515(protein binding);GO:0005829(cytosol);GO:0007275(multicellular organism development);GO:0008047(enzyme activator activity);GO:0009792(embryo development ending in birth or egg hatching);GO:0010468(regulation of gene expression);GO:0016032(viral process);GO:0018105(peptidyl…	04150(mTOR signaling pathway);04150(mTOR signaling pathway)	K08267	NA	RPTOR independent companion of MTOR complex 2 [Source:HGNC Symbol;Acc:HGNC:28611]	2.13071	1.70745	2.0176	1.95192	1.6544	1.49621	1.43357	1.52806	1.27739	0.353194	0.0296428	1	up	no	no_diff
chr15	78167468	78245688	-	ENSG00000103740	ACSBG1	ENST00000258873;ENST00000558301;ENST00000560183;ENST00000560817;ENST00000559114;ENST00000559713	GO:0000038(very long-chain fatty acid metabolic process);GO:0000166(nucleotide binding);GO:0001676(long-chain fatty acid metabolic process);GO:0003824(catalytic activity);GO:0004467(long-chain fatty acid-CoA ligase activity);GO:0005524(ATP binding);GO:0005737(cytoplasm);GO:0005783(endoplasmic reticulum);GO:0005829(cytosol);GO:0006629(lipid metabolic process);GO:0006631(fatty acid metabolic proces…	00061(Fatty acid biosynthesis);00071(Fatty acid degradation);03320(PPAR signaling pathway);04920(Adipocytokine signaling pathway);04920(Adipocytokine signaling pathway)	K15013	EC:6.2.1.3	acyl-CoA synthetase bubblegum family member 1 [Source:HGNC Symbol;Acc:HGNC:29567]	0.0999974	0.0467609	0.0344636	0.0604073	0.0368838	0.264223	0.159435	0.153514	0.393497	-1.34557	0.0298582	1	down	yes	down
chr4	105137280	105140619	-	ENSG00000251259	AC004069	ENST00000504082	NA	NA	NA	NA	novel transcript	1.1205	1.56012	1.27895	1.31985	3.00858	2.05737	1.91672	2.32756	0.567056	-0.818438	0.0304425	1	down	no	no_diff
chr17	78187317	78207701	+	ENSG00000183077	AFMID	ENST00000409257;ENST00000588199;ENST00000589664;ENST00000588800;ENST00000586542;ENST00000587750;ENST00000327898;ENST00000592988;ENST00000591952;ENST00000589256;ENST00000585419;ENST00000586731;ENST00000589107;ENST00000591538;ENST00000591256	GO:0004061(arylformamidase activity);GO:0005634(nucleus);GO:0005737(cytoplasm);GO:0005829(cytosol);GO:0006569(tryptophan catabolic process);GO:0016787(hydrolase activity);GO:0019441(tryptophan catabolic process to kynurenine);GO:0034354('de novo' NAD biosynthetic process from tryptophan);GO:0034354('de novo' NAD biosynthetic process from tryptophan)	00380(Tryptophan metabolism);00630(Glyoxylate and dicarboxylate metabolism);00630(Glyoxylate and dicarboxylate metabolism)	K01432	EC:3.5.1.9	arylformamidase [Source:HGNC Symbol;Acc:HGNC:20910]	4.68756	6.26834	6.77396	5.90995	4.75648	4.28085	4.52737	4.52157	1.30706	0.386324	0.0305204	1	up	no	no_diff
chr6	31815464	31817946	+	ENSG00000204389	HSPA1A	ENST00000375651	GO:0000151(ubiquitin ligase complex);GO:0000166(nucleotide binding);GO:0001618(virus receptor activity);GO:0001664(G protein-coupled receptor binding);GO:0003714(transcription corepressor activity);GO:0003723(RNA binding);GO:0005102(signaling receptor binding);GO:0005515(protein binding);GO:0005524(ATP binding);GO:0005576(extracellular region);GO:0005634(nucleus);GO:0005654(nucleoplasm);GO:000573…	03040(Spliceosome);04010(MAPK signaling pathway);04141(Protein processing in endoplasmic reticulum);04144(Endocytosis);04213(Longevity regulating pathway - multiple species);04612(Antigen processing and presentation);04915(Estrogen signaling pathway);05020(Prion diseases);05134(Legionellosis);05145(Toxoplasmosis);05162(Measles);05164(Influenza A)	K03283	NA	heat shock protein family A (Hsp70) member 1A [Source:HGNC Symbol;Acc:HGNC:5232]	102.493	118.409	107.043	109.315	87.6172	10.0119	67.2766	54.9686	1.98868	0.991813	0.0305242	1	up	no	no_diff
chr3	9793082	9835401	+	ENSG00000250151	ARPC4-TTLL3	ENST00000424442;ENST00000397256;ENST00000418163;ENST00000453882	GO:0003779(actin binding);GO:0005737(cytoplasm);GO:0005856(cytoskeleton);GO:0005885(Arp2/3 protein complex);GO:0006464(cellular protein modification process);GO:0015629(actin cytoskeleton);GO:0018094(protein polyglycylation);GO:0030041(actin filament polymerization);GO:0030833(regulation of actin filament polymerization);GO:0034314(Arp2/3 complex-mediated actin nucleation);GO:0070735(protein-glyc…	NA	NA	NA	ARPC4-TTLL3 readthrough [Source:HGNC Symbol;Acc:HGNC:38830]	2.57694	2.66216	2.47507	2.57139	0.970809	1.35172	2.5035	1.60868	1.59845	0.676673	0.0305389	1	up	no	no_diff
chr16	2239402	2252300	-	ENSG00000167969	ECI1	ENST00000566379;ENST00000301729;ENST00000563447;ENST00000562238;ENST00000561688;ENST00000570258;ENST00000563029	GO:0003824(catalytic activity);GO:0004165(dodecenoyl-CoA delta-isomerase activity);GO:0004300(enoyl-CoA hydratase activity);GO:0005739(mitochondrion);GO:0005759(mitochondrial matrix);GO:0006629(lipid metabolic process);GO:0006631(fatty acid metabolic process);GO:0006635(fatty acid beta-oxidation);GO:0016853(isomerase activity);GO:0016853(isomerase activity)	00071(Fatty acid degradation);00071(Fatty acid degradation)	NA	NA	enoyl-CoA delta isomerase 1 [Source:HGNC Symbol;Acc:HGNC:2703]	8.77814	8.4303	8.92951	8.71265	9.68555	12.609	11.1206	11.1384	0.782217	-0.354359	0.0309483	1	down	no	no_diff
chr2	99141485	99151487	+	ENSG00000273045	C2orf15	ENST00000302513;ENST00000650052;ENST00000496794;ENST00000409684	GO:0003723(RNA binding);GO:0003723(RNA binding)	NA	NA	NA	chromosome 2 open reading frame 15 [Source:HGNC Symbol;Acc:HGNC:28436]	0.0220822	0.389691	0.0906739	0.167482	0.412532	0.434165	0.560781	0.469159	0.356984	-1.48607	0.0310381	1	down	yes	down
chr17	42509784	42511519	+	ENSG00000267632	AC067852	ENST00000591237	NA	NA	NA	NA	novel transcript	0.260912	0.362258	0.301135	0.308102	0.679564	0.512441	0.485463	0.559156	0.551012	-0.859844	0.0311269	1	down	no	no_diff
chr2	8678845	8684461	+	ENSG00000115738	ID2	ENST00000234091;ENST00000396290;ENST00000331129;ENST00000472142	GO:0000122(negative regulation of transcription by RNA polymerase II);GO:0000981(DNA-binding transcription factor activity, RNA polymerase II-specific);GO:0001085(RNA polymerase II transcription factor binding);GO:0001656(metanephros development);GO:0001779(natural killer cell differentiation);GO:0001966(thigmotaxis);GO:0002521(leukocyte differentiation);GO:0003149(membranous septum morphogenesis…	04350(TGF-beta signaling pathway);04390(Hippo signaling pathway);04550(Signaling pathways regulating pluripotency of stem cells);05202(Transcriptional misregulation in cancer);05202(Transcriptional misregulation in cancer)	NA	NA	inhibitor of DNA binding 2 [Source:HGNC Symbol;Acc:HGNC:5361]	176.285	203.661	201.112	193.686	161.491	157.06	169.554	162.702	1.19044	0.251492	0.0311332	1	up	no	no_diff
chr18	35268218	35270238	+	ENSG00000274184	AC011815	ENST00000618230	NA	NA	NA	NA	novel transcript, antisense to ZSCAN30	0.392856	0.237338	0.197606	0.275933	0.443957	0.537986	0.541808	0.507917	0.543265	-0.880273	0.0316788	1	down	no	no_diff
chr6	139371807	139374648	-	ENSG00000164442	CITED2	ENST00000367651;ENST00000537332;ENST00000536159	GO:0000122(negative regulation of transcription by RNA polymerase II);GO:0000790(nuclear chromatin);GO:0001102(RNA polymerase II activating transcription factor binding);GO:0001568(blood vessel development);GO:0001570(vasculogenesis);GO:0001666(response to hypoxia);GO:0001701(in utero embryonic development);GO:0001829(trophectodermal cell differentiation);GO:0001841(neural tube formation);GO:0001…	04137(Mitophagy - animal);04137(Mitophagy - animal)	K21361	NA	Cbp/p300 interacting transactivator with Glu/Asp rich carboxy-terminal domain 2 [Source:HGNC Symbol;Acc:HGNC:1987]	33.8243	42.7886	44.8066	40.4732	27.8075	40.1661	27.153	31.7089	1.2764	0.352079	0.0317383	1	up	no	no_diff
chr19	507497	519654	+	ENSG00000141933	TPGS1	ENST00000359315;ENST00000588278	GO:0005737(cytoplasm);GO:0005813(centrosome);GO:0005815(microtubule organizing center);GO:0005856(cytoskeleton);GO:0005874(microtubule);GO:0005929(cilium);GO:0007268(chemical synaptic transmission);GO:0007275(multicellular organism development);GO:0007283(spermatogenesis);GO:0007288(sperm axoneme assembly);GO:0008017(microtubule binding);GO:0015631(tubulin binding);GO:0018095(protein polyglutamyl…	NA	K16581	NA	tubulin polyglutamylase complex subunit 1 [Source:HGNC Symbol;Acc:HGNC:25058]	1.19929	1.37765	0.981683	1.18621	1.63253	1.84169	1.77512	1.74978	0.677918	-0.560818	0.0319	1	down	no	no_diff
chr1	206695837	206696269	-	ENSG00000224114	AL591846	ENST00000451736	NA	NA	NA	NA	ribosomal protein S14 (RPS14) pseudogene	56.1148	26.8815	26.2124	36.4029	23.5215	29.0928	18.4659	23.6934	1.53642	0.619569	0.0321439	1	up	no	no_diff
chr22	38291918	38398522	-	ENSG00000283900	TPTEP2-CSNK1E	ENST00000400206	GO:0000166(nucleotide binding);GO:0004672(protein kinase activity);GO:0004674(protein serine/threonine kinase activity);GO:0005524(ATP binding);GO:0006468(protein phosphorylation);GO:0016301(kinase activity);GO:0016310(phosphorylation)	04068(FoxO signaling pathway);04310(Wnt signaling pathway);04340(Hedgehog signaling pathway);04390(Hippo signaling pathway);04392(Hippo signaling pathway - multiple species);04710(Circadian rhythm)	K08960	EC:2.7.11.1	TPTEP2-CSNK1E readthrough [Source:HGNC Symbol;Acc:HGNC:53829]	2.34575	0.447674	0.23935	1.01092	0.432157	0.098981	0.504102	0.34508	2.92953	1.55067	0.0321892	1	up	yes	up
chr3	81489703	81761645	-	ENSG00000114480	GBE1	ENST00000429644;ENST00000498468;ENST00000477426;ENST00000486920;ENST00000484687;ENST00000489715	GO:0003824(catalytic activity);GO:0003844(1,4-alpha-glucan branching enzyme activity);GO:0004553(hydrolase activity, hydrolyzing O-glycosyl compounds);GO:0005515(protein binding);GO:0005829(cytosol);GO:0005975(carbohydrate metabolic process);GO:0005977(glycogen metabolic process);GO:0005978(glycogen biosynthetic process);GO:0006091(generation of precursor metabolites and energy);GO:0016740(transf…	00500(Starch and sucrose metabolism);00500(Starch and sucrose metabolism)	K00700	EC:2.4.1.18	1,4-alpha-glucan branching enzyme 1 [Source:HGNC Symbol;Acc:HGNC:4180]	4.67954	4.33121	3.882	4.29758	2.85114	3.69638	3.31696	3.28816	1.30699	0.386245	0.0323208	1	up	no	no_diff
chr8	17497088	17570573	+	ENSG00000003989	SLC7A2	ENST00000522656;ENST00000494857;ENST00000004531;ENST00000640220;ENST00000470360	GO:0000064(L-ornithine transmembrane transporter activity);GO:0002537(nitric oxide production involved in inflammatory response);GO:0005886(plasma membrane);GO:0005887(integral component of plasma membrane);GO:0006520(cellular amino acid metabolic process);GO:0006809(nitric oxide biosynthetic process);GO:0006865(amino acid transport);GO:0015171(amino acid transmembrane transporter activity);GO:00…	NA	K13864	NA	solute carrier family 7 member 2 [Source:HGNC Symbol;Acc:HGNC:11060]	11.4867	7.88228	7.50964	8.95955	5.65218	9.09167	3.31046	6.01811	1.48877	0.574117	0.0326733	1	up	no	no_diff
chr22	50523568	50525606	-	ENSG00000130489	SCO2	ENST00000395693;ENST00000252785	GO:0001654(eye development);GO:0005507(copper ion binding);GO:0005515(protein binding);GO:0005739(mitochondrion);GO:0005743(mitochondrial inner membrane);GO:0005759(mitochondrial matrix);GO:0006825(copper ion transport);GO:0006878(cellular copper ion homeostasis);GO:0008535(respiratory chain complex IV assembly);GO:0015035(protein disulfide oxidoreductase activity);GO:0016020(membrane);GO:0016021…	05230(Central carbon metabolism in cancer);05230(Central carbon metabolism in cancer)	K07152	NA	SCO2, cytochrome c oxidase assembly protein [Source:HGNC Symbol;Acc:HGNC:10604]	8.87957	11.6016	17.6269	12.7027	18.6268	17.5073	19.1215	18.4185	0.689668	-0.536027	0.032964	1	down	no	no_diff
chr8	108201216	108435333	-	ENSG00000104408	EIF3E	ENST00000519030;ENST00000518442;ENST00000519627;ENST00000521614;ENST00000220849;ENST00000521440;ENST00000518345;ENST00000522445;ENST00000523674;ENST00000518100;ENST00000522352;ENST00000519517;ENST00000523646;ENST00000519413	GO:0000184(nuclear-transcribed mRNA catabolic process, nonsense-mediated decay);GO:0000785(chromatin);GO:0001732(formation of cytoplasmic translation initiation complex);GO:0002183(cytoplasmic translational initiation);GO:0003723(RNA binding);GO:0003743(translation initiation factor activity);GO:0005515(protein binding);GO:0005634(nucleus);GO:0005654(nucleoplasm);GO:0005737(cytoplasm);GO:0005829(…	03013(RNA transport);05160(Hepatitis C);05160(Hepatitis C)	K03250	NA	eukaryotic translation initiation factor 3 subunit E [Source:HGNC Symbol;Acc:HGNC:3277]	55.713	54.107	54.4067	54.7422	50.5555	41.6426	45.492	45.8967	1.19273	0.254264	0.0329839	1	up	no	no_diff
chrX	151176653	151181465	+	ENSG00000102195	GPR50	ENST00000218316	GO:0004930(G protein-coupled receptor activity);GO:0005515(protein binding);GO:0005654(nucleoplasm);GO:0005886(plasma membrane);GO:0005887(integral component of plasma membrane);GO:0007165(signal transduction);GO:0007186(G protein-coupled receptor signaling pathway);GO:0007267(cell-cell signaling);GO:0008502(melatonin receptor activity);GO:0016020(membrane);GO:0016021(integral component of membra…	04080(Neuroactive ligand-receptor interaction)	NA	NA	G protein-coupled receptor 50 [Source:HGNC Symbol;Acc:HGNC:4506]	35.7261	38.3825	37.2392	37.1159	29.8341	34.9066	27.0721	30.6043	1.21277	0.278306	0.0334721	1	up	no	no_diff
chr2	176151550	176153226	+	ENSG00000170166	HOXD4	ENST00000306324	GO:0000977(RNA polymerase II regulatory region sequence-specific DNA binding);GO:0000981(DNA-binding transcription factor activity, RNA polymerase II-specific);GO:0001228(DNA-binding transcription activator activity, RNA polymerase II-specific);GO:0001501(skeletal system development);GO:0003677(DNA binding);GO:0003700(DNA-binding transcription factor activity);GO:0005634(nucleus);GO:0005654(nucle…	NA	K09304	NA	homeobox D4 [Source:HGNC Symbol;Acc:HGNC:5138]	1.10572	0.277759	0.261113	0.548198	1.22623	0.727377	1.80495	1.25285	0.43756	-1.19245	0.0335987	1	down	yes	down
chrX	108084207	108091549	-	ENSG00000101843	PSMD10	ENST00000361815;ENST00000217958;ENST00000340200;ENST00000372296;ENST00000553388;ENST00000338548	GO:0000122(negative regulation of transcription by RNA polymerase II);GO:0000165(MAPK cascade);GO:0000209(protein polyubiquitination);GO:0000502(proteasome complex);GO:0002223(stimulatory C-type lectin receptor signaling pathway);GO:0002479(antigen processing and presentation of exogenous peptide antigen via MHC class I, TAP-dependent);GO:0005515(protein binding);GO:0005634(nucleus);GO:0005654(nu…	NA	NA	NA	proteasome 26S subunit, non-ATPase 10 [Source:HGNC Symbol;Acc:HGNC:9555]	30.7769	28.09	23.3372	27.4014	23.5294	20.2492	23.2598	22.3462	1.22622	0.294222	0.0336465	1	up	no	no_diff
chr19	44890569	44903689	+	ENSG00000130204	AC011481	ENST00000426677;ENST00000589649;ENST00000592434;ENST00000252487;ENST00000589253;ENST00000405636;ENST00000592041	GO:0005515(protein binding);GO:0005739(mitochondrion);GO:0005741(mitochondrial outer membrane);GO:0005742(mitochondrial outer membrane translocase complex);GO:0005743(mitochondrial inner membrane);GO:0005829(cytosol);GO:0006626(protein targeting to mitochondrion);GO:0006811(ion transport);GO:0008320(protein transmembrane transporter activity);GO:0015031(protein transport);GO:0015288(porin activit…	05014(Amyotrophic lateral sclerosis (ALS));05014(Amyotrophic lateral sclerosis (ALS))	K11518	NA	translocase of outer mitochondrial membrane 40 [Source:NCBI gene;Acc:10452]	39.5079	39.9354	39.5813	39.6749	39.3014	29.8653	27.9009	32.3559	1.2262	0.294198	0.0337118	1	up	no	no_diff
chr10	99610522	99620609	-	ENSG00000155287	SLC25A28	ENST00000370495;ENST00000479722;ENST00000434701;ENST00000496035	GO:0005381(iron ion transmembrane transporter activity);GO:0005739(mitochondrion);GO:0005743(mitochondrial inner membrane);GO:0006811(ion transport);GO:0016020(membrane);GO:0016021(integral component of membrane);GO:0022857(transmembrane transporter activity);GO:0048250(iron import into the mitochondrion);GO:0055072(iron ion homeostasis);GO:0055085(transmembrane transport);GO:0055085(transmembran…	NA	K15113	NA	solute carrier family 25 member 28 [Source:HGNC Symbol;Acc:HGNC:23472]	7.57105	3.87313	15.144	8.86272	14.6171	16.1576	13.9406	14.9051	0.594609	-0.749986	0.0340396	1	down	no	no_diff
chrX	110002631	110182734	+	ENSG00000157600	TMEM164	ENST00000372073;ENST00000372072;ENST00000372068;ENST00000288381;ENST00000464177;ENST00000471255;ENST00000461715;ENST00000497754	GO:0016020(membrane);GO:0016021(integral component of membrane);GO:0016021(integral component of membrane)	NA	NA	NA	transmembrane protein 164 [Source:HGNC Symbol;Acc:HGNC:26217]	4.14013	15.6111	4.1233	7.95819	4.52434	5.09656	4.19327	4.60472	1.72827	0.789326	0.0340889	1	up	no	no_diff
chr15	89834308	89912882	-	ENSG00000250021	ARPIN-AP3S2	ENST00000398333;ENST00000560224;ENST00000558648;ENST00000559629	GO:0006886(intracellular protein transport);GO:0015031(protein transport);GO:0016020(membrane);GO:0016192(vesicle-mediated transport);GO:0030117(membrane coat);GO:0043231(intracellular membrane-bounded organelle);GO:0051126(negative regulation of actin nucleation);GO:0051126(negative regulation of actin nucleation)	NA	NA	NA	ARPIN-AP3S2 readthrough [Source:HGNC Symbol;Acc:HGNC:38824]	0.865448	0.805714	0.897764	0.856309	2.34311	1.18527	0.897146	1.47518	0.580479	-0.784685	0.0343087	1	down	no	no_diff
chr2	174348022	174395712	-	ENSG00000138433	CIR1	ENST00000342016;ENST00000377973;ENST00000461454;ENST00000464393;ENST00000472169	GO:0003700(DNA-binding transcription factor activity);GO:0003714(transcription corepressor activity);GO:0005515(protein binding);GO:0005634(nucleus);GO:0005737(cytoplasm);GO:0005813(centrosome);GO:0005815(microtubule organizing center);GO:0005856(cytoskeleton);GO:0006397(mRNA processing);GO:0008380(RNA splicing);GO:0016607(nuclear speck);GO:0019901(protein kinase binding);GO:0032991(protein-conta…	04330(Notch signaling pathway);05169(Epstein-Barr virus infection);05169(Epstein-Barr virus infection)	K06066	NA	corepressor interacting with RBPJ, 1 [Source:HGNC Symbol;Acc:HGNC:24217]	4.85254	5.48765	5.7295	5.35656	4.15863	3.86294	4.33337	4.11831	1.30067	0.379255	0.0343915	1	up	no	no_diff
chr5	134524312	134583230	+	ENSG00000043143	JADE2	ENST00000361895;ENST00000402835;ENST00000395003;ENST00000282605;ENST00000430087;ENST00000512386;ENST00000431355;ENST00000515554;ENST00000612830;ENST00000470876	GO:0000123(histone acetyltransferase complex);GO:0000209(protein polyubiquitination);GO:0005515(protein binding);GO:0005654(nucleoplasm);GO:0016567(protein ubiquitination);GO:0016740(transferase activity);GO:0043966(histone H3 acetylation);GO:0043981(histone H4-K5 acetylation);GO:0043982(histone H4-K8 acetylation);GO:0043983(histone H4-K12 acetylation);GO:0046872(metal ion binding);GO:0050767(reg…	NA	K22155	EC:2.3.2.27	jade family PHD finger 2 [Source:HGNC Symbol;Acc:HGNC:22984]	1.09139	1.11823	0.972129	1.06058	0.711213	0.727196	0.879446	0.772618	1.37271	0.457032	0.0345976	1	up	no	no_diff
chr3	96814581	97752460	+	ENSG00000080224	EPHA6	ENST00000470610;ENST00000514100;ENST00000389672;ENST00000506349;ENST00000506569	GO:0000166(nucleotide binding);GO:0003674(molecular_function);GO:0004672(protein kinase activity);GO:0004713(protein tyrosine kinase activity);GO:0004714(transmembrane receptor protein tyrosine kinase activity);GO:0005003(ephrin receptor activity);GO:0005005(transmembrane-ephrin receptor activity);GO:0005515(protein binding);GO:0005524(ATP binding);GO:0005654(nucleoplasm);GO:0005886(plasma membra…	04360(Axon guidance);04360(Axon guidance)	K05107	EC:2.7.10.1	EPH receptor A6 [Source:HGNC Symbol;Acc:HGNC:19296]	0.785356	0.800576	0.812796	0.799576	0.496611	0.531252	0.645414	0.557759	1.43355	0.519594	0.0349248	1	up	no	no_diff
chr12	123584533	123598582	+	ENSG00000086598	TMED2	ENST00000262225;ENST00000509052;ENST00000544188;ENST00000438031;ENST00000543425	GO:0000139(Golgi membrane);GO:0001701(in utero embryonic development);GO:0001756(somitogenesis);GO:0001843(neural tube closure);GO:0001892(embryonic placenta development);GO:0001893(maternal placenta development);GO:0001947(heart looping);GO:0005515(protein binding);GO:0005783(endoplasmic reticulum);GO:0005789(endoplasmic reticulum membrane);GO:0005793(endoplasmic reticulum-Golgi intermediate com…	NA	K20347	NA	transmembrane p24 trafficking protein 2 [Source:HGNC Symbol;Acc:HGNC:16996]	32.673	32.0484	32.7409	32.4874	37.662	34.5735	52.2792	41.5049	0.782738	-0.353399	0.0352402	1	down	no	no_diff
chr3	197737179	197787596	+	ENSG00000122068	FYTTD1	ENST00000241502;ENST00000418169;ENST00000412924;ENST00000492360;ENST00000428738;ENST00000424384;ENST00000426031;ENST00000494309;ENST00000415708	GO:0003723(RNA binding);GO:0003729(mRNA binding);GO:0005515(protein binding);GO:0005623(cell);GO:0005634(nucleus);GO:0005654(nucleoplasm);GO:0006406(mRNA export from nucleus);GO:0016607(nuclear speck);GO:0051028(mRNA transport);GO:0051028(mRNA transport)	NA	NA	NA	forty-two-three domain containing 1 [Source:HGNC Symbol;Acc:HGNC:25407]	2.69481	2.7209	6.12404	3.84658	2.67942	2.41241	2.8123	2.63471	1.45997	0.545935	0.0352429	1	up	no	no_diff
chr6	39792298	39904877	+	ENSG00000146122	DAAM2	ENST00000274867;ENST00000631498;ENST00000633794;ENST00000491083;ENST00000405961;ENST00000496787;ENST00000538976;ENST00000632657;ENST00000475489;ENST00000398904	GO:0003779(actin binding);GO:0007368(determination of left/right symmetry);GO:0016043(cellular component organization);GO:0016055(Wnt signaling pathway);GO:0017048(Rho GTPase binding);GO:0021516(dorsal spinal cord development);GO:0030036(actin cytoskeleton organization);GO:0048715(negative regulation of oligodendrocyte differentiation);GO:0060828(regulation of canonical Wnt signaling pathway);GO:…	04310(Wnt signaling pathway);04310(Wnt signaling pathway)	K04512	NA	dishevelled associated activator of morphogenesis 2 [Source:HGNC Symbol;Acc:HGNC:18143]	2.98896	3.44786	1.96847	2.80176	1.91844	2.23514	2.27628	2.14329	1.30723	0.386511	0.0353341	1	up	no	no_diff
chr6	41934933	42050357	-	ENSG00000112576	CCND3	ENST00000372988;ENST00000372987;ENST00000372991;ENST00000510503;ENST00000514382;ENST00000415497;ENST00000512426;ENST00000616010;ENST00000513956;ENST00000414200;ENST00000505672;ENST00000506555;ENST00000511161;ENST00000511642;ENST00000612455;ENST00000505064;ENST00000512381;ENST00000511686;ENST00000510058	GO:0000079(regulation of cyclin-dependent protein serine/threonine kinase activity);GO:0000122(negative regulation of transcription by RNA polymerase II);GO:0000278(mitotic cell cycle);GO:0000307(cyclin-dependent protein kinase holoenzyme complex);GO:0001934(positive regulation of protein phosphorylation);GO:0004672(protein kinase activity);GO:0004693(cyclin-dependent protein serine/threonine kin…	04110(Cell cycle);04115(p53 signaling pathway);04151(PI3K-Akt signaling pathway);04218(Cellular senescence);04310(Wnt signaling pathway);04390(Hippo signaling pathway);04510(Focal adhesion);04630(Jak-STAT signaling pathway);05162(Measles);05165(Human papillomavirus infection);05166(Human T-cell leukemia virus 1 infection);05169(Epstein-Barr virus infection);05200(Pathways in cancer);05203(Viral c…	NA	NA	cyclin D3 [Source:HGNC Symbol;Acc:HGNC:1585]	3.46793	3.50378	3.43858	3.4701	4.23898	4.54153	4.68626	4.48892	0.773036	-0.371393	0.0357573	1	down	no	no_diff
chrX	153700492	153724746	-	ENSG00000185825	BCAP31	ENST00000430088;ENST00000442093;ENST00000416815;ENST00000458587;ENST00000345046;ENST00000645377;ENST00000423827;ENST00000429550;ENST00000645006;ENST00000645802;ENST00000646514;ENST00000468947	GO:0000139(Golgi membrane);GO:0002474(antigen processing and presentation of peptide antigen via MHC class I);GO:0005515(protein binding);GO:0005739(mitochondrion);GO:0005783(endoplasmic reticulum);GO:0005784(Sec61 translocon complex);GO:0005789(endoplasmic reticulum membrane);GO:0005811(lipid droplet);GO:0005829(cytosol);GO:0005887(integral component of plasma membrane);GO:0006886(intracellular …	04141(Protein processing in endoplasmic reticulum);05165(Human papillomavirus infection);05165(Human papillomavirus infection)	K14009	NA	B cell receptor associated protein 31 [Source:HGNC Symbol;Acc:HGNC:16695]	29.0556	46.5224	31.4479	35.6753	29.3452	27.8363	27.6695	28.2837	1.26134	0.334955	0.0357791	1	up	no	no_diff
chr9	110048598	110172512	+	ENSG00000241978	AKAP2	ENST00000434623;ENST00000374525;ENST00000482335;ENST00000495980;ENST00000480388;ENST00000485762	NA	NA	K16519	NA	A-kinase anchoring protein 2 [Source:HGNC Symbol;Acc:HGNC:372]	6.62911	6.45796	7.45355	6.84687	5.46344	5.90735	5.74986	5.70688	1.19976	0.262742	0.0358918	1	up	no	no_diff
chr17	28319200	28328685	+	ENSG00000109084	TMEM97	ENST00000226230;ENST00000582113;ENST00000582384;ENST00000336687;ENST00000583381	GO:0001558(regulation of cell growth);GO:0005515(protein binding);GO:0005634(nucleus);GO:0005764(lysosome);GO:0005783(endoplasmic reticulum);GO:0005791(rough endoplasmic reticulum);GO:0005829(cytosol);GO:0005886(plasma membrane);GO:0016020(membrane);GO:0016021(integral component of membrane);GO:0030867(rough endoplasmic reticulum membrane);GO:0031965(nuclear membrane);GO:0042632(cholesterol homeo…	NA	NA	NA	transmembrane protein 97 [Source:HGNC Symbol;Acc:HGNC:28106]	30.6662	31.9357	42.6575	35.0865	31.8553	29.8205	16.6751	26.1169	1.34344	0.425928	0.0362349	1	up	no	no_diff
chr17	28724348	28727935	-	ENSG00000160606	TLCD1	ENST00000292090;ENST00000580518;ENST00000394933;ENST00000581236	GO:0005886(plasma membrane);GO:0007009(plasma membrane organization);GO:0016020(membrane);GO:0016021(integral component of membrane);GO:0055091(phospholipid homeostasis);GO:0071709(membrane assembly);GO:0097035(regulation of membrane lipid distribution);GO:0097035(regulation of membrane lipid distribution)	NA	NA	NA	TLC domain containing 1 [Source:HGNC Symbol;Acc:HGNC:25177]	7.40872	8.16723	6.92118	7.49904	9.04617	14.2289	8.99605	10.757	0.697129	-0.520502	0.0363619	1	down	no	no_diff
chrX	48476021	48486364	+	ENSG00000068438	FTSJ1	ENST00000496365;ENST00000348411;ENST00000467954;ENST00000019019;ENST00000466371;ENST00000473235;ENST00000396894;ENST00000490202;ENST00000475806;ENST00000487353;ENST00000489599;ENST00000492562	GO:0001510(RNA methylation);GO:0002128(tRNA nucleoside ribose methylation);GO:0002181(cytoplasmic translation);GO:0005737(cytoplasm);GO:0005829(cytosol);GO:0006400(tRNA modification);GO:0008033(tRNA processing);GO:0008168(methyltransferase activity);GO:0008175(tRNA methyltransferase activity);GO:0009020(tRNA (guanosine-2'-O-)-methyltransferase activity);GO:0016740(transferase activity);GO:0030488…	NA	K14864	EC:2.1.1.205	FtsJ RNA methyltransferase homolog 1 [Source:HGNC Symbol;Acc:HGNC:13254]	17.9716	19.9466	15.3401	17.7528	20.2551	23.3722	23.3808	22.336	0.794804	-0.331328	0.0364384	1	down	no	no_diff
chr19	49506816	49526333	+	ENSG00000104870	FCGRT	ENST00000595881;ENST00000221466;ENST00000426395;ENST00000598927;ENST00000598319;ENST00000595677;ENST00000599701;ENST00000598936;ENST00000596147;ENST00000593381;ENST00000598076;ENST00000593431;ENST00000596975;ENST00000594823;ENST00000600273;ENST00000452439	GO:0002416(IgG immunoglobulin transcytosis in epithelial cells mediated by FcRn immunoglobulin receptor);GO:0005615(extracellular space);GO:0005886(plasma membrane);GO:0006955(immune response);GO:0009897(external side of plasma membrane);GO:0016020(membrane);GO:0016021(integral component of membrane);GO:0019864(IgG binding);GO:0030881(beta-2-microglobulin binding);GO:0030881(beta-2-microglobulin …	NA	NA	NA	Fc fragment of IgG receptor and transporter [Source:HGNC Symbol;Acc:HGNC:3621]	2.06465	1.99496	2.00001	2.01987	2.49613	2.9496	3.01633	2.82069	0.716093	-0.481782	0.0365952	1	down	no	no_diff
chr5	172768096	172771195	-	ENSG00000120129	DUSP1	ENST00000239223	GO:0000188(inactivation of MAPK activity);GO:0004721(phosphoprotein phosphatase activity);GO:0004722(protein serine/threonine phosphatase activity);GO:0004725(protein tyrosine phosphatase activity);GO:0005515(protein binding);GO:0005634(nucleus);GO:0005737(cytoplasm);GO:0006470(protein dephosphorylation);GO:0007049(cell cycle);GO:0007162(negative regulation of cell adhesion);GO:0008138(protein ty…	04010(MAPK signaling pathway);04726(Serotonergic synapse);05418(Fluid shear stress and atherosclerosis)	K21278	3.1.3.48;EC:3.1.3.16	dual specificity phosphatase 1 [Source:HGNC Symbol;Acc:HGNC:3064]	63.4315	59.435	62.153	61.6732	43.0476	60.4845	48.4653	50.6658	1.21725	0.28363	0.0366901	1	up	no	no_diff
chr4	151674483	151677893	+	ENSG00000251455	AC092611	ENST00000514269	NA	NA	NA	NA	novel transcript, antisense to PET112L	0.151761	0.20465	0.115203	0.157205	0.347154	0.363333	0.192995	0.301161	0.521996	-0.937889	0.0367654	1	down	no	no_diff
chr2	218710835	218755416	+	ENSG00000135912	TTLL4	ENST00000258398;ENST00000457313;ENST00000392102;ENST00000472527;ENST00000480929;ENST00000465558;ENST00000480472;ENST00000442769;ENST00000475950;ENST00000437755;ENST00000417855;ENST00000415717;ENST00000467841;ENST00000491899;ENST00000436668;ENST00000424644;ENST00000461181;ENST00000494428	GO:0000166(nucleotide binding);GO:0005524(ATP binding);GO:0005737(cytoplasm);GO:0005829(cytosol);GO:0005856(cytoskeleton);GO:0005874(microtubule);GO:0005929(cilium);GO:0006464(cellular protein modification process);GO:0015631(tubulin binding);GO:0016874(ligase activity);GO:0018095(protein polyglutamylation);GO:0018200(peptidyl-glutamic acid modification);GO:0042995(cell projection);GO:0070739(pro…	NA	K16601	EC:6.-.-.-	tubulin tyrosine ligase like 4 [Source:HGNC Symbol;Acc:HGNC:28976]	6.43151	6.55287	6.96528	6.64989	6.78398	11.2873	8.07602	8.71576	0.762973	-0.390297	0.0368814	1	down	no	no_diff
chr3	154024401	154121332	-	ENSG00000243069	ARHGEF26-AS1	ENST00000480639;ENST00000491862;ENST00000611093;ENST00000621011;ENST00000610221;ENST00000467912;ENST00000479270;ENST00000630930	NA	NA	NA	NA	ARHGEF26 antisense RNA 1 [Source:HGNC Symbol;Acc:HGNC:41048]	0.18798	0.126482	0.127951	0.147471	0.0813161	0.111703	0.0433441	0.0787878	1.87175	0.904389	0.037131	1	up	no	no_diff
chr6	30676389	30687895	-	ENSG00000146112	PPP1R18	ENST00000274853;ENST00000399199;ENST00000615527;ENST00000488324;ENST00000467662;ENST00000615892	GO:0003779(actin binding);GO:0005515(protein binding);GO:0005737(cytoplasm);GO:0005856(cytoskeleton);GO:0019902(phosphatase binding);GO:0019902(phosphatase binding)	NA	K17559	NA	protein phosphatase 1 regulatory subunit 18 [Source:HGNC Symbol;Acc:HGNC:29413]	2.20503	1.70805	3.66136	2.52482	2.44862	6.90642	3.41135	4.25546	0.593312	-0.753137	0.0373349	1	down	no	no_diff
chr12	26938470	26966650	+	ENSG00000111790	FGFR1OP2	ENST00000327214;ENST00000229395;ENST00000538172;ENST00000544111;ENST00000546072;ENST00000395941	GO:0005515(protein binding);GO:0005737(cytoplasm);GO:0005829(cytosol);GO:0009611(response to wounding);GO:0042060(wound healing);GO:0042803(protein homodimerization activity);GO:0042803(protein homodimerization activity)	NA	NA	NA	FGFR1 oncogene partner 2 [Source:HGNC Symbol;Acc:HGNC:23098]	5.36786	5.14205	5.71591	5.40861	4.53581	4.54235	4.20674	4.4283	1.22137	0.288505	0.0374264	1	up	no	no_diff
chr22	19351368	19448232	-	ENSG00000242259	C22orf39	ENST00000542103;ENST00000399562;ENST00000399568;ENST00000509549;ENST00000333059;ENST00000611555	GO:0005515(protein binding);GO:0005515(protein binding)	NA	NA	NA	chromosome 22 open reading frame 39 [Source:HGNC Symbol;Acc:HGNC:27012]	2.20764	2.59827	2.3737	2.3932	3.18574	3.28947	2.94235	3.13919	0.762363	-0.39145	0.0374388	1	down	no	no_diff
chr18	58044226	58401540	+	ENSG00000049759	NEDD4L	ENST00000431212;ENST00000400345;ENST00000588712;ENST00000382850;ENST00000590638;ENST00000588516;ENST00000591989;ENST00000591579;ENST00000590020;ENST00000590506;ENST00000587547;ENST00000592097;ENST00000587881;ENST00000587190;ENST00000585363;ENST00000585970;ENST00000589167;ENST00000635997;ENST00000617539;ENST00000590248;ENST00000586268;ENST00000587246;ENST00000592846;ENST00000435432;ENST00000356462	GO:0000122(negative regulation of transcription by RNA polymerase II);GO:0000209(protein polyubiquitination);GO:0003254(regulation of membrane depolarization);GO:0004842(ubiquitin-protein transferase activity);GO:0005515(protein binding);GO:0005654(nucleoplasm);GO:0005737(cytoplasm);GO:0005768(endosome);GO:0005771(multivesicular body);GO:0005794(Golgi apparatus);GO:0005829(cytosol);GO:0005886(pla…	04120(Ubiquitin mediated proteolysis);04144(Endocytosis);04530(Tight junction);04960(Aldosterone-regulated sodium reabsorption);04960(Aldosterone-regulated sodium reabsorption)	K13305	EC:2.3.2.26	neural precursor cell expressed, developmentally down-regulated 4-like, E3 ubiquitin protein ligase [Source:HGNC Symbol;Acc:HGNC:7728]	2.18831	2.14687	2.17941	2.17153	1.60282	1.90644	1.8706	1.79328	1.21092	0.276107	0.0375608	1	up	no	no_diff
chr7	97966377	97970404	-	ENSG00000285725	AC004967	ENST00000650204	NA	NA	NA	NA	novel transcript	3.66852	0.671944	3.62362	2.6547	5.33838	5.32104	4.67897	5.11279	0.519226	-0.945565	0.0375833	1	down	no	no_diff
chrX	77504878	77786233	-	ENSG00000085224	ATRX	ENST00000373344;ENST00000624166;ENST00000623706;ENST00000623316;ENST00000493470;ENST00000624032;ENST00000395603;ENST00000636868;ENST00000623242;ENST00000636152;ENST00000623321;ENST00000400866;ENST00000460639;ENST00000480283;ENST00000624668;ENST00000637175;ENST00000479487;ENST00000622960;ENST00000624403;ENST00000625063;ENST00000624193;ENST00000624766	GO:0000166(nucleotide binding);GO:0000212(meiotic spindle organization);GO:0000228(nuclear chromosome);GO:0000780(condensed nuclear chromosome, centromeric region);GO:0000781(chromosome, telomeric region);GO:0000784(nuclear chromosome, telomeric region);GO:0000792(heterochromatin);GO:0000981(DNA-binding transcription factor activity, RNA polymerase II-specific);GO:0003677(DNA binding);GO:0003682(…	NA	NA	NA	ATRX, chromatin remodeler [Source:HGNC Symbol;Acc:HGNC:886]	2.56363	2.02214	2.06318	2.21632	2.0163	1.51995	1.82065	1.78563	1.24119	0.311729	0.0377492	1	up	no	no_diff
chr12	6976185	7018477	-	ENSG00000111684	LPCAT3	ENST00000261407;ENST00000537179;ENST00000535479;ENST00000540060;ENST00000538910;ENST00000543794;ENST00000545459;ENST00000620843;ENST00000535021;ENST00000536797;ENST00000538987;ENST00000536971	GO:0005783(endoplasmic reticulum);GO:0005789(endoplasmic reticulum membrane);GO:0006629(lipid metabolic process);GO:0006644(phospholipid metabolic process);GO:0008654(phospholipid biosynthetic process);GO:0016020(membrane);GO:0016021(integral component of membrane);GO:0016740(transferase activity);GO:0016746(transferase activity, transferring acyl groups);GO:0036150(phosphatidylserine acyl-chain …	00564(Glycerophospholipid metabolism);04216(Ferroptosis);04216(Ferroptosis)	K13515	2.3.1.-;EC:2.3.1.23	lysophosphatidylcholine acyltransferase 3 [Source:HGNC Symbol;Acc:HGNC:30244]	8.25316	8.85509	8.16435	8.4242	11.287	10.2625	9.72309	10.4242	0.808138	-0.307327	0.0378392	1	down	no	no_diff
chr7	74289475	74405943	+	ENSG00000106665	CLIP2	ENST00000361545;ENST00000395060;ENST00000223398;ENST00000487091;ENST00000482424;ENST00000487447;ENST00000493166;ENST00000474962;ENST00000491075	GO:0005737(cytoplasm);GO:0005856(cytoskeleton);GO:0005874(microtubule);GO:0005875(microtubule associated complex);GO:0005881(cytoplasmic microtubule);GO:0008017(microtubule binding);GO:0035371(microtubule plus-end);GO:0051010(microtubule plus-end binding);GO:0051010(microtubule plus-end binding)	NA	K10422	NA	CAP-Gly domain containing linker protein 2 [Source:HGNC Symbol;Acc:HGNC:2586]	1.24979	1.19024	1.12981	1.18995	2.46211	1.90436	1.07084	1.81244	0.656545	-0.607034	0.0380736	1	down	no	no_diff
chr2	219229757	219236669	+	ENSG00000163516	ANKZF1	ENST00000409849;ENST00000463792;ENST00000323348;ENST00000477479;ENST00000491181;ENST00000467884;ENST00000490526;ENST00000474225;ENST00000416565;ENST00000464763;ENST00000486203;ENST00000489580;ENST00000496346;ENST00000447157;ENST00000483188;ENST00000468387;ENST00000436226;ENST00000494886;ENST00000460966;ENST00000493563;ENST00000453432;ENST00000475202;ENST00000465550	GO:0003676(nucleic acid binding);GO:0004843(thiol-dependent ubiquitin-specific protease activity);GO:0005515(protein binding);GO:0005737(cytoplasm);GO:0016020(membrane);GO:0030433(ubiquitin-dependent ERAD pathway);GO:0036266(Cdc48p-Npl4p-Vms1p AAA ATPase complex);GO:0046872(metal ion binding);GO:0070301(cellular response to hydrogen peroxide);GO:0071630(nuclear protein quality control by the ubiq…	NA	NA	NA	ankyrin repeat and zinc finger domain containing 1 [Source:HGNC Symbol;Acc:HGNC:25527]	7.46768	7.07368	7.41772	7.3197	5.08656	6.18764	6.75351	6.00924	1.21807	0.284602	0.0381268	1	up	no	no_diff
chrX	154411524	154421726	+	ENSG00000102125	TAZ	ENST00000652685;ENST00000617701;ENST00000601016;ENST00000652682;ENST00000612460;ENST00000652476;ENST00000652354;ENST00000476679;ENST00000612012;ENST00000498029;ENST00000616020;ENST00000615986;ENST00000475699;ENST00000620808;ENST00000426231;ENST00000476800;ENST00000613634;ENST00000483674;ENST00000483780;ENST00000652358;ENST00000614595;ENST00000369776;ENST00000621647;ENST00000651139;ENST00000652390…	GO:0003841(1-acylglycerol-3-phosphate O-acyltransferase activity);GO:0005737(cytoplasm);GO:0005739(mitochondrion);GO:0005743(mitochondrial inner membrane);GO:0006644(phospholipid metabolic process);GO:0006936(muscle contraction);GO:0007007(inner mitochondrial membrane organization);GO:0007507(heart development);GO:0007519(skeletal muscle tissue development);GO:0008374(O-acyltransferase activity);…	00564(Glycerophospholipid metabolism);00564(Glycerophospholipid metabolism)	K13511	EC:2.3.1.-	tafazzin [Source:HGNC Symbol;Acc:HGNC:11577]	2.4269	2.2065	3.24861	2.62734	1.74654	2.07163	2.05072	1.95629	1.34302	0.425477	0.0382738	1	up	no	no_diff
chr2	169791933	169812064	+	ENSG00000138385	SSB	ENST00000490914;ENST00000409333;ENST00000474273;ENST00000260956;ENST00000468600;ENST00000461708;ENST00000422006;ENST00000465871;ENST00000494051;ENST00000470621;ENST00000417292;ENST00000413002	GO:0000049(tRNA binding);GO:0000784(nuclear chromosome, telomeric region);GO:0001682(tRNA 5'-leader removal);GO:0003676(nucleic acid binding);GO:0003723(RNA binding);GO:0003729(mRNA binding);GO:0005515(protein binding);GO:0005634(nucleus);GO:0005737(cytoplasm);GO:0006396(RNA processing);GO:0006400(tRNA modification);GO:0006409(tRNA export from nucleus);GO:0008033(tRNA processing);GO:0008266(poly(…	05322(Systemic lupus erythematosus);05322(Systemic lupus erythematosus)	K11090	NA	Sjogren syndrome antigen B [Source:HGNC Symbol;Acc:HGNC:11316]	24.4327	25.0233	28.89	26.1153	23.8942	19.659	21.7506	21.7679	1.19972	0.262694	0.0384086	1	up	no	no_diff
chr10	100505628	100529881	-	ENSG00000255339	AL133352	ENST00000529568;ENST00000557395;ENST00000528174;ENST00000533549;ENST00000527595	GO:0003954(NADH dehydrogenase activity);GO:0005739(mitochondrion);GO:0005747(mitochondrial respiratory chain complex I);GO:0006120(mitochondrial electron transport, NADH to ubiquinone);GO:0008137(NADH dehydrogenase (ubiquinone) activity);GO:0016020(membrane);GO:0016021(integral component of membrane);GO:0055114(oxidation-reduction process);GO:0055114(oxidation-reduction process)	NA	NA	NA	NADH dehydrogenase (ubiquinone) 1 beta subcomplex, 8, 19kDa (NDUFB8) and SEC31 homolog B (S. cerevisiae) (SEC31B) readthrough	5.78394	5.4005	4.14894	5.11113	2.46949	2.29609	5.18962	3.3184	1.54024	0.623153	0.0385704	1	up	no	no_diff
chr7	36389821	36453791	+	ENSG00000011426	ANLN	ENST00000396068;ENST00000265748;ENST00000491782;ENST00000452877;ENST00000457743;ENST00000418118;ENST00000424865;ENST00000460598;ENST00000446635	GO:0000281(mitotic cytokinesis);GO:0000915(actomyosin contractile ring assembly);GO:0000921(septin ring assembly);GO:0002244(hematopoietic progenitor cell differentiation);GO:0003779(actin binding);GO:0005634(nucleus);GO:0005654(nucleoplasm);GO:0005737(cytoplasm);GO:0005826(actomyosin contractile ring);GO:0005856(cytoskeleton);GO:0005938(cell cortex);GO:0007049(cell cycle);GO:0007096(regulation o…	NA	K18621	NA	anillin actin binding protein [Source:HGNC Symbol;Acc:HGNC:14082]	20.7125	20.702	21.6299	21.0148	19.2687	15.5377	18.0838	17.6301	1.19199	0.25337	0.0388493	1	up	no	no_diff
chr8	19313693	19396218	+	ENSG00000104611	SH2D4A	ENST00000519207;ENST00000265807;ENST00000522328;ENST00000523736;ENST00000518093	GO:0005515(protein binding);GO:0005737(cytoplasm);GO:0005829(cytosol);GO:0010923(negative regulation of phosphatase activity);GO:0019902(phosphatase binding);GO:0019902(phosphatase binding)	NA	K17577	NA	SH2 domain containing 4A [Source:HGNC Symbol;Acc:HGNC:26102]	0.461277	0.488232	0.591873	0.513794	0.655671	0.881934	0.845725	0.794443	0.646734	-0.628755	0.0389235	1	down	no	no_diff
chr6	93240020	93419559	-	ENSG00000135333	EPHA7	ENST00000369303;ENST00000369297	GO:0000166(nucleotide binding);GO:0001934(positive regulation of protein phosphorylation);GO:0004672(protein kinase activity);GO:0004713(protein tyrosine kinase activity);GO:0004714(transmembrane receptor protein tyrosine kinase activity);GO:0005003(ephrin receptor activity);GO:0005004(GPI-linked ephrin receptor activity);GO:0005005(transmembrane-ephrin receptor activity);GO:0005515(protein bindi…	04360(Axon guidance);04360(Axon guidance)	K05108	EC:2.7.10.1	EPH receptor A7 [Source:HGNC Symbol;Acc:HGNC:3390]	5.60391	4.89455	5.31801	5.27216	4.58813	3.95221	4.52159	4.35397	1.21088	0.27606	0.0389649	1	up	no	no_diff
chr15	40331452	40340967	-	ENSG00000188549	CCDC9B	ENST00000559313;ENST00000382688;ENST00000558858;ENST00000560922;ENST00000558912;ENST00000557973	GO:0003723(RNA binding);GO:0003723(RNA binding)	NA	NA	NA	coiled-coil domain containing 9B [Source:HGNC Symbol;Acc:HGNC:33488]	0.345001	0.898406	0.667016	0.636808	1.06209	1.04419	0.951347	1.01921	0.624805	-0.678523	0.0390063	1	down	no	no_diff
chr7	75288120	75299795	-	ENSG00000276840	PMS2P10	ENST00000447708	NA	NA	NA	NA	PMS1 homolog 2, mismatch repair system component pseudogene 10 [Source:HGNC Symbol;Acc:HGNC:9124]	1.92575	2.10242	1.39486	1.80768	1.0251	1.04697	1.16077	1.07761	1.67748	0.746299	0.0390409	1	up	no	no_diff
chr16	287440	352723	-	ENSG00000103126	AXIN1	ENST00000354866;ENST00000461023;ENST00000262320;ENST00000481769;ENST00000457798	GO:0001934(positive regulation of protein phosphorylation);GO:0005515(protein binding);GO:0005634(nucleus);GO:0005737(cytoplasm);GO:0005829(cytosol);GO:0005886(plasma membrane);GO:0006915(apoptotic process);GO:0007165(signal transduction);GO:0007275(multicellular organism development);GO:0008013(beta-catenin binding);GO:0010800(positive regulation of peptidyl-threonine phosphorylation);GO:0016020…	04310(Wnt signaling pathway);04390(Hippo signaling pathway);04550(Signaling pathways regulating pluripotency of stem cells);04934(Cushing syndrome);05165(Human papillomavirus infection);05200(Pathways in cancer);05210(Colorectal cancer);05213(Endometrial cancer);05217(Basal cell carcinoma);05224(Breast cancer);05225(Hepatocellular carcinoma);05226(Gastric cancer);05226(Gastric cancer)	K02157	NA	axin 1 [Source:HGNC Symbol;Acc:HGNC:903]	9.5817	7.20854	6.37445	7.72156	8.88335	10.7746	10.0865	9.91483	0.778789	-0.360696	0.0390759	1	down	no	no_diff
chr17	28357642	28363683	+	ENSG00000244045	TMEM199	ENST00000483505;ENST00000292114;ENST00000585027;ENST00000579762;ENST00000509083;ENST00000581386;ENST00000580868;ENST00000395404;ENST00000555264	GO:0005515(protein binding);GO:0005764(lysosome);GO:0005783(endoplasmic reticulum);GO:0005789(endoplasmic reticulum membrane);GO:0006879(cellular iron ion homeostasis);GO:0007042(lysosomal lumen acidification);GO:0016020(membrane);GO:0016021(integral component of membrane);GO:0016471(vacuolar proton-transporting V-type ATPase complex);GO:0030663(COPI-coated vesicle membrane);GO:0031410(cytoplasmi…	NA	NA	NA	transmembrane protein 199 [Source:HGNC Symbol;Acc:HGNC:18085]	1.32791	1.42266	1.33177	1.36078	1.48044	2.99491	1.74143	2.07226	0.656665	-0.606771	0.03916	1	down	no	no_diff
chr3	42979267	43060211	+	ENSG00000144649	GASK1A	ENST00000430121;ENST00000488863;ENST00000273146;ENST00000434206;ENST00000492161	GO:0005576(extracellular region);GO:0005783(endoplasmic reticulum);GO:0005794(Golgi apparatus);GO:0005901(caveola);GO:0016020(membrane);GO:0043231(intracellular membrane-bounded organelle);GO:0043231(intracellular membrane-bounded organelle)	NA	NA	NA	golgi associated kinase 1A [Source:HGNC Symbol;Acc:HGNC:24485]	0.462836	0.490761	0.369456	0.441018	0.592249	0.770998	0.679175	0.680808	0.647786	-0.62641	0.0391973	1	down	no	no_diff
chr6	81491439	81752774	-	ENSG00000112773	TENT5A	ENST00000369754;ENST00000320172;ENST00000369756;ENST00000423467;ENST00000412306	GO:0003723(RNA binding);GO:0005515(protein binding);GO:0009617(response to bacterium);GO:0016740(transferase activity);GO:0016779(nucleotidyltransferase activity);GO:1990817(RNA adenylyltransferase activity);GO:1990817(RNA adenylyltransferase activity)	NA	K23033	EC:2.7.7.-	terminal nucleotidyltransferase 5A [Source:HGNC Symbol;Acc:HGNC:18345]	5.61234	5.19415	5.6048	5.47043	4.82459	4.57213	4.0371	4.47794	1.22164	0.288818	0.0392057	1	up	no	no_diff
chr6	3722614	3752026	-	ENSG00000168994	PXDC1	ENST00000380283;ENST00000477592;ENST00000380277;ENST00000485986	GO:0035091(phosphatidylinositol binding);GO:0035091(phosphatidylinositol binding)	NA	NA	NA	PX domain containing 1 [Source:HGNC Symbol;Acc:HGNC:21361]	4.81539	4.61528	4.35142	4.59403	1.78043	2.38689	4.7419	2.96974	1.54695	0.629424	0.0395031	1	up	no	no_diff
chrX	154487306	154490690	-	ENSG00000126903	SLC10A3	ENST00000393587;ENST00000369649;ENST00000263512;ENST00000651600;ENST00000453912;ENST00000393586	GO:0010033(response to organic substance);GO:0015293(symporter activity);GO:0016020(membrane);GO:0016021(integral component of membrane);GO:0032526(response to retinoic acid);GO:0055085(transmembrane transport);GO:0055085(transmembrane transport)	NA	K14343	NA	solute carrier family 10 member 3 [Source:HGNC Symbol;Acc:HGNC:22979]	5.94037	4.36656	3.88341	4.73011	4.50585	2.64249	2.33708	3.16181	1.49601	0.581124	0.0395098	1	up	no	no_diff
chr1	40071461	40097727	-	ENSG00000131238	PPT1	ENST00000530704;ENST00000641236;ENST00000642050;ENST00000439754;ENST00000641083;ENST00000449045;ENST00000641471;ENST00000372779;ENST00000641319;ENST00000641691;ENST00000372775;ENST00000641924;ENST00000530076;ENST00000526547	GO:0002084(protein depalmitoylation);GO:0005515(protein binding);GO:0005576(extracellular region);GO:0005615(extracellular space);GO:0005634(nucleus);GO:0005764(lysosome);GO:0005794(Golgi apparatus);GO:0005829(cytosol);GO:0006898(receptor-mediated endocytosis);GO:0006907(pinocytosis);GO:0007040(lysosome organization);GO:0007042(lysosomal lumen acidification);GO:0007269(neurotransmitter secretion)…	00062(Fatty acid elongation);04142(Lysosome);04142(Lysosome)	NA	NA	palmitoyl-protein thioesterase 1 [Source:HGNC Symbol;Acc:HGNC:9325]	29.5274	21.258	21.9926	24.2594	35.3076	26.7584	30.7719	30.946	0.783926	-0.351211	0.0395929	1	down	no	no_diff
chr11	74171267	74254703	+	ENSG00000214517	PPME1	ENST00000328257;ENST00000398427;ENST00000539021;ENST00000541340;ENST00000543525;ENST00000544401;ENST00000538501;ENST00000542710;ENST00000535205	GO:0000086(G2/M transition of mitotic cell cycle);GO:0004864(protein phosphatase inhibitor activity);GO:0005515(protein binding);GO:0005654(nucleoplasm);GO:0006482(protein demethylation);GO:0016787(hydrolase activity);GO:0019888(protein phosphatase regulator activity);GO:0019901(protein kinase binding);GO:0019903(protein phosphatase binding);GO:0032515(negative regulation of phosphoprotein phosph…	NA	K13617	EC:3.1.1.89	protein phosphatase methylesterase 1 [Source:HGNC Symbol;Acc:HGNC:30178]	4.55604	3.73125	9.46979	5.91903	4.02242	4.18876	4.17239	4.12786	1.43392	0.519967	0.0397676	1	up	no	no_diff
chr11	27365961	27472790	-	ENSG00000205213	LGR4	ENST00000379214;ENST00000389858;ENST00000480977;ENST00000489910;ENST00000530658;ENST00000527773	GO:0001649(osteoblast differentiation);GO:0001942(hair follicle development);GO:0002376(immune system process);GO:0004888(transmembrane signaling receptor activity);GO:0004930(G protein-coupled receptor activity);GO:0005515(protein binding);GO:0005886(plasma membrane);GO:0005887(integral component of plasma membrane);GO:0007165(signal transduction);GO:0007186(G protein-coupled receptor signaling …	04310(Wnt signaling pathway);04310(Wnt signaling pathway)	K04309	NA	leucine rich repeat containing G protein-coupled receptor 4 [Source:HGNC Symbol;Acc:HGNC:13299]	10.4211	4.45505	3.88581	6.254	10.0838	9.19718	9.01186	9.43094	0.663136	-0.592623	0.0400768	1	down	no	no_diff
chr11	70398404	70436584	+	ENSG00000085733	CTTN	ENST00000393747;ENST00000415461;ENST00000301843;ENST00000482755;ENST00000346329;ENST00000376561;ENST00000525852;ENST00000483662;ENST00000532334;ENST00000525276;ENST00000533931;ENST00000527962;ENST00000527622;ENST00000498223	GO:0001726(ruffle);GO:0002102(podosome);GO:0005515(protein binding);GO:0005522(profilin binding);GO:0005737(cytoplasm);GO:0005794(Golgi apparatus);GO:0005829(cytosol);GO:0005856(cytoskeleton);GO:0005884(actin filament);GO:0005886(plasma membrane);GO:0005905(clathrin-coated pit);GO:0005925(focal adhesion);GO:0005938(cell cortex);GO:0006886(intracellular protein transport);GO:0006897(endocytosis);G…	04530(Tight junction);05100(Bacterial invasion of epithelial cells);05130(Pathogenic Escherichia coli infection);05131(Shigellosis);05205(Proteoglycans in cancer);05205(Proteoglycans in cancer)	NA	NA	cortactin [Source:HGNC Symbol;Acc:HGNC:3338]	15.407	16.1814	15.5407	15.7097	19.9089	18.5112	18.8347	19.0849	0.823148	-0.280776	0.0400784	1	down	no	no_diff
chr3	169966635	169998373	+	ENSG00000008952	SEC62	ENST00000337002;ENST00000480708;ENST00000481435;ENST00000469890;ENST00000487736;ENST00000460513;ENST00000461933;ENST00000469515;ENST00000470355;ENST00000497277	GO:0005783(endoplasmic reticulum);GO:0005789(endoplasmic reticulum membrane);GO:0005791(rough endoplasmic reticulum);GO:0005829(cytosol);GO:0006613(cotranslational protein targeting to membrane);GO:0006620(posttranslational protein targeting to endoplasmic reticulum membrane);GO:0008565(protein transporter activity);GO:0015031(protein transport);GO:0016020(membrane);GO:0016021(integral component …	03060(Protein export);04141(Protein processing in endoplasmic reticulum);04141(Protein processing in endoplasmic reticulum)	K12275	NA	SEC62 homolog, preprotein translocation factor [Source:HGNC Symbol;Acc:HGNC:11846]	10.9664	10.6213	12.0787	11.2221	10.7903	8.79381	8.28616	9.2901	1.20797	0.272581	0.0400925	1	up	no	no_diff
chr12	43353866	43551921	-	ENSG00000173157	ADAMTS20	ENST00000389420;ENST00000395541;ENST00000549670;ENST00000553158	GO:0004175(endopeptidase activity);GO:0004222(metalloendopeptidase activity);GO:0005576(extracellular region);GO:0005615(extracellular space);GO:0006508(proteolysis);GO:0008233(peptidase activity);GO:0008237(metallopeptidase activity);GO:0008270(zinc ion binding);GO:0009967(positive regulation of signal transduction);GO:0016787(hydrolase activity);GO:0030198(extracellular matrix organization);GO:…	NA	K09609	EC:3.4.24.-	ADAM metallopeptidase with thrombospondin type 1 motif 20 [Source:HGNC Symbol;Acc:HGNC:17178]	0.250185	0.189793	0.185865	0.208614	0.117477	0.0868967	0.168955	0.124443	1.67639	0.745357	0.0402485	1	up	no	no_diff
chr14	75131469	75176612	-	ENSG00000170348	TMED10	ENST00000555873;ENST00000555085;ENST00000556969;ENST00000303575;ENST00000557670;ENST00000555036;ENST00000622441	GO:0000139(Golgi membrane);GO:0001822(kidney development);GO:0005515(protein binding);GO:0005783(endoplasmic reticulum);GO:0005789(endoplasmic reticulum membrane);GO:0005793(endoplasmic reticulum-Golgi intermediate compartment);GO:0005794(Golgi apparatus);GO:0005801(cis-Golgi network);GO:0005886(plasma membrane);GO:0006886(intracellular protein transport);GO:0006888(endoplasmic reticulum to Golgi…	NA	K20352	NA	transmembrane p24 trafficking protein 10 [Source:HGNC Symbol;Acc:HGNC:16998]	42.087	41.5215	41.035	41.5479	51.0477	49.7468	49.9839	50.2595	0.826667	-0.274621	0.0402598	1	down	no	no_diff
chr14	57200507	57268905	-	ENSG00000070367	EXOC5	ENST00000340918;ENST00000621441;ENST00000555148;ENST00000554011;ENST00000556318;ENST00000556911;ENST00000554934;ENST00000556629;ENST00000413566;ENST00000555749;ENST00000554598	GO:0000145(exocyst);GO:0001736(establishment of planar polarity);GO:0005515(protein binding);GO:0005737(cytoplasm);GO:0005829(cytosol);GO:0006887(exocytosis);GO:0006892(post-Golgi vesicle-mediated transport);GO:0006893(Golgi to plasma membrane transport);GO:0015031(protein transport);GO:0017160(Ral GTPase binding);GO:0030496(midbody);GO:0047485(protein N-terminus binding);GO:0048278(vesicle docki…	NA	K19984	NA	exocyst complex component 5 [Source:HGNC Symbol;Acc:HGNC:10696]	3.96767	3.69171	4.19276	3.95071	3.84472	2.43184	3.18785	3.1548	1.25229	0.324563	0.0403395	1	up	no	no_diff
chr12	101393116	101407772	-	ENSG00000120805	ARL1	ENST00000261636;ENST00000539055;ENST00000550597;ENST00000549302;ENST00000551688;ENST00000551092;ENST00000551828;ENST00000548070;ENST00000549283;ENST00000551671	GO:0000139(Golgi membrane);GO:0000166(nucleotide binding);GO:0003924(GTPase activity);GO:0005525(GTP binding);GO:0005737(cytoplasm);GO:0005794(Golgi apparatus);GO:0005802(trans-Golgi network);GO:0005829(cytosol);GO:0006886(intracellular protein transport);GO:0007030(Golgi organization);GO:0008047(enzyme activator activity);GO:0009404(toxin metabolic process);GO:0016020(membrane);GO:0016192(vesicl…	NA	NA	NA	ADP ribosylation factor like GTPase 1 [Source:HGNC Symbol;Acc:HGNC:692]	11.5422	11.4526	11.7895	11.5947	9.44809	10.2713	9.57587	9.76509	1.18737	0.247765	0.0404462	1	up	no	no_diff
chr7	128739292	128773400	+	ENSG00000128595	CALU	ENST00000449187;ENST00000535011;ENST00000542996;ENST00000493278;ENST00000479257;ENST00000249364	GO:0005509(calcium ion binding);GO:0005515(protein binding);GO:0005576(extracellular region);GO:0005783(endoplasmic reticulum);GO:0005788(endoplasmic reticulum lumen);GO:0005789(endoplasmic reticulum membrane);GO:0005794(Golgi apparatus);GO:0008150(biological_process);GO:0016020(membrane);GO:0016529(sarcoplasmic reticulum);GO:0033018(sarcoplasmic reticulum lumen);GO:0042470(melanosome);GO:0043687…	NA	NA	NA	calumenin [Source:HGNC Symbol;Acc:HGNC:1458]	29.4193	31.1681	44.1754	34.9209	29.5677	26.3643	28.7775	28.2365	1.23673	0.306531	0.0404478	1	up	no	no_diff
chr7	42908726	42912305	-	ENSG00000136197	C7orf25	ENST00000447342;ENST00000438029;ENST00000431882;ENST00000432637;ENST00000425683;ENST00000350427	GO:0005515(protein binding);GO:0005515(protein binding)	NA	NA	NA	chromosome 7 open reading frame 25 [Source:HGNC Symbol;Acc:HGNC:21703]	0.729523	1.06071	1.01894	0.936391	3.60073	1.06617	0.802334	1.82308	0.513632	-0.961194	0.0406195	1	down	no	no_diff
chr1	113761832	113812476	-	ENSG00000081019	RSBN1	ENST00000476412;ENST00000261441;ENST00000612242;ENST00000615321;ENST00000369581	GO:0005634(nucleus);GO:0006325(chromatin organization);GO:0016491(oxidoreductase activity);GO:0046872(metal ion binding);GO:0051213(dioxygenase activity);GO:0055114(oxidation-reduction process);GO:0055114(oxidation-reduction process)	NA	K22610	EC:1.14.11.-	round spermatid basic protein 1 [Source:HGNC Symbol;Acc:HGNC:25642]	5.24596	5.00768	5.9683	5.40731	3.96575	4.5766	4.75735	4.43324	1.21972	0.286552	0.0407046	1	up	no	no_diff
chr15	32445106	32455634	-	ENSG00000206127	GOLGA8O	ENST00000509311;ENST00000562377	GO:0000137(Golgi cis cisterna);GO:0005515(protein binding);GO:0005794(Golgi apparatus);GO:0005801(cis-Golgi network);GO:0007030(Golgi organization);GO:0032580(Golgi cisterna membrane);GO:0051225(spindle assembly);GO:0051225(spindle assembly)	NA	NA	NA	golgin A8 family member O [Source:HGNC Symbol;Acc:HGNC:44406]	0.704249	0.495903	0.417213	0.539122	0.127585	0.308925	0.423925	0.286812	1.87971	0.910508	0.0407109	1	up	no	no_diff
chr9	130693721	130704894	+	ENSG00000130713	EXOSC2	ENST00000495699;ENST00000467138;ENST00000546165;ENST00000372351;ENST00000463488;ENST00000430138;ENST00000372358;ENST00000490641;ENST00000372352;ENST00000491115	GO:0000175(3'-5'-exoribonuclease activity);GO:0000176(nuclear exosome (RNase complex));GO:0000177(cytoplasmic exosome (RNase complex));GO:0000178(exosome (RNase complex));GO:0000467(exonucleolytic trimming to generate mature 3'-end of 5.8S rRNA from tricistronic rRNA transcript (SSU-rRNA, 5.8S rRNA, LSU-rRNA));GO:0003723(RNA binding);GO:0005515(protein binding);GO:0005634(nucleus);GO:0005654(nucl…	03018(RNA degradation);03018(RNA degradation)	K03679	NA	exosome component 2 [Source:HGNC Symbol;Acc:HGNC:17097]	15.2649	15.1555	14.9569	15.1257	21.5602	22.4307	14.3601	19.4503	0.77766	-0.362788	0.0407259	1	down	no	no_diff
chr2	111119378	111168445	+	ENSG00000153094	BCL2L11	ENST00000393256;ENST00000619294;ENST00000620862;ENST00000621302;ENST00000622612;ENST00000308659;ENST00000437029;ENST00000639340;ENST00000337565;ENST00000433098;ENST00000357757;ENST00000622509;ENST00000610735;ENST00000640419;ENST00000415458;ENST00000452231;ENST00000431217;ENST00000432179;ENST00000436733;ENST00000405953;ENST00000393252;ENST00000361493;ENST00000615946	GO:0001701(in utero embryonic development);GO:0001776(leukocyte homeostasis);GO:0001782(B cell homeostasis);GO:0001783(B cell apoptotic process);GO:0001822(kidney development);GO:0001844(protein insertion into mitochondrial membrane involved in apoptotic signaling pathway);GO:0002260(lymphocyte homeostasis);GO:0002262(myeloid cell homeostasis);GO:0005515(protein binding);GO:0005737(cytoplasm);GO:…	01521(EGFR tyrosine kinase inhibitor resistance);04068(FoxO signaling pathway);04151(PI3K-Akt signaling pathway);04210(Apoptosis);04215(Apoptosis - multiple species);04932(Non-alcoholic fatty liver disease (NAFLD));05169(Epstein-Barr virus infection);05200(Pathways in cancer);05206(MicroRNAs in cancer);05210(Colorectal cancer);05210(Colorectal cancer)	NA	NA	BCL2 like 11 [Source:HGNC Symbol;Acc:HGNC:994]	1.535	6.21506	0.910275	2.88678	5.91723	6.08867	5.20664	5.73751	0.503141	-0.990966	0.0408259	1	down	no	no_diff
chr5	43065176	43192021	+	ENSG00000172262	ZNF131	ENST00000509931;ENST00000505606;ENST00000509634;ENST00000510026;ENST00000503599;ENST00000508795;ENST00000504359;ENST00000511736;ENST00000514169;ENST00000507231;ENST00000509341;ENST00000510037;ENST00000515326;ENST00000508259;ENST00000509156;ENST00000502623;ENST00000507218;ENST00000499046;ENST00000306938	GO:0000122(negative regulation of transcription by RNA polymerase II);GO:0000977(RNA polymerase II regulatory region sequence-specific DNA binding);GO:0000981(DNA-binding transcription factor activity, RNA polymerase II-specific);GO:0001227(DNA-binding transcription repressor activity, RNA polymerase II-specific);GO:0001228(DNA-binding transcription activator activity, RNA polymerase II-specific)…	NA	NA	NA	zinc finger protein 131 [Source:HGNC Symbol;Acc:HGNC:12915]	2.08777	2.32842	1.92301	2.11307	1.74113	1.51388	1.66856	1.64119	1.28752	0.364597	0.040966	1	up	no	no_diff
chr17	42798792	42811587	+	ENSG00000176563	CNTD1	ENST00000315066;ENST00000588408;ENST00000585355;ENST00000592166;ENST00000586652	GO:0007131(reciprocal meiotic recombination);GO:0007283(spermatogenesis);GO:0007283(spermatogenesis)	NA	NA	NA	cyclin N-terminal domain containing 1 [Source:HGNC Symbol;Acc:HGNC:26847]	0.0403004	0.368924	0.0222888	0.143838	0.490106	0.439264	0.324398	0.417923	0.344173	-1.53879	0.0410403	1	down	yes	down
chr6	31740020	31764851	+	ENSG00000255152	MSH5-SAPCD1	ENST00000493662;ENST00000476085;ENST00000491552;ENST00000498473	GO:0003677(DNA binding);GO:0005524(ATP binding);GO:0005634(nucleus);GO:0006281(DNA repair);GO:0006298(mismatch repair);GO:0006974(cellular response to DNA damage stimulus);GO:0030983(mismatched DNA binding);GO:0032301(MutSalpha complex);GO:0032301(MutSalpha complex)	NA	NA	NA	MSH5-SAPCD1 readthrough (NMD candidate) [Source:HGNC Symbol;Acc:HGNC:41994]	0.764474	1.0885	1.26395	1.03897	0.668927	0.819805	0.589308	0.69268	1.49993	0.584897	0.0410565	1	up	no	no_diff
chr1	228082660	228099212	+	ENSG00000143761	ARF1	ENST00000540651;ENST00000473949;ENST00000478424;ENST00000470670;ENST00000490705;ENST00000272102;ENST00000473546;ENST00000477451;ENST00000470558;ENST00000541182;ENST00000497165;ENST00000469235;ENST00000478336;ENST00000482962	GO:0000139(Golgi membrane);GO:0000166(nucleotide binding);GO:0000287(magnesium ion binding);GO:0002090(regulation of receptor internalization);GO:0003723(RNA binding);GO:0003924(GTPase activity);GO:0005515(protein binding);GO:0005525(GTP binding);GO:0005737(cytoplasm);GO:0005770(late endosome);GO:0005778(peroxisomal membrane);GO:0005794(Golgi apparatus);GO:0005802(trans-Golgi network);GO:0005829(…	04072(Phospholipase D signaling pathway);04144(Endocytosis);05110(Vibrio cholerae infection);05134(Legionellosis);05134(Legionellosis)	NA	NA	ADP ribosylation factor 1 [Source:HGNC Symbol;Acc:HGNC:652]	213.875	203.525	167.185	194.862	155.252	178.016	154.771	162.68	1.19782	0.260416	0.0412431	1	up	no	no_diff
chr5	122311354	122464219	+	ENSG00000064692	SNCAIP	ENST00000379538;ENST00000513719;ENST00000261368;ENST00000512385;ENST00000509154;ENST00000261367;ENST00000395469;ENST00000514497;ENST00000508017;ENST00000542191;ENST00000504884;ENST00000506272;ENST00000510658;ENST00000510003	GO:0005515(protein binding);GO:0005654(nucleoplasm);GO:0005737(cytoplasm);GO:0005829(cytosol);GO:0008021(synaptic vesicle);GO:0008219(cell death);GO:0031625(ubiquitin protein ligase binding);GO:0036464(cytoplasmic ribonucleoprotein granule);GO:0042417(dopamine metabolic process);GO:0042734(presynaptic membrane);GO:0042802(identical protein binding);GO:0043025(neuronal cell body);GO:0044267(cellul…	05012(Parkinson disease);05012(Parkinson disease)	K04558	NA	synuclein alpha interacting protein [Source:HGNC Symbol;Acc:HGNC:11139]	0.163415	0.194452	0.15504	0.170969	0.277802	0.269358	0.283052	0.276737	0.617802	-0.694784	0.041505	1	down	no	no_diff
chr11	67627938	67629937	-	ENSG00000167799	NUDT8	ENST00000376693;ENST00000534054;ENST00000301490	GO:0016787(hydrolase activity);GO:0046872(metal ion binding);GO:0046872(metal ion binding)	NA	K18665	EC:3.6.1.-	nudix hydrolase 8 [Source:HGNC Symbol;Acc:HGNC:8055]	2.75728	2.71631	2.96005	2.81121	3.71121	4.23176	4.1562	4.03306	0.697042	-0.520682	0.0415238	1	down	no	no_diff
chr15	68206992	68257211	-	ENSG00000128973	CLN6	ENST00000638076;ENST00000637450;ENST00000249806;ENST00000636964;ENST00000637667;ENST00000635754;ENST00000564846;ENST00000636674;ENST00000565471;ENST00000636020;ENST00000637329;ENST00000569336;ENST00000637494;ENST00000564752;ENST00000636212;ENST00000566347;ENST00000567060;ENST00000636314	GO:0001573(ganglioside metabolic process);GO:0005515(protein binding);GO:0005783(endoplasmic reticulum);GO:0005788(endoplasmic reticulum lumen);GO:0005789(endoplasmic reticulum membrane);GO:0007040(lysosome organization);GO:0007042(lysosomal lumen acidification);GO:0007601(visual perception);GO:0008203(cholesterol metabolic process);GO:0016020(membrane);GO:0016021(integral component of membrane);…	NA	K12359	NA	CLN6, transmembrane ER protein [Source:HGNC Symbol;Acc:HGNC:2077]	7.25646	5.61187	5.42393	6.09742	6.33093	7.19555	11.0173	8.18127	0.74529	-0.424126	0.0415288	1	down	no	no_diff
chr4	52712404	52720351	+	ENSG00000226950	DANCR	ENST00000425653;ENST00000411630;ENST00000444958;ENST00000623036;ENST00000441504	NA	NA	NA	NA	differentiation antagonizing non-protein coding RNA [Source:HGNC Symbol;Acc:HGNC:28964]	13.8972	13.59	39.3302	22.2725	13.5054	12.9544	16.9531	14.471	1.53911	0.622098	0.0415351	1	up	no	no_diff
chr14	39175183	39183220	+	ENSG00000100941	PNN	ENST00000556530;ENST00000216832;ENST00000553331;ENST00000554902;ENST00000554117;ENST00000557680	GO:0000398(mRNA splicing, via spliceosome);GO:0003677(DNA binding);GO:0003723(RNA binding);GO:0005198(structural molecule activity);GO:0005515(protein binding);GO:0005634(nucleus);GO:0005681(spliceosomal complex);GO:0005882(intermediate filament);GO:0005886(plasma membrane);GO:0005911(cell-cell junction);GO:0006397(mRNA processing);GO:0007155(cell adhesion);GO:0008380(RNA splicing);GO:0016020(mem…	03013(RNA transport);03015(mRNA surveillance pathway);03015(mRNA surveillance pathway)	NA	NA	pinin, desmosome associated protein [Source:HGNC Symbol;Acc:HGNC:9162]	47.9046	48.8035	55.5935	50.7672	48.6501	37.8912	40.3252	42.2888	1.20049	0.263621	0.0416652	1	up	no	no_diff
chr2	200810594	200827338	+	ENSG00000082153	BZW1	ENST00000409600;ENST00000410110;ENST00000452206;ENST00000447069;ENST00000460660;ENST00000452790;ENST00000463310;ENST00000409226;ENST00000464483;ENST00000419090;ENST00000450637;ENST00000491576	GO:0003723(RNA binding);GO:0005515(protein binding);GO:0005737(cytoplasm);GO:0016020(membrane);GO:0045296(cadherin binding);GO:0045296(cadherin binding)	NA	NA	NA	basic leucine zipper and W2 domains 1 [Source:HGNC Symbol;Acc:HGNC:18380]	18.7087	17.0494	19.4699	18.4093	17.5248	15.5792	8.2121	13.772	1.33672	0.418694	0.0417623	1	up	no	no_diff
chrX	132626016	132961395	-	ENSG00000171004	HS6ST2	ENST00000370833;ENST00000406696;ENST00000370836;ENST00000602570;ENST00000521489;ENST00000640529	GO:0000139(Golgi membrane);GO:0005654(nucleoplasm);GO:0006024(glycosaminoglycan biosynthetic process);GO:0008146(sulfotransferase activity);GO:0015015(heparan sulfate proteoglycan biosynthetic process, enzymatic modification);GO:0016020(membrane);GO:0016021(integral component of membrane);GO:0016740(transferase activity);GO:0017095(heparan sulfate 6-O-sulfotransferase activity);GO:0017095(heparan…	00534(Glycosaminoglycan biosynthesis - heparan sulfate / heparin);00534(Glycosaminoglycan biosynthesis - heparan sulfate / heparin)	K08102	EC:2.8.2.-	heparan sulfate 6-O-sulfotransferase 2 [Source:HGNC Symbol;Acc:HGNC:19133]	5.446	4.52373	4.7753	4.91501	7.02967	6.44173	5.42492	6.29878	0.780312	-0.357876	0.0418418	1	down	no	no_diff
chr19	18637025	18671721	+	ENSG00000167487	KLHL26	ENST00000300976;ENST00000595423;ENST00000595182;ENST00000600657	GO:0005515(protein binding);GO:0005515(protein binding)	NA	K10463	NA	kelch like family member 26 [Source:HGNC Symbol;Acc:HGNC:25623]	2.81544	1.85481	2.89381	2.52135	3.15869	3.72168	3.59234	3.49091	0.722263	-0.469403	0.0419423	1	down	no	no_diff
chr19	49928702	49933935	+	ENSG00000169136	ATF5	ENST00000423777;ENST00000595125;ENST00000597227;ENST00000600336;ENST00000596658	GO:0000977(RNA polymerase II regulatory region sequence-specific DNA binding);GO:0000981(DNA-binding transcription factor activity, RNA polymerase II-specific);GO:0001228(DNA-binding transcription activator activity, RNA polymerase II-specific);GO:0003677(DNA binding);GO:0003682(chromatin binding);GO:0003700(DNA-binding transcription factor activity);GO:0003714(transcription corepressor activity)…	NA	K09044	NA	activating transcription factor 5 [Source:HGNC Symbol;Acc:HGNC:790]	1.56672	1.44376	1.71904	1.57651	2.48638	2.31631	1.99778	2.26682	0.695471	-0.523938	0.0422656	1	down	no	no_diff
chr19	57466663	57477570	-	ENSG00000197128	ZNF772	ENST00000425074;ENST00000427512;ENST00000343280;ENST00000600175;ENST00000450712;ENST00000356584	GO:0000981(DNA-binding transcription factor activity, RNA polymerase II-specific);GO:0003676(nucleic acid binding);GO:0003677(DNA binding);GO:0005515(protein binding);GO:0005622(intracellular);GO:0005634(nucleus);GO:0006355(regulation of transcription, DNA-templated);GO:0006357(regulation of transcription by RNA polymerase II);GO:0046872(metal ion binding);GO:0046872(metal ion binding)	05168(Herpes simplex virus 1 infection);05168(Herpes simplex virus 1 infection)	K09228	NA	zinc finger protein 772 [Source:HGNC Symbol;Acc:HGNC:33106]	1.1	0.922998	1.12127	1.04809	1.41529	1.31063	1.75094	1.49228	0.702339	-0.509761	0.0423386	1	down	no	no_diff
chrX	101397803	101408012	-	ENSG00000102393	GLA	ENST00000480513;ENST00000649178;ENST00000466414;ENST00000479445;ENST00000468823;ENST00000486121;ENST00000218516;ENST00000493905	GO:0003824(catalytic activity);GO:0004553(hydrolase activity, hydrolyzing O-glycosyl compounds);GO:0004557(alpha-galactosidase activity);GO:0005102(signaling receptor binding);GO:0005515(protein binding);GO:0005576(extracellular region);GO:0005737(cytoplasm);GO:0005764(lysosome);GO:0005794(Golgi apparatus);GO:0005975(carbohydrate metabolic process);GO:0006687(glycosphingolipid metabolic process);…	00052(Galactose metabolism);00561(Glycerolipid metabolism);00600(Sphingolipid metabolism);00603(Glycosphingolipid biosynthesis - globo and isoglobo series);04142(Lysosome);04142(Lysosome)	NA	NA	galactosidase alpha [Source:HGNC Symbol;Acc:HGNC:4296]	89.3504	86.5502	89.5118	88.4708	75.2946	75.4778	76.1913	75.6546	1.1694	0.225774	0.0423643	1	up	no	no_diff
chr9	32540544	32552586	-	ENSG00000197579	TOPORS	ENST00000360538;ENST00000379858	GO:0000151(ubiquitin ligase complex);GO:0000209(protein polyubiquitination);GO:0000922(spindle pole);GO:0000930(gamma-tubulin complex);GO:0003677(DNA binding);GO:0003823(antigen binding);GO:0004842(ubiquitin-protein transferase activity);GO:0005515(protein binding);GO:0005634(nucleus);GO:0005654(nucleoplasm);GO:0005814(centriole);GO:0005868(cytoplasmic dynein complex);GO:0006351(transcription, DN…	NA	K10631	EC:2.3.2.27	TOP1 binding arginine/serine rich protein [Source:HGNC Symbol;Acc:HGNC:21653]	12.872	13.051	14.4187	13.4473	12.1316	10.7333	10.9623	11.2757	1.19259	0.254093	0.0423759	1	up	no	no_diff
chr5	122063195	122078360	-	ENSG00000113083	LOX	ENST00000231004;ENST00000503759;ENST00000508067;ENST00000505593;ENST00000639739;ENST00000513319	GO:0001568(blood vessel development);GO:0001649(osteoblast differentiation);GO:0001932(regulation of protein phosphorylation);GO:0004720(protein-lysine 6-oxidase activity);GO:0005507(copper ion binding);GO:0005515(protein binding);GO:0005576(extracellular region);GO:0005581(collagen trimer);GO:0005615(extracellular space);GO:0005634(nucleus);GO:0006464(cellular protein modification process);GO:00…	NA	NA	NA	lysyl oxidase [Source:HGNC Symbol;Acc:HGNC:6664]	4.32837	3.45802	3.11824	3.63487	1.77831	3.50822	2.56131	2.61595	1.38951	0.474573	0.0430416	1	up	no	no_diff
chr10	128096659	128126423	-	ENSG00000148773	MKI67	ENST00000368654;ENST00000368653;ENST00000484853;ENST00000478293;ENST00000464771	GO:0000166(nucleotide binding);GO:0000793(condensed chromosome);GO:0003677(DNA binding);GO:0003723(RNA binding);GO:0005515(protein binding);GO:0005524(ATP binding);GO:0005634(nucleus);GO:0005694(chromosome);GO:0005730(nucleolus);GO:0007049(cell cycle);GO:0007088(regulation of mitotic nuclear division);GO:0008022(protein C-terminus binding);GO:0008283(cell population proliferation);GO:0016020(memb…	NA	K17582	NA	marker of proliferation Ki-67 [Source:HGNC Symbol;Acc:HGNC:7107]	20.5405	21.1617	20.3311	20.6777	19.1613	17.9367	14.9868	17.3616	1.19101	0.252183	0.0431539	1	up	no	no_diff
chr19	50797704	50804929	-	ENSG00000167747	C19orf48	ENST00000391812;ENST00000345523;ENST00000601267;ENST00000597705;ENST00000596655;ENST00000595794;ENST00000641834;ENST00000599004;ENST00000596287;ENST00000596554;ENST00000593287;ENST00000598463;ENST00000597493;ENST00000641539;ENST00000602125;ENST00000600373	NA	NA	NA	NA	chromosome 19 open reading frame 48 [Source:HGNC Symbol;Acc:HGNC:29667]	27.2875	38.765	38.2809	34.7778	55.4057	28.5712	63.6961	49.2243	0.706517	-0.501204	0.0444656	1	down	no	no_diff
chr22	38705742	38738299	+	ENSG00000100226	GTPBP1	ENST00000462332;ENST00000216044;ENST00000418601;ENST00000458073;ENST00000484971;ENST00000484657;ENST00000489527;ENST00000488787;ENST00000460605;ENST00000475959;ENST00000487538;ENST00000470836;ENST00000461428	GO:0000166(nucleotide binding);GO:0000177(cytoplasmic exosome (RNase complex));GO:0003723(RNA binding);GO:0003746(translation elongation factor activity);GO:0003924(GTPase activity);GO:0005525(GTP binding);GO:0005737(cytoplasm);GO:0005829(cytosol);GO:0006414(translational elongation);GO:0006955(immune response);GO:0007165(signal transduction);GO:0016020(membrane);GO:0046039(GTP metabolic process)…	NA	NA	NA	GTP binding protein 1 [Source:HGNC Symbol;Acc:HGNC:4669]	12.772	14.0064	13.3101	13.3628	17.7079	20.4749	12.9494	17.0441	0.784015	-0.351046	0.0444675	1	down	no	no_diff
chr1	154983338	154993111	+	ENSG00000160688	FLAD1	ENST00000487371;ENST00000368432;ENST00000368428;ENST00000295530;ENST00000368431;ENST00000368433;ENST00000315144;ENST00000489992;ENST00000481758;ENST00000477609;ENST00000292180;ENST00000492620	GO:0000166(nucleotide binding);GO:0003824(catalytic activity);GO:0003919(FMN adenylyltransferase activity);GO:0005515(protein binding);GO:0005524(ATP binding);GO:0005737(cytoplasm);GO:0005739(mitochondrion);GO:0005759(mitochondrial matrix);GO:0005829(cytosol);GO:0005886(plasma membrane);GO:0006747(FAD biosynthetic process);GO:0006771(riboflavin metabolic process);GO:0016740(transferase activity);…	00740(Riboflavin metabolism);00740(Riboflavin metabolism)	K00953	EC:2.7.7.2	flavin adenine dinucleotide synthetase 1 [Source:HGNC Symbol;Acc:HGNC:24671]	13.9738	14.3193	13.8123	14.0351	17.4372	15.0247	19.6409	17.3676	0.80812	-0.307358	0.0445496	1	down	no	no_diff
chr1	26472440	26476642	+	ENSG00000198830	HMGN2	ENST00000466194;ENST00000460563;ENST00000361427;ENST00000493418;ENST00000468388;ENST00000463817;ENST00000467700;ENST00000464888;ENST00000479815	GO:0000785(chromatin);GO:0003677(DNA binding);GO:0003723(RNA binding);GO:0005515(protein binding);GO:0005615(extracellular space);GO:0005634(nucleus);GO:0005737(cytoplasm);GO:0031492(nucleosomal DNA binding);GO:0031640(killing of cells of other organism);GO:0061844(antimicrobial humoral immune response mediated by antimicrobial peptide);GO:0061844(antimicrobial humoral immune response mediated by…	NA	K11300	NA	high mobility group nucleosomal binding domain 2 [Source:HGNC Symbol;Acc:HGNC:4986]	50.9384	55.7593	49.508	52.0685	63.2893	59.4159	66.6467	63.1173	0.824949	-0.277624	0.044871	1	down	no	no_diff
chr11	28108248	28527041	+	ENSG00000169519	METTL15	ENST00000407364;ENST00000303459;ENST00000406787;ENST00000532947;ENST00000437814;ENST00000403099;ENST00000634762;ENST00000451385;ENST00000468295;ENST00000634973	GO:0008168(methyltransferase activity);GO:0016020(membrane);GO:0016021(integral component of membrane);GO:0016740(transferase activity);GO:0032259(methylation);GO:0070475(rRNA base methylation);GO:0071424(rRNA (cytosine-N4-)-methyltransferase activity);GO:0071424(rRNA (cytosine-N4-)-methyltransferase activity)	NA	NA	NA	methyltransferase like 15 [Source:HGNC Symbol;Acc:HGNC:26606]	1.00116	0.957584	1.0004	0.986383	1.86685	1.50606	0.970371	1.44776	0.681317	-0.553603	0.0450602	1	down	no	no_diff
chr2	24793136	24822376	+	ENSG00000138092	CENPO	ENST00000260662;ENST00000380834;ENST00000473706;ENST00000491031;ENST00000498362;ENST00000473476;ENST00000395845;ENST00000464156;ENST00000486527	GO:0000775(chromosome, centromeric region);GO:0000776(kinetochore);GO:0000777(condensed chromosome kinetochore);GO:0000778(condensed nuclear chromosome kinetochore);GO:0000780(condensed nuclear chromosome, centromeric region);GO:0005515(protein binding);GO:0005634(nucleus);GO:0005654(nucleoplasm);GO:0005694(chromosome);GO:0005829(cytosol);GO:0031511(Mis6-Sim4 complex);GO:0034080(CENP-A containing…	NA	K11507	NA	centromere protein O [Source:HGNC Symbol;Acc:HGNC:28152]	4.17408	7.19283	10.1247	7.16386	4.17444	4.31754	6.5927	5.02823	1.42473	0.510688	0.0451697	1	up	no	no_diff
chr11	44885903	44951306	-	ENSG00000175274	TP53I11	ENST00000308212;ENST00000525680;ENST00000616990;ENST00000531928;ENST00000532253;ENST00000533940;ENST00000528290;ENST00000532921;ENST00000533443;ENST00000533937;ENST00000524774;ENST00000525667;ENST00000525683;ENST00000531130;ENST00000528473;ENST00000395648;ENST00000354556;ENST00000530035;ENST00000527685;ENST00000525145;ENST00000627720	GO:0008285(negative regulation of cell population proliferation);GO:0016020(membrane);GO:0016021(integral component of membrane);GO:0016021(integral component of membrane)	NA	NA	NA	tumor protein p53 inducible protein 11 [Source:HGNC Symbol;Acc:HGNC:16842]	13.1328	5.53345	8.08477	8.91701	12.8465	13.2169	11.3563	12.4732	0.714893	-0.4842	0.0452712	1	down	no	no_diff
chr5	140072857	140108630	-	ENSG00000245146	MALINC1	ENST00000499203;ENST00000518790;ENST00000522747;ENST00000523452;ENST00000521133;ENST00000521563;ENST00000520928	NA	NA	NA	NA	mitosis associated long intergenic non-coding RNA 1 [Source:HGNC Symbol;Acc:HGNC:49009]	0.296262	0.313112	0.327282	0.312219	0.496547	0.464919	0.526744	0.49607	0.629384	-0.667987	0.045454	1	down	no	no_diff
chr16	22479121	22536521	+	ENSG00000243716	NPIPB5	ENST00000517539;ENST00000415654;ENST00000541664;ENST00000540704;ENST00000521555;ENST00000517347;ENST00000538606;ENST00000541154;ENST00000543407;ENST00000544308;ENST00000357370;ENST00000538509;ENST00000621622;ENST00000545375;ENST00000543997;ENST00000424340;ENST00000539604;ENST00000536620;ENST00000539929;ENST00000528249;ENST00000442450;ENST00000542518;ENST00000546168;ENST00000538590;ENST00000356156…	GO:0005654(nucleoplasm);GO:0016020(membrane);GO:0016021(integral component of membrane);GO:0016021(integral component of membrane)	NA	NA	NA	nuclear pore complex interacting protein family member B5 [Source:HGNC Symbol;Acc:HGNC:37233]	7.08921	7.45171	7.06371	7.20154	6.66381	3.65976	6.46597	5.59652	1.28679	0.363778	0.0455037	1	up	no	no_diff
chr21	39184176	39321559	-	ENSG00000185658	BRWD1	ENST00000342449;ENST00000341322;ENST00000380800;ENST00000333229;ENST00000473813;ENST00000496759;ENST00000412604;ENST00000470108;ENST00000484090;ENST00000491564	GO:0003674(molecular_function);GO:0005515(protein binding);GO:0005634(nucleus);GO:0005654(nucleoplasm);GO:0005730(nucleolus);GO:0005737(cytoplasm);GO:0005829(cytosol);GO:0006325(chromatin organization);GO:0006357(regulation of transcription by RNA polymerase II);GO:0007010(cytoskeleton organization);GO:0008360(regulation of cell shape);GO:0038111(interleukin-7-mediated signaling pathway);GO:00381…	NA	K11798	NA	bromodomain and WD repeat domain containing 1 [Source:HGNC Symbol;Acc:HGNC:12760]	2.01842	2.01016	2.14206	2.05688	1.8298	1.58164	1.74745	1.71963	1.19612	0.258359	0.0455143	1	up	no	no_diff
chr19	16067021	16103005	+	ENSG00000167460	TPM4	ENST00000590180;ENST00000300933;ENST00000643579;ENST00000591226;ENST00000587201;ENST00000645471;ENST00000592138;ENST00000642221;ENST00000647037;ENST00000588483;ENST00000586499;ENST00000588410;ENST00000642789;ENST00000646575;ENST00000586193;ENST00000344824;ENST00000646974;ENST00000591645;ENST00000643494	GO:0001649(osteoblast differentiation);GO:0001725(stress fiber);GO:0002102(podosome);GO:0003779(actin binding);GO:0005509(calcium ion binding);GO:0005515(protein binding);GO:0005737(cytoplasm);GO:0005829(cytosol);GO:0005856(cytoskeleton);GO:0005862(muscle thin filament tropomyosin);GO:0005884(actin filament);GO:0005925(focal adhesion);GO:0006936(muscle contraction);GO:0007015(actin filament organ…	04260(Cardiac muscle contraction);04261(Adrenergic signaling in cardiomyocytes);05410(Hypertrophic cardiomyopathy (HCM));05414(Dilated cardiomyopathy (DCM));05414(Dilated cardiomyopathy (DCM))	K10375	NA	tropomyosin 4 [Source:HGNC Symbol;Acc:HGNC:12013]	15.7747	20.17	17.0069	17.6505	14.7305	15.236	14.5964	14.8543	1.18824	0.248829	0.0456368	1	up	no	no_diff
chr20	4686236	4701590	+	ENSG00000171867	PRNP	ENST00000379440;ENST00000430350;ENST00000457586;ENST00000424424	GO:0001540(amyloid-beta binding);GO:0001933(negative regulation of protein phosphorylation);GO:0002020(protease binding);GO:0005507(copper ion binding);GO:0005515(protein binding);GO:0005521(lamin binding);GO:0005539(glycosaminoglycan binding);GO:0005737(cytoplasm);GO:0005783(endoplasmic reticulum);GO:0005794(Golgi apparatus);GO:0005829(cytosol);GO:0005886(plasma membrane);GO:0006878(cellular cop…	04216(Ferroptosis);05020(Prion diseases);05020(Prion diseases)	K05634	NA	prion protein [Source:HGNC Symbol;Acc:HGNC:9449]	15.094	5.70812	23.9537	14.9186	25.9397	22.1209	24.0907	24.0504	0.620304	-0.688952	0.0456473	1	down	no	no_diff
chr20	58651434	58715410	+	ENSG00000254995	STX16-NPEPL1	ENST00000530122;ENST00000413559	GO:0000149(SNARE binding);GO:0005484(SNAP receptor activity);GO:0006886(intracellular protein transport);GO:0006906(vesicle fusion);GO:0012505(endomembrane system);GO:0016020(membrane);GO:0016021(integral component of membrane);GO:0016192(vesicle-mediated transport);GO:0031201(SNARE complex);GO:0048278(vesicle docking);GO:0048278(vesicle docking)	NA	NA	NA	STX16-NPEPL1 readthrough (NMD candidate) [Source:HGNC Symbol;Acc:HGNC:41993]	0.508794	0.460287	0.510262	0.493115	0.273621	0.0929739	0.433093	0.266563	1.8499	0.887448	0.0457946	1	up	no	no_diff
chr18	12307669	12344320	+	ENSG00000176014	TUBB6	ENST00000587204;ENST00000417736;ENST00000317702;ENST00000586653;ENST00000586810;ENST00000590103;ENST00000591909;ENST00000590388;ENST00000590693;ENST00000586691;ENST00000590967;ENST00000592683;ENST00000591463	GO:0000166(nucleotide binding);GO:0000226(microtubule cytoskeleton organization);GO:0000278(mitotic cell cycle);GO:0003674(molecular_function);GO:0003924(GTPase activity);GO:0005200(structural constituent of cytoskeleton);GO:0005525(GTP binding);GO:0005634(nucleus);GO:0005737(cytoplasm);GO:0005856(cytoskeleton);GO:0005874(microtubule);GO:0007010(cytoskeleton organization);GO:0007017(microtubule-b…	04145(Phagosome);04540(Gap junction);05130(Pathogenic Escherichia coli infection);05130(Pathogenic Escherichia coli infection)	K07375	NA	tubulin beta 6 class V [Source:HGNC Symbol;Acc:HGNC:20776]	6.22145	6.66912	13.3148	8.73512	6.76213	6.40441	5.86749	6.34467	1.37676	0.461281	0.0459275	1	up	no	no_diff
chr16	20780193	20900349	-	ENSG00000196678	ERI2	ENST00000357967;ENST00000562215;ENST00000563117;ENST00000569729;ENST00000568805;ENST00000300005;ENST00000562277;ENST00000568251;ENST00000564349;ENST00000563537;ENST00000567859;ENST00000566223;ENST00000562987;ENST00000565884;ENST00000567562	GO:0000175(3'-5'-exoribonuclease activity);GO:0003676(nucleic acid binding);GO:0004518(nuclease activity);GO:0004527(exonuclease activity);GO:0006259(DNA metabolic process);GO:0008270(zinc ion binding);GO:0008310(single-stranded DNA 3'-5' exodeoxyribonuclease activity);GO:0016787(hydrolase activity);GO:0046872(metal ion binding);GO:0090305(nucleic acid phosphodiester bond hydrolysis);GO:0090503(R…	NA	K18417	EC:3.1.-.-	ERI1 exoribonuclease family member 2 [Source:HGNC Symbol;Acc:HGNC:30541]	2.55423	2.24298	2.47661	2.42461	3.30104	3.09085	3.02895	3.14028	0.772099	-0.373143	0.0459459	1	down	no	no_diff
chr3	58306262	58318574	+	ENSG00000255154	HTD2	ENST00000481972;ENST00000461393;ENST00000474660;ENST00000475412;ENST00000476007;ENST00000477305;ENST00000498618	GO:0005730(nucleolus);GO:0005739(mitochondrion);GO:0005759(mitochondrial matrix);GO:0006629(lipid metabolic process);GO:0006631(fatty acid metabolic process);GO:0016829(lyase activity);GO:0018812(3-hydroxyacyl-CoA dehydratase activity);GO:0046949(fatty-acyl-CoA biosynthetic process);GO:0046949(fatty-acyl-CoA biosynthetic process)	NA	K22540	EC:4.2.1.-	hydroxyacyl-thioester dehydratase type 2 [Source:HGNC Symbol;Acc:HGNC:53111]	4.28015	1.58272	2.00126	2.62138	1.18262	1.962	1.6528	1.59914	1.63924	0.713028	0.0460209	1	up	no	no_diff
chr19	676392	683392	+	ENSG00000070404	FSTL3	ENST00000592947;ENST00000166139;ENST00000589185;ENST00000588773;ENST00000591573;ENST00000592058;ENST00000605925	GO:0001503(ossification);GO:0001822(kidney development);GO:0001968(fibronectin binding);GO:0002244(hematopoietic progenitor cell differentiation);GO:0005515(protein binding);GO:0005576(extracellular region);GO:0005615(extracellular space);GO:0005634(nucleus);GO:0005654(nucleoplasm);GO:0005788(endoplasmic reticulum lumen);GO:0005794(Golgi apparatus);GO:0006357(regulation of transcription by RNA po…	NA	NA	NA	follistatin like 3 [Source:HGNC Symbol;Acc:HGNC:3973]	5.48283	4.74483	5.49213	5.23993	8.27088	5.61648	7.07887	6.98874	0.749767	-0.415485	0.0465515	1	down	no	no_diff
chr16	67882461	67886367	+	ENSG00000263126	AC040162	ENST00000572067	NA	NA	NA	NA	novel transcript	0.225674	0.324061	0.250776	0.266837	0.13898	0.218427	0.11303	0.156812	1.70163	0.76692	0.0468822	1	up	no	no_diff
chr9	129483451	129513686	+	ENSG00000204054	LINC00963	ENST00000419300;ENST00000444184;ENST00000454968;ENST00000423918;ENST00000427778;ENST00000412141;ENST00000624009;ENST00000622120;ENST00000625171;ENST00000608669;ENST00000608272;ENST00000607931;ENST00000454635;ENST00000622680;ENST00000453213;ENST00000623185;ENST00000608369	NA	NA	NA	NA	long intergenic non-protein coding RNA 963 [Source:HGNC Symbol;Acc:HGNC:48716]	0.563765	1.25264	1.23564	1.01735	1.33179	1.5746	1.5836	1.49666	0.679745	-0.556935	0.0470025	1	down	no	no_diff
chr10	70137981	70146700	-	ENSG00000156521	TYSND1	ENST00000335494;ENST00000494143;ENST00000479086;ENST00000287078	GO:0002020(protease binding);GO:0004252(serine-type endopeptidase activity);GO:0005777(peroxisome);GO:0005782(peroxisomal matrix);GO:0005829(cytosol);GO:0006508(proteolysis);GO:0006625(protein targeting to peroxisome);GO:0008233(peptidase activity);GO:0008236(serine-type peptidase activity);GO:0016020(membrane);GO:0016485(protein processing);GO:0016787(hydrolase activity);GO:0031998(regulation of…	NA	K23012	EC:3.4.21.-	trypsin domain containing 1 [Source:HGNC Symbol;Acc:HGNC:28531]	6.22027	3.96416	6.68239	5.62227	7.49296	7.21286	7.49317	7.39966	0.759801	-0.396306	0.0471186	1	down	no	no_diff
chr15	41332694	41381050	+	ENSG00000137804	NUSAP1	ENST00000450592;ENST00000560177;ENST00000558123;ENST00000560318;ENST00000559596;ENST00000560747;ENST00000414849;ENST00000260359;ENST00000558582;ENST00000560898;ENST00000559046;ENST00000559659	GO:0000070(mitotic sister chromatid segregation);GO:0000226(microtubule cytoskeleton organization);GO:0000281(mitotic cytokinesis);GO:0003677(DNA binding);GO:0003723(RNA binding);GO:0005515(protein binding);GO:0005634(nucleus);GO:0005694(chromosome);GO:0005730(nucleolus);GO:0005737(cytoplasm);GO:0005819(spindle);GO:0005856(cytoskeleton);GO:0005874(microtubule);GO:0005876(spindle microtubule);GO:0…	NA	NA	NA	nucleolar and spindle associated protein 1 [Source:HGNC Symbol;Acc:HGNC:18538]	39.6595	40.6306	42.0716	40.7872	37.5821	32.0326	34.388	34.6676	1.17652	0.234531	0.0472449	1	up	no	no_diff
chr9	136361903	136373681	-	ENSG00000187796	CARD9	ENST00000481053;ENST00000485975;ENST00000460290;ENST00000371732;ENST00000556340;ENST00000641290	GO:0002223(stimulatory C-type lectin receptor signaling pathway);GO:0002376(immune system process);GO:0005515(protein binding);GO:0005737(cytoplasm);GO:0005829(cytosol);GO:0005886(plasma membrane);GO:0007249(I-kappaB kinase/NF-kappaB signaling);GO:0009620(response to fungus);GO:0019904(protein domain specific binding);GO:0032494(response to peptidoglycan);GO:0032495(response to muramyl dipeptide)…	04621(NOD-like receptor signaling pathway);04625(C-type lectin receptor signaling pathway);05152(Tuberculosis);05168(Herpes simplex virus 1 infection);05168(Herpes simplex virus 1 infection)	K12794	NA	caspase recruitment domain family member 9 [Source:HGNC Symbol;Acc:HGNC:16391]	0.34327	0.439182	0.333716	0.372056	0.485855	0.619932	0.563686	0.556491	0.668575	-0.580838	0.0473662	1	down	no	no_diff
chrX	85244032	85273362	+	ENSG00000147180	ZNF711	ENST00000276123;ENST00000373165;ENST00000360700	GO:0000977(RNA polymerase II regulatory region sequence-specific DNA binding);GO:0000981(DNA-binding transcription factor activity, RNA polymerase II-specific);GO:0003676(nucleic acid binding);GO:0003677(DNA binding);GO:0003700(DNA-binding transcription factor activity);GO:0005515(protein binding);GO:0005634(nucleus);GO:0006355(regulation of transcription, DNA-templated);GO:0006357(regulation of …	NA	NA	NA	zinc finger protein 711 [Source:HGNC Symbol;Acc:HGNC:13128]	15.0381	13.7941	16.5964	15.1429	13.487	11.9192	12.8501	12.7521	1.18748	0.247907	0.0474006	1	up	no	no_diff
chr12	125186836	125662377	+	ENSG00000139364	TMEM132B	ENST00000418253;ENST00000299308;ENST00000534945;ENST00000613307	GO:0003674(molecular_function);GO:0005575(cellular_component);GO:0008150(biological_process);GO:0016020(membrane);GO:0016021(integral component of membrane);GO:0016021(integral component of membrane)	NA	K17599	NA	transmembrane protein 132B [Source:HGNC Symbol;Acc:HGNC:29397]	0.442335	0.429949	0.490549	0.454278	0.358651	0.331917	0.308644	0.333071	1.36391	0.447746	0.0475082	1	up	no	no_diff
chr15	42723544	42737128	-	ENSG00000140326	CDAN1	ENST00000562465;ENST00000563604;ENST00000356231;ENST00000643434;ENST00000565930;ENST00000563260	GO:0005515(protein binding);GO:0005634(nucleus);GO:0005737(cytoplasm);GO:0005829(cytosol);GO:0005886(plasma membrane);GO:0006325(chromatin organization);GO:0008104(protein localization);GO:0008156(negative regulation of DNA replication);GO:0012505(endomembrane system);GO:0016020(membrane);GO:0016021(integral component of membrane);GO:0031497(chromatin assembly);GO:0031497(chromatin assembly)	NA	K19531	NA	codanin 1 [Source:HGNC Symbol;Acc:HGNC:1713]	1.93312	1.99173	1.60929	1.84472	2.38093	2.6757	2.44593	2.50085	0.737634	-0.439023	0.04751	1	down	no	no_diff
chr19	52863790	52897693	-	ENSG00000182986	ZNF320	ENST00000595635;ENST00000595202;ENST00000594741;ENST00000597856;ENST00000597091;ENST00000597111;ENST00000596215;ENST00000600930;ENST00000598199;ENST00000597265;ENST00000601334;ENST00000597909	GO:0000981(DNA-binding transcription factor activity, RNA polymerase II-specific);GO:0003676(nucleic acid binding);GO:0003677(DNA binding);GO:0005515(protein binding);GO:0005622(intracellular);GO:0005634(nucleus);GO:0006355(regulation of transcription, DNA-templated);GO:0006357(regulation of transcription by RNA polymerase II);GO:0046872(metal ion binding);GO:0046872(metal ion binding)	05168(Herpes simplex virus 1 infection);05168(Herpes simplex virus 1 infection)	K09228	NA	zinc finger protein 320 [Source:HGNC Symbol;Acc:HGNC:13842]	1.44522	0.345918	0.083753	0.624964	1.58142	1.44194	1.4689	1.49742	0.417361	-1.26063	0.0476401	1	down	yes	down
chr2	195575977	195737702	+	ENSG00000196950	SLC39A10	ENST00000465851;ENST00000359634;ENST00000409086;ENST00000464301;ENST00000430412;ENST00000412905;ENST00000418005	GO:0002903(negative regulation of B cell apoptotic process);GO:0005385(zinc ion transmembrane transporter activity);GO:0005886(plasma membrane);GO:0005887(integral component of plasma membrane);GO:0006811(ion transport);GO:0006829(zinc ion transport);GO:0006882(cellular zinc ion homeostasis);GO:0016020(membrane);GO:0016021(integral component of membrane);GO:0030001(metal ion transport);GO:0030890…	NA	K14716	NA	solute carrier family 39 member 10 [Source:HGNC Symbol;Acc:HGNC:20861]	12.0774	10.9809	12.4259	11.828	11.0868	9.37878	9.46476	9.97678	1.18556	0.245566	0.0478397	1	up	no	no_diff
chr12	56663341	56688408	-	ENSG00000110958	PTGES3	ENST00000614328;ENST00000414274;ENST00000262033;ENST00000448157;ENST00000537473;ENST00000456859	GO:0000723(telomere maintenance);GO:0000781(chromosome, telomeric region);GO:0001516(prostaglandin biosynthetic process);GO:0003720(telomerase activity);GO:0005515(protein binding);GO:0005634(nucleus);GO:0005654(nucleoplasm);GO:0005697(telomerase holoenzyme complex);GO:0005737(cytoplasm);GO:0005829(cytosol);GO:0005978(glycogen biosynthetic process);GO:0006457(protein folding);GO:0006629(lipid met…	00590(Arachidonic acid metabolism);00590(Arachidonic acid metabolism)	K15730	EC:5.3.99.3	prostaglandin E synthase 3 [Source:HGNC Symbol;Acc:HGNC:16049]	100.576	74.3494	70.2256	81.7171	103.343	102.994	98.3538	101.564	0.804591	-0.313672	0.0482269	1	down	no	no_diff
chrX	120524609	120575794	-	ENSG00000158290	CUL4B	ENST00000404115;ENST00000371322;ENST00000371323;ENST00000336592;ENST00000486604;ENST00000467641;ENST00000497616	GO:0000082(G1/S transition of mitotic cell cycle);GO:0000715(nucleotide-excision repair, DNA damage recognition);GO:0000717(nucleotide-excision repair, DNA duplex unwinding);GO:0003684(damaged DNA binding);GO:0005515(protein binding);GO:0005634(nucleus);GO:0005654(nucleoplasm);GO:0005829(cytosol);GO:0006281(DNA repair);GO:0006283(transcription-coupled nucleotide-excision repair);GO:0006293(nucleo…	03420(Nucleotide excision repair);04120(Ubiquitin mediated proteolysis);05170(Human immunodeficiency virus 1 infection);05170(Human immunodeficiency virus 1 infection)	NA	NA	cullin 4B [Source:HGNC Symbol;Acc:HGNC:2555]	20.8023	18.0196	20.4093	19.7438	17.3706	15.5713	17.3436	16.7618	1.1779	0.236218	0.048285	1	up	no	no_diff
chr16	21519830	21520365	-	ENSG00000258186	SLC7A5P2	ENST00000553010	NA	NA	NA	NA	solute carrier family 7 member 5 pseudogene 2 [Source:HGNC Symbol;Acc:HGNC:24951]	1.19688	2.5801	1.9547	1.91056	0.555068	0.806765	1.67357	1.0118	1.88827	0.917069	0.048342	1	up	no	no_diff
chr8	63168553	63212786	+	ENSG00000185728	YTHDF3	ENST00000623280;ENST00000617200;ENST00000621413;ENST00000539294;ENST00000617952;ENST00000619337;ENST00000612880;ENST00000613853;ENST00000518373;ENST00000519428;ENST00000621957;ENST00000522282;ENST00000517371	GO:0003723(RNA binding);GO:0005515(protein binding);GO:0005737(cytoplasm);GO:0005829(cytosol);GO:0043022(ribosome binding);GO:0045727(positive regulation of translation);GO:0045948(positive regulation of translational initiation);GO:0061157(mRNA destabilization);GO:1990247(N6-methyladenosine-containing RNA binding);GO:1990247(N6-methyladenosine-containing RNA binding)	NA	K20102	NA	YTH N6-methyladenosine RNA binding protein 3 [Source:HGNC Symbol;Acc:HGNC:26465]	2.13454	5.44432	2.15811	3.24566	2.33313	1.82949	2.27257	2.14506	1.51308	0.597489	0.0485211	1	up	no	no_diff
chr16	30923055	30948783	+	ENSG00000099364	FBXL19	ENST00000427128;ENST00000471231;ENST00000338343;ENST00000562319;ENST00000562798;ENST00000565690;ENST00000380310;ENST00000565939	GO:0000209(protein polyubiquitination);GO:0003677(DNA binding);GO:0005515(protein binding);GO:0005829(cytosol);GO:0008270(zinc ion binding);GO:0019005(SCF ubiquitin ligase complex);GO:0043161(proteasome-mediated ubiquitin-dependent protein catabolic process);GO:0043687(post-translational protein modification);GO:0046872(metal ion binding);GO:0046872(metal ion binding)	NA	K10285	NA	F-box and leucine rich repeat protein 19 [Source:HGNC Symbol;Acc:HGNC:25300]	15.8719	16.66	15.4926	16.0082	21.6304	19.0667	17.8436	19.5136	0.820361	-0.285669	0.0488583	1	down	no	no_diff
chr17	78991716	79009867	-	ENSG00000171302	CANT1	ENST00000302345;ENST00000588611;ENST00000591773;ENST00000392446;ENST00000592228;ENST00000591811;ENST00000588075;ENST00000587242;ENST00000591625;ENST00000588096;ENST00000590370;ENST00000620915;ENST00000586916;ENST00000591732;ENST00000592033;ENST00000592887	GO:0004382(guanosine-diphosphatase activity);GO:0005509(calcium ion binding);GO:0005576(extracellular region);GO:0005783(endoplasmic reticulum);GO:0005789(endoplasmic reticulum membrane);GO:0005794(Golgi apparatus);GO:0005886(plasma membrane);GO:0016020(membrane);GO:0016021(integral component of membrane);GO:0016787(hydrolase activity);GO:0017110(nucleoside-diphosphatase activity);GO:0030166(prot…	00230(Purine metabolism);00240(Pyrimidine metabolism);00240(Pyrimidine metabolism)	K12304	EC:3.6.1.6	calcium activated nucleotidase 1 [Source:HGNC Symbol;Acc:HGNC:19721]	5.73533	5.1314	8.55842	6.47505	5.38806	8.46693	16.0947	9.98324	0.648592	-0.624617	0.0488647	1	down	no	no_diff
chr7	86876906	87059654	-	ENSG00000164659	KIAA1324L	ENST00000416314;ENST00000450689;ENST00000444627;ENST00000480216;ENST00000394714;ENST00000470853;ENST00000427812;ENST00000490995	GO:0016020(membrane);GO:0016021(integral component of membrane);GO:0016021(integral component of membrane)	NA	NA	NA	KIAA1324 like [Source:HGNC Symbol;Acc:HGNC:21945]	2.91143	2.90939	2.74296	2.85459	2.51938	2.13995	2.22796	2.29577	1.24342	0.31431	0.0489859	1	up	no	no_diff
chr22	38111495	38205690	-	ENSG00000184381	PLA2G6	ENST00000402064;ENST00000496409;ENST00000490473;ENST00000452794;ENST00000332509;ENST00000448094;ENST00000427114;ENST00000452542;ENST00000447598;ENST00000463287;ENST00000426674;ENST00000445591;ENST00000594306;ENST00000420435;ENST00000436218;ENST00000454670;ENST00000335539;ENST00000498338;ENST00000480154;ENST00000435484;ENST00000455341;ENST00000452972;ENST00000430886;ENST00000491986	GO:0001934(positive regulation of protein phosphorylation);GO:0004623(phospholipase A2 activity);GO:0005515(protein binding);GO:0005516(calmodulin binding);GO:0005615(extracellular space);GO:0005737(cytoplasm);GO:0005739(mitochondrion);GO:0005815(microtubule organizing center);GO:0005829(cytosol);GO:0006629(lipid metabolic process);GO:0006935(chemotaxis);GO:0007204(positive regulation of cytosoli…	00564(Glycerophospholipid metabolism);00565(Ether lipid metabolism);00590(Arachidonic acid metabolism);00591(Linoleic acid metabolism);00592(alpha-Linolenic acid metabolism);04014(Ras signaling pathway);04270(Vascular smooth muscle contraction);04666(Fc gamma R-mediated phagocytosis);04750(Inflammatory mediator regulation of TRP channels);04750(Inflammatory mediator regulation of TRP channels)	NA	NA	phospholipase A2 group VI [Source:HGNC Symbol;Acc:HGNC:9039]	1.51531	1.70412	1.23159	1.48367	1.9818	2.19421	1.91328	2.02976	0.730958	-0.45214	0.0489933	1	down	no	no_diff
chr16	3443649	3486953	+	ENSG00000122390	NAA60	ENST00000407558;ENST00000648681;ENST00000649205;ENST00000575076;ENST00000360862;ENST00000414063;ENST00000572584;ENST00000572942;ENST00000576819;ENST00000574762;ENST00000570372;ENST00000573201;ENST00000571798;ENST00000571107;ENST00000573345;ENST00000572757;ENST00000570819;ENST00000575936;ENST00000577013;ENST00000570551;ENST00000576787;ENST00000572739;ENST00000574950;ENST00000573580;ENST00000615865…	GO:0000139(Golgi membrane);GO:0004402(histone acetyltransferase activity);GO:0004596(peptide alpha-N-acetyltransferase activity);GO:0005794(Golgi apparatus);GO:0006325(chromatin organization);GO:0006334(nucleosome assembly);GO:0006474(N-terminal protein amino acid acetylation);GO:0007059(chromosome segregation);GO:0008283(cell population proliferation);GO:0010485(H4 histone acetyltransferase acti…	NA	K21121	EC:2.3.1.259	N(alpha)-acetyltransferase 60, NatF catalytic subunit [Source:HGNC Symbol;Acc:HGNC:25875]	2.61753	2.44208	2.92406	2.66122	3.2672	3.3642	3.61141	3.41427	0.779442	-0.359487	0.049232	1	down	no	no_diff
chrX	153802166	153830565	-	ENSG00000067840	PDZD4	ENST00000164640;ENST00000393758;ENST00000475140;ENST00000483693;ENST00000480418;ENST00000484792;ENST00000544474;ENST00000480650	GO:0005515(protein binding);GO:0005737(cytoplasm);GO:0005938(cell cortex);GO:0016567(protein ubiquitination);GO:0061630(ubiquitin protein ligase activity);GO:0061630(ubiquitin protein ligase activity)	NA	K15682	EC:2.3.2.27	PDZ domain containing 4 [Source:HGNC Symbol;Acc:HGNC:21167]	3.39697	4.29634	3.1635	3.61894	2.40746	2.85617	3.01576	2.7598	1.31131	0.391003	0.0493433	1	up	no	no_diff
chr3	97822011	97944984	+	ENSG00000080200	CRYBG3	ENST00000389622;ENST00000485253	GO:0008150(biological_process);GO:0030246(carbohydrate binding);GO:0032991(protein-containing complex);GO:0051018(protein kinase A binding);GO:0051018(protein kinase A binding)	NA	NA	NA	crystallin beta-gamma domain containing 3 [Source:HGNC Symbol;Acc:HGNC:34427]	3.55804	3.20102	3.48453	3.41453	3.08594	2.47738	2.92891	2.83074	1.20623	0.270507	0.0501324	1	up	no	no_diff
chr17	46372855	46487141	+	ENSG00000260075	NSFP1	ENST00000570034	NA	NA	NA	NA	N-ethylmaleimide-sensitive factor pseudogene 1 [Source:HGNC Symbol;Acc:HGNC:31405]	10.0272	9.88615	11.6386	10.5173	11.4607	4.17743	1.99944	5.87918	1.78891	0.83908	0.0501469	1	up	no	no_diff
chr18	9136228	9285985	+	ENSG00000101745	ANKRD12	ENST00000262126;ENST00000400020;ENST00000359158;ENST00000577992;ENST00000540578;ENST00000546007;ENST00000581635	GO:0005515(protein binding);GO:0005634(nucleus);GO:0005654(nucleoplasm);GO:0005829(cytosol);GO:0005829(cytosol)	NA	K21436	NA	ankyrin repeat domain 12 [Source:HGNC Symbol;Acc:HGNC:29135]	0.282123	0.483044	0.217524	0.327564	0.584021	0.489333	0.449191	0.507515	0.645426	-0.631676	0.0503221	1	down	no	no_diff
chr10	134465	254637	+	ENSG00000015171	ZMYND11	ENST00000509513;ENST00000309776;ENST00000397962;ENST00000381607;ENST00000558098;ENST00000381591;ENST00000381604;ENST00000473115;ENST00000439456;ENST00000397955;ENST00000627286;ENST00000488275;ENST00000402736;ENST00000602682;ENST00000381584;ENST00000403354	GO:0003677(DNA binding);GO:0003690(double-stranded DNA binding);GO:0003714(transcription corepressor activity);GO:0005515(protein binding);GO:0005634(nucleus);GO:0005654(nucleoplasm);GO:0005694(chromosome);GO:0006325(chromatin organization);GO:0007049(cell cycle);GO:0008270(zinc ion binding);GO:0008283(cell population proliferation);GO:0016020(membrane);GO:0016021(integral component of membrane);…	NA	K23218	NA	zinc finger MYND-type containing 11 [Source:HGNC Symbol;Acc:HGNC:16966]	5.45585	4.89143	5.59482	5.31403	6.28659	7.10308	6.37893	6.58954	0.806435	-0.31037	0.050432	1	down	no	no_diff
chr19	19145567	19170289	-	ENSG00000213999	MEF2B	ENST00000424583;ENST00000409224;ENST00000409447;ENST00000410050	GO:0000790(nuclear chromatin);GO:0000977(RNA polymerase II regulatory region sequence-specific DNA binding);GO:0000978(RNA polymerase II proximal promoter sequence-specific DNA binding);GO:0000981(DNA-binding transcription factor activity, RNA polymerase II-specific);GO:0001228(DNA-binding transcription activator activity, RNA polymerase II-specific);GO:0003677(DNA binding);GO:0003700(DNA-binding…	04022(cGMP-PKG signaling pathway);04371(Apelin signaling pathway);04371(Apelin signaling pathway)	K09261	NA	myocyte enhancer factor 2B [Source:NCBI gene;Acc:100271849]	0.271413	1.67796	0.208471	0.719281	1.63457	1.31204	2.13057	1.69239	0.425008	-1.23444	0.0504907	1	down	no	no_diff
chr15	92715710	92734195	-	ENSG00000258741	H2AFVP1	ENST00000554246;ENST00000556424	NA	NA	NA	NA	H2A histone family member V pseudogene 1 [Source:HGNC Symbol;Acc:HGNC:31026]	2.74388	1.9512	2.21927	2.30478	1.30074	1.52635	1.65935	1.49548	1.54117	0.624023	0.0506402	1	up	no	no_diff
chr22	42583721	42614962	-	ENSG00000100227	POLDIP3	ENST00000252115;ENST00000491021;ENST00000454057;ENST00000348657;ENST00000451060;ENST00000463133	GO:0000346(transcription export complex);GO:0003676(nucleic acid binding);GO:0003723(RNA binding);GO:0005515(protein binding);GO:0005623(cell);GO:0005634(nucleus);GO:0005654(nucleoplasm);GO:0005737(cytoplasm);GO:0005829(cytosol);GO:0006405(RNA export from nucleus);GO:0006406(mRNA export from nucleus);GO:0006417(regulation of translation);GO:0016607(nuclear speck);GO:0016973(poly(A)+ mRNA export f…	NA	K22414	NA	DNA polymerase delta interacting protein 3 [Source:HGNC Symbol;Acc:HGNC:23782]	34.6355	30.7466	32.2319	32.538	32.0828	55.1266	38.8238	42.0111	0.77451	-0.368645	0.0510527	1	down	no	no_diff
chr1	153618787	153631360	-	ENSG00000189171	S100A13	ENST00000392622;ENST00000476133;ENST00000392623;ENST00000491177;ENST00000339556;ENST00000440685	GO:0005507(copper ion binding);GO:0005509(calcium ion binding);GO:0005515(protein binding);GO:0005576(extracellular region);GO:0005615(extracellular space);GO:0005634(nucleus);GO:0005730(nucleolus);GO:0005737(cytoplasm);GO:0005829(cytosol);GO:0005886(plasma membrane);GO:0008270(zinc ion binding);GO:0008284(positive regulation of cell population proliferation);GO:0008289(lipid binding);GO:0008360(…	NA	NA	NA	S100 calcium binding protein A13 [Source:HGNC Symbol;Acc:HGNC:10490]	10.326	11.0194	18.6949	13.3468	18.1512	17.2036	18.1375	17.8308	0.748523	-0.417882	0.0510544	1	down	no	no_diff
chr11	32090904	32105755	+	ENSG00000049449	RCN1	ENST00000054950;ENST00000533898;ENST00000531345;ENST00000532474;ENST00000532721;ENST00000527337	GO:0005509(calcium ion binding);GO:0005515(protein binding);GO:0005783(endoplasmic reticulum);GO:0005788(endoplasmic reticulum lumen);GO:0043687(post-translational protein modification);GO:0044267(cellular protein metabolic process);GO:0046872(metal ion binding);GO:0046872(metal ion binding)	NA	NA	NA	reticulocalbin 1 [Source:HGNC Symbol;Acc:HGNC:9934]	29.8919	42.5626	42.8686	38.441	32.4273	30.7876	32.1173	31.7774	1.2097	0.274645	0.0511872	1	up	no	no_diff
chr10	119033670	119080823	-	ENSG00000107581	EIF3A	ENST00000369144;ENST00000541549;ENST00000462527	GO:0001732(formation of cytoplasmic translation initiation complex);GO:0002183(cytoplasmic translational initiation);GO:0002188(translation reinitiation);GO:0003723(RNA binding);GO:0003729(mRNA binding);GO:0003743(translation initiation factor activity);GO:0005198(structural molecule activity);GO:0005515(protein binding);GO:0005634(nucleus);GO:0005730(nucleolus);GO:0005737(cytoplasm);GO:0005829(c…	03013(RNA transport);03013(RNA transport)	K03254	NA	eukaryotic translation initiation factor 3 subunit A [Source:HGNC Symbol;Acc:HGNC:3271]	91.5135	92.9725	101.26	95.2486	88.5411	77.5608	77.8683	81.3234	1.17123	0.228027	0.0512181	1	up	no	no_diff
chr2	169584344	169641406	+	ENSG00000138398	PPIG	ENST00000260970;ENST00000414307;ENST00000418888;ENST00000433207;ENST00000448752;ENST00000462903;ENST00000466142;ENST00000482772	GO:0000413(protein peptidyl-prolyl isomerization);GO:0003723(RNA binding);GO:0003755(peptidyl-prolyl cis-trans isomerase activity);GO:0005515(protein binding);GO:0005634(nucleus);GO:0005654(nucleoplasm);GO:0005829(cytosol);GO:0006457(protein folding);GO:0008380(RNA splicing);GO:0016018(cyclosporin A binding);GO:0016363(nuclear matrix);GO:0016607(nuclear speck);GO:0016853(isomerase activity);GO:00…	NA	K09566	EC:5.2.1.8	peptidylprolyl isomerase G [Source:HGNC Symbol;Acc:HGNC:14650]	9.18633	9.26983	10.9632	9.80647	9.57634	6.16183	8.0999	7.94602	1.23414	0.303501	0.0518905	1	up	no	no_diff
chr1	28259518	28282491	+	ENSG00000130766	SESN2	ENST00000253063	GO:0001932(regulation of protein phosphorylation);GO:0005092(GDP-dissociation inhibitor activity);GO:0005515(protein binding);GO:0005634(nucleus);GO:0005737(cytoplasm);GO:0005739(mitochondrion);GO:0005829(cytosol);GO:0006111(regulation of gluconeogenesis);GO:0006635(fatty acid beta-oxidation);GO:0007005(mitochondrion organization);GO:0009749(response to glucose);GO:0016239(positive regulation of …	04115(p53 signaling pathway);04150(mTOR signaling pathway);04211(Longevity regulating pathway)	K20394	NA	sestrin 2 [Source:HGNC Symbol;Acc:HGNC:20746]	33.5284	29.4377	25.6603	29.5421	33.9664	34.9901	39.9467	36.3011	0.813809	-0.297238	0.0519219	1	down	no	no_diff
chrX	38006553	38128819	+	ENSG00000147041	SYTL5	ENST00000456733;ENST00000297875	GO:0005515(protein binding);GO:0005543(phospholipid binding);GO:0006886(intracellular protein transport);GO:0006887(exocytosis);GO:0016020(membrane);GO:0017137(Rab GTPase binding);GO:0046872(metal ion binding);GO:0070382(exocytic vesicle);GO:0070382(exocytic vesicle)	NA	K17598	NA	synaptotagmin like 5 [Source:HGNC Symbol;Acc:HGNC:15589]	5.25067	4.73176	4.88222	4.95488	4.03903	3.93672	4.07843	4.01806	1.23315	0.302353	0.0519353	1	up	no	no_diff
chr7	157335381	157417439	+	ENSG00000105993	DNAJB6	ENST00000429029;ENST00000487480;ENST00000262177;ENST00000459889;ENST00000443280;ENST00000486247;ENST00000412557;ENST00000441561;ENST00000634080;ENST00000439402;ENST00000486083;ENST00000417758;ENST00000437030;ENST00000441291;ENST00000488001;ENST00000468928;ENST00000453383	GO:0001671(ATPase activator activity);GO:0003677(DNA binding);GO:0005515(protein binding);GO:0005634(nucleus);GO:0005654(nucleoplasm);GO:0005737(cytoplasm);GO:0005829(cytosol);GO:0006457(protein folding);GO:0016020(membrane);GO:0030018(Z disc);GO:0030036(actin cytoskeleton organization);GO:0030198(extracellular matrix organization);GO:0031072(heat shock protein binding);GO:0032781(positive regula…	NA	K09512	NA	DnaJ heat shock protein family (Hsp40) member B6 [Source:HGNC Symbol;Acc:HGNC:14888]	6.01683	6.74774	6.06057	6.27505	8.73752	6.94177	7.33945	7.67292	0.817818	-0.290149	0.0519556	1	down	no	no_diff
chr3	51968510	51983409	-	ENSG00000114779	ABHD14B	ENST00000395008;ENST00000461108;ENST00000487005;ENST00000361143;ENST00000315877;ENST00000525795;ENST00000473912;ENST00000483233	GO:0005515(protein binding);GO:0005634(nucleus);GO:0005730(nucleolus);GO:0005737(cytoplasm);GO:0005829(cytosol);GO:0016787(hydrolase activity);GO:0045944(positive regulation of transcription by RNA polymerase II);GO:0050427(3'-phosphoadenosine 5'-phosphosulfate metabolic process);GO:0070062(extracellular exosome);GO:0070062(extracellular exosome)	NA	K13706	NA	abhydrolase domain containing 14B [Source:HGNC Symbol;Acc:HGNC:28235]	2.65785	2.4024	3.0611	2.70712	2.60101	3.20352	6.90807	4.23753	0.638843	-0.646468	0.0522775	1	down	no	no_diff
chr12	95473520	95515839	+	ENSG00000111142	METAP2	ENST00000535095;ENST00000323666;ENST00000261220;ENST00000546753;ENST00000551840;ENST00000549136;ENST00000549808;ENST00000549502;ENST00000546478	GO:0003723(RNA binding);GO:0004177(aminopeptidase activity);GO:0005737(cytoplasm);GO:0005829(cytosol);GO:0005886(plasma membrane);GO:0006508(proteolysis);GO:0008233(peptidase activity);GO:0008235(metalloexopeptidase activity);GO:0016485(protein processing);GO:0016787(hydrolase activity);GO:0018206(peptidyl-methionine modification);GO:0022400(regulation of rhodopsin mediated signaling pathway);GO:…	NA	K01265	EC:3.4.11.18	methionyl aminopeptidase 2 [Source:HGNC Symbol;Acc:HGNC:16672]	25.3379	25.4767	27.2532	26.0226	25.5026	19.6466	20.5588	21.9026	1.1881	0.24866	0.0525254	1	up	no	no_diff
chr6	30723105	30723877	-	ENSG00000272540	AL662797	ENST00000607476	NA	NA	NA	NA	novel transcript, antisense to TUBB	3.03298	9.61334	2.23388	4.96007	3.25065	2.27858	2.57966	2.70296	1.83505	0.875818	0.0526286	1	up	no	no_diff
chr15	57591904	57685364	+	ENSG00000263155	MYZAP	ENST00000380565;ENST00000267853;ENST00000461709	GO:0005515(protein binding);GO:0005737(cytoplasm);GO:0005856(cytoskeleton);GO:0005886(plasma membrane);GO:0016020(membrane);GO:0030018(Z disc);GO:0030054(cell junction);GO:0030864(cortical actin cytoskeleton);GO:0031234(extrinsic component of cytoplasmic side of plasma membrane);GO:0031674(I band);GO:0035556(intracellular signal transduction);GO:0035556(intracellular signal transduction)	NA	K22031	NA	myocardial zonula adherens protein [Source:HGNC Symbol;Acc:HGNC:43444]	1.19456	0.974002	0.906267	1.02494	0.609197	0.870126	0.505647	0.661657	1.54905	0.631387	0.0529182	1	up	no	no_diff
chr16	21950218	21951708	-	ENSG00000274460	AC092119	ENST00000616774	NA	NA	NA	NA	novel transcript	0.292097	0.323831	0.204074	0.273334	0.596971	0.30948	0.578328	0.494926	0.552272	-0.856549	0.052936	1	down	no	no_diff
chr12	80102899	80103333	-	ENSG00000230291	AC078817	ENST00000492623	NA	NA	NA	NA	ribosomal protein L26 (RPL26) pseudogene	85.8656	87.5281	93.2541	88.8826	76.4315	74.6623	73.9049	74.9996	1.18511	0.245019	0.0533089	1	up	no	no_diff
chr6	35220370	35224630	-	ENSG00000272374	Z97832	ENST00000605896	NA	NA	NA	NA	novel transcript, antisense to SCUBE3	0.24319	0.248572	0.240057	0.24394	0.479589	0.309226	0.384535	0.391117	0.623701	-0.681075	0.0533307	1	down	no	no_diff
chr4	118685392	118715433	+	ENSG00000145388	METTL14	ENST00000388822;ENST00000628452;ENST00000506780;ENST00000502564	GO:0000398(mRNA splicing, via spliceosome);GO:0001510(RNA methylation);GO:0003723(RNA binding);GO:0003729(mRNA binding);GO:0005515(protein binding);GO:0005634(nucleus);GO:0005654(nucleoplasm);GO:0006402(mRNA catabolic process);GO:0007283(spermatogenesis);GO:0016070(RNA metabolic process);GO:0016422(mRNA (2'-O-methyladenosine-N6-)-methyltransferase activity);GO:0019827(stem cell population mainten…	NA	K05925	EC:2.1.1.348	methyltransferase like 14 [Source:HGNC Symbol;Acc:HGNC:29330]	2.45487	2.30076	2.76164	2.50576	2.80372	3.76712	3.20369	3.25818	0.769067	-0.378819	0.0533498	1	down	no	no_diff
chr11	75759512	75801535	+	ENSG00000062282	DGAT2	ENST00000228027;ENST00000605608;ENST00000605099;ENST00000603865;ENST00000603276;ENST00000376262;ENST00000603363	GO:0003846(2-acylglycerol O-acyltransferase activity);GO:0004144(diacylglycerol O-acyltransferase activity);GO:0005737(cytoplasm);GO:0005739(mitochondrion);GO:0005783(endoplasmic reticulum);GO:0005789(endoplasmic reticulum membrane);GO:0005811(lipid droplet);GO:0006071(glycerol metabolic process);GO:0006629(lipid metabolic process);GO:0010867(positive regulation of triglyceride biosynthetic proce…	00561(Glycerolipid metabolism);04975(Fat digestion and absorption);04975(Fat digestion and absorption)	K11160	2.3.1.75;EC:2.3.1.20	diacylglycerol O-acyltransferase 2 [Source:HGNC Symbol;Acc:HGNC:16940]	0.98586	0.946703	0.665204	0.865923	1.27299	1.08864	1.3083	1.22331	0.707854	-0.498477	0.0541111	1	down	no	no_diff
chr3	100492619	100577444	+	ENSG00000181458	TMEM45A	ENST00000323523;ENST00000449609;ENST00000403410;ENST00000488904;ENST00000485260;ENST00000489060	GO:0016020(membrane);GO:0016021(integral component of membrane);GO:0016021(integral component of membrane)	NA	NA	NA	transmembrane protein 45A [Source:HGNC Symbol;Acc:HGNC:25480]	2.29974	1.70047	1.92356	1.97459	1.30744	1.63127	1.49251	1.47707	1.33683	0.418817	0.0544841	1	up	no	no_diff
chr8	46579213	46638886	-	ENSG00000248498	ASNSP1	ENST00000641735;ENST00000641977;ENST00000641079;ENST00000518311	NA	NA	NA	NA	asparagine synthetase pseudogene 1 [Source:HGNC Symbol;Acc:HGNC:754]	0.717102	0.656333	0.493873	0.622436	0.76065	0.759236	1.55714	1.02568	0.606855	-0.720577	0.054533	1	down	no	no_diff
chr19	45687454	45692569	-	ENSG00000125743	SNRPD2	ENST00000588301;ENST00000342669;ENST00000588599;ENST00000391932;ENST00000590212;ENST00000587579;ENST00000585392;ENST00000587367	GO:0000245(spliceosomal complex assembly);GO:0000387(spliceosomal snRNP assembly);GO:0000398(mRNA splicing, via spliceosome);GO:0003723(RNA binding);GO:0005515(protein binding);GO:0005634(nucleus);GO:0005654(nucleoplasm);GO:0005681(spliceosomal complex);GO:0005682(U5 snRNP);GO:0005685(U1 snRNP);GO:0005686(U2 snRNP);GO:0005687(U4 snRNP);GO:0005689(U12-type spliceosomal complex);GO:0005737(cytoplas…	03040(Spliceosome);03040(Spliceosome)	K11096	NA	small nuclear ribonucleoprotein D2 polypeptide [Source:HGNC Symbol;Acc:HGNC:11159]	81.6543	46.8997	37.579	55.3777	40.7238	42.549	42.6125	41.9618	1.31972	0.400229	0.0546384	1	up	no	no_diff
chr14	60643414	60658259	-	ENSG00000126778	SIX1	ENST00000247182;ENST00000555627;ENST00000554986;ENST00000555955;ENST00000553535;ENST00000645694	GO:0000122(negative regulation of transcription by RNA polymerase II);GO:0000976(transcription regulatory region sequence-specific DNA binding);GO:0000978(RNA polymerase II proximal promoter sequence-specific DNA binding);GO:0000981(DNA-binding transcription factor activity, RNA polymerase II-specific);GO:0001223(transcription coactivator binding);GO:0001228(DNA-binding transcription activator ac…	05202(Transcriptional misregulation in cancer);05202(Transcriptional misregulation in cancer)	NA	NA	SIX homeobox 1 [Source:HGNC Symbol;Acc:HGNC:10887]	5.59637	5.00652	5.15473	5.25254	10.4738	5.58938	5.42146	7.16154	0.733437	-0.447255	0.054715	1	down	no	no_diff
chr11	1584342	1585283	-	ENSG00000205869	KRTAP5-1	ENST00000382171	GO:0005829(cytosol);GO:0005882(intermediate filament);GO:0031424(keratinization);GO:0045095(keratin filament)	NA	NA	NA	keratin associated protein 5-1 [Source:HGNC Symbol;Acc:HGNC:23596]	0.619051	0.83172	0.61495	0.688574	1.05228	1.34226	1.02974	1.14143	0.603255	-0.72916	0.0548223	1	down	no	no_diff
chr16	30704067	30745169	+	ENSG00000282034	AC106886	ENST00000380361	GO:0000812(Swr1 complex);GO:0003677(DNA binding);GO:0005524(ATP binding);GO:0006338(chromatin remodeling);GO:0016458(gene silencing);GO:0016887(ATPase activity);GO:0042393(histone binding);GO:0043044(ATP-dependent chromatin remodeling);GO:0043486(histone exchange)	NA	NA	NA	novel transcript	5.44529	4.09177	13.3023	7.61313	5.19022	5.79218	4.29489	5.09243	1.49499	0.580136	0.0553637	1	up	no	no_diff
chr12	49707725	49764934	+	ENSG00000139644	TMBIM6	ENST00000547798;ENST00000552699;ENST00000550445;ENST00000267115;ENST00000549385;ENST00000395006;ENST00000547832;ENST00000550040;ENST00000423828;ENST00000551154;ENST00000549471;ENST00000550951;ENST00000546796;ENST00000548894;ENST00000548201;ENST00000548713;ENST00000548809;ENST00000552370;ENST00000552635;ENST00000546885;ENST00000549966;ENST00000547187;ENST00000553022;ENST00000549130;ENST00000546914…	GO:0005515(protein binding);GO:0005634(nucleus);GO:0005737(cytoplasm);GO:0005783(endoplasmic reticulum);GO:0005789(endoplasmic reticulum membrane);GO:0005887(integral component of plasma membrane);GO:0006914(autophagy);GO:0006915(apoptotic process);GO:0006986(response to unfolded protein);GO:0010523(negative regulation of calcium ion transport into cytosol);GO:0016020(membrane);GO:0016021(integra…	NA	K21889	NA	transmembrane BAX inhibitor motif containing 6 [Source:HGNC Symbol;Acc:HGNC:11723]	27.7445	24.8803	30.4303	27.6851	67.1611	24.9596	29.54	40.5536	0.682679	-0.550721	0.0555009	1	down	no	no_diff
chr19	36313067	36331723	-	ENSG00000232677	LINC00665	ENST00000590657;ENST00000449434;ENST00000591372;ENST00000585356;ENST00000590622;ENST00000427868;ENST00000412740;ENST00000651681;ENST00000438368	NA	NA	NA	NA	long intergenic non-protein coding RNA 665 [Source:HGNC Symbol;Acc:HGNC:44323]	0.132243	0.0735112	0.139002	0.114919	0.229056	0.134888	0.225837	0.196594	0.58455	-0.774602	0.0558434	1	down	no	no_diff
chr11	123723914	123741675	-	ENSG00000166261	ZNF202	ENST00000530393;ENST00000529691;ENST00000526252;ENST00000530944;ENST00000529250;ENST00000528306;ENST00000525391;ENST00000533463;ENST00000336139	GO:0000122(negative regulation of transcription by RNA polymerase II);GO:0000978(RNA polymerase II proximal promoter sequence-specific DNA binding);GO:0000981(DNA-binding transcription factor activity, RNA polymerase II-specific);GO:0001227(DNA-binding transcription repressor activity, RNA polymerase II-specific);GO:0003676(nucleic acid binding);GO:0003677(DNA binding);GO:0003700(DNA-binding tran…	NA	K09229	NA	zinc finger protein 202 [Source:HGNC Symbol;Acc:HGNC:12994]	3.50392	3.63901	3.60578	3.5829	2.4778	2.62038	3.34092	2.81303	1.27368	0.349002	0.0562556	1	up	no	no_diff
chr12	3318718	3325343	+	ENSG00000236908	AC005865	ENST00000432994	NA	NA	NA	NA	novel transcript	0.179585	0.204618	0.099899	0.161367	0.204028	0.388024	0.285419	0.29249	0.551701	-0.85804	0.0565286	1	down	no	no_diff
chr1	173183731	173207331	-	ENSG00000117586	TNFSF4	ENST00000281834	GO:0002215(defense response to nematode);GO:0002526(acute inflammatory response);GO:0002726(positive regulation of T cell cytokine production);GO:0002819(regulation of adaptive immune response);GO:0002830(positive regulation of type 2 immune response);GO:0002891(positive regulation of immunoglobulin mediated immune response);GO:0005102(signaling receptor binding);GO:0005125(cytokine activity);GO:…	04060(Cytokine-cytokine receptor interaction)	NA	NA	TNF superfamily member 4 [Source:HGNC Symbol;Acc:HGNC:11934]	0.121015	0.185797	0.157383	0.154732	0.257974	0.239489	0.276053	0.257838	0.60011	-0.7367	0.0568099	1	down	no	no_diff
[truncated: 25,747 more rows]
